# Supplementary material for: Thalamus enables active dendritic coupling of inputs arriving at different cortical layers
Source: Nat Commun. 2025 Sep 19;16:8327. doi: 10.1038/s41467-025-64152-0 (PMC12449479; doi:10.1038/s41467-025-64152-0)
Supplement: Supplementary file 6 — Source Data [file 41467_2025_64152_MOESM6_ESM.zip]

Archive with 5 entries (5 files):
- SourceData/Fig5c_in_silico_event_amplitude_CaAP.csv
- SourceData/Fig5c_in_silico_event_amplitude_noCaAP.csv
- SourceData/Fig5c_in_silico_event_duration_CaAP.csv
- SourceData/Fig5c_in_silico_event_duration_noCaAP.csv
- SourceData/Source data.xlsx
