# Supplementary material for: Thalamus enables active dendritic coupling of inputs arriving at different cortical layers
Source: Nat Commun. 2025 Sep 19;16:8327. doi: 10.1038/s41467-025-64152-0 (PMC12449479; doi:10.1038/s41467-025-64152-0)
Supplement: Supplementary file 6 — Source Data [file 41467_2025_64152_MOESM6_ESM.zip › SourceData/Fig5c_in_silico_event_amplitude_CaAP.csv]

sim_trail_index	amplitude
B1border/0/2.0/C_1___C_2___C_3/-1/0.8/results/20221208-1311_seed4056251835_pid65988/000000	46.333035373828686
B1border/0/2.0/C_1___C_2___C_3/-1/0.8/results/20221208-1311_seed4056251835_pid65988/000016	52.87831310903852
B1border/0/2.0/C_1___C_2___C_3/-1/0.8/results/20221208-1311_seed4056251835_pid65988/000024	49.0580741503122
B1border/0/2.0/C_1___C_2___C_3/-1/0.8/results/20221208-1311_seed4056251835_pid65988/000029	46.78253927339438
B1border/0/2.0/C_1___C_2___C_3/-1/0.8/results/20221208-1311_seed4056251835_pid65988/000051	43.972437431081005
B1border/0/2.0/C_1___C_2___C_3/-1/0.8/results/20221208-1311_seed4056251835_pid65988/000061	53.36673915067023
B1border/0/2.0/C_1___C_2___C_3/-1/0.8/results/20221208-1311_seed4056251835_pid65988/000063	43.69258125661971
B1border/0/2.0/C_1___C_2___C_3/-1/0.8/results/20221208-1311_seed4056251835_pid65988/000090	43.08846976075661
B1border/0/2.0/C_1___C_2___C_3/-1/0.8/results/20221208-1315_seed440292069_pid65827/000002	39.28602482271502
B1border/0/2.0/C_1___C_2___C_3/-1/0.8/results/20221208-1315_seed440292069_pid65827/000061	48.041332260548764
B1border/0/2.0/C_1___C_2___C_3/-1/0.8/results/20221208-1315_seed440292069_pid65827/000068	56.06830637158508
B1border/0/2.0/C_1___C_2___C_3/-1/0.8/results/20221208-1315_seed440292069_pid65827/000070	43.60366545369301
B1border/0/2.0/C_1___C_2___C_3/-1/1.0/results/20221208-1317_seed3399657189_pid66002/000007	43.29597864359871
B1border/0/2.0/C_1___C_2___C_3/-1/1.0/results/20221208-1317_seed3399657189_pid66002/000052	39.90475701436306
B1border/0/2.0/C_1___C_2___C_3/-2/0.7/results/20221208-1308_seed4021688950_pid65795/000012	40.522248187612234
B1border/0/2.0/C_1___C_2___C_3/-2/0.7/results/20221208-1308_seed4021688950_pid65795/000018	43.65590100993789
B1border/0/2.0/C_1___C_2___C_3/-2/0.7/results/20221208-1308_seed4021688950_pid65795/000046	47.34879797056602
B1border/0/2.0/C_1___C_2___C_3/-2/0.7/results/20221208-1308_seed4021688950_pid65795/000055	41.592183830780755
B1border/0/2.0/C_1___C_2___C_3/-2/0.7/results/20221208-1308_seed4021688950_pid65795/000070	54.08361925324793
B1border/0/2.0/C_1___C_2___C_3/-2/0.7/results/20221208-1308_seed4021688950_pid65795/000075	48.471382059337174
B1border/0/2.0/C_1___C_2___C_3/-2/0.7/results/20221208-1308_seed4021688950_pid65795/000076	51.726657561195125
B1border/0/2.0/C_1___C_2___C_3/-2/0.7/results/20221208-1317_seed555725471_pid65746/000001	44.101717487044596
B1border/0/2.0/C_1___C_2___C_3/-2/0.7/results/20221208-1317_seed555725471_pid65746/000015	43.878989758807556
B1border/0/2.0/C_1___C_2___C_3/-2/0.7/results/20221208-1317_seed555725471_pid65746/000031	47.71644068971696
B1border/0/2.0/C_1___C_2___C_3/-2/0.7/results/20221208-1317_seed555725471_pid65746/000089	51.76970851520789
B1border/0/2.0/C_1___C_2___C_3/-2/0.7/results/20221208-1317_seed555725471_pid65746/000091	49.492769850552435
B1border/0/2.0/C_1___C_2___C_3/-2/0.8/results/20221208-1305_seed3775774800_pid65789/000060	41.9129591517118
B1border/0/2.0/C_1___C_2___C_3/-2/0.8/results/20221208-1305_seed3775774800_pid65789/000069	44.979406159545555
B1border/0/2.0/C_1___C_2___C_3/-2/0.8/results/20221208-1305_seed3775774800_pid65789/000099	45.445490031065326
B1border/0/2.0/C_1___C_2___C_3/0/0.8/results/20221208-1312_seed3891878288_pid65925/000001	43.875973553572756
B1border/0/2.0/C_1___C_2___C_3/0/0.8/results/20221208-1312_seed3891878288_pid65925/000002	54.95184919815772
B1border/0/2.0/C_1___C_2___C_3/0/0.8/results/20221208-1312_seed3891878288_pid65925/000007	46.86837805897614
B1border/0/2.0/C_1___C_2___C_3/0/0.8/results/20221208-1312_seed3891878288_pid65925/000008	51.06321756008592
B1border/0/2.0/C_1___C_2___C_3/0/0.8/results/20221208-1312_seed3891878288_pid65925/000010	46.86144722890105
B1border/0/2.0/C_1___C_2___C_3/0/0.8/results/20221208-1312_seed3891878288_pid65925/000014	53.413522409107316
B1border/0/2.0/C_1___C_2___C_3/0/0.8/results/20221208-1312_seed3891878288_pid65925/000015	52.89423383691593
B1border/0/2.0/C_1___C_2___C_3/0/0.8/results/20221208-1312_seed3891878288_pid65925/000016	43.27154612855951
B1border/0/2.0/C_1___C_2___C_3/0/0.8/results/20221208-1312_seed3891878288_pid65925/000017	48.19071238116822
B1border/0/2.0/C_1___C_2___C_3/0/0.8/results/20221208-1312_seed3891878288_pid65925/000018	57.76115901352829
B1border/0/2.0/C_1___C_2___C_3/0/0.8/results/20221208-1312_seed3891878288_pid65925/000019	48.65413947221765
B1border/0/2.0/C_1___C_2___C_3/0/0.8/results/20221208-1312_seed3891878288_pid65925/000027	45.26034716582679
B1border/0/2.0/C_1___C_2___C_3/0/0.8/results/20221208-1312_seed3891878288_pid65925/000028	43.90276854070699
B1border/0/2.0/C_1___C_2___C_3/0/0.8/results/20221208-1312_seed3891878288_pid65925/000032	43.49134871398198
B1border/0/2.0/C_1___C_2___C_3/0/0.8/results/20221208-1312_seed3891878288_pid65925/000034	44.01877048950332
B1border/0/2.0/C_1___C_2___C_3/0/0.8/results/20221208-1312_seed3891878288_pid65925/000038	51.784788126671444
B1border/0/2.0/C_1___C_2___C_3/0/0.8/results/20221208-1312_seed3891878288_pid65925/000039	46.71319785971129
B1border/0/2.0/C_1___C_2___C_3/0/0.8/results/20221208-1312_seed3891878288_pid65925/000040	44.35644424537798
B1border/0/2.0/C_1___C_2___C_3/0/0.8/results/20221208-1312_seed3891878288_pid65925/000042	51.94552076132524
B1border/0/2.0/C_1___C_2___C_3/0/0.8/results/20221208-1312_seed3891878288_pid65925/000045	50.60780096125078
B1border/0/2.0/C_1___C_2___C_3/0/0.8/results/20221208-1312_seed3891878288_pid65925/000050	61.25839574980485
B1border/0/2.0/C_1___C_2___C_3/0/0.8/results/20221208-1312_seed3891878288_pid65925/000052	50.404031801685655
B1border/0/2.0/C_1___C_2___C_3/0/0.8/results/20221208-1312_seed3891878288_pid65925/000057	41.877472618121715
B1border/0/2.0/C_1___C_2___C_3/0/0.8/results/20221208-1312_seed3891878288_pid65925/000060	54.84286022346364
B1border/0/2.0/C_1___C_2___C_3/0/0.8/results/20221208-1312_seed3891878288_pid65925/000067	45.70658322442624
B1border/0/2.0/C_1___C_2___C_3/0/0.8/results/20221208-1312_seed3891878288_pid65925/000068	54.45699207158212
B1border/0/2.0/C_1___C_2___C_3/0/0.8/results/20221208-1312_seed3891878288_pid65925/000069	51.54570557411069
B1border/0/2.0/C_1___C_2___C_3/0/0.8/results/20221208-1312_seed3891878288_pid65925/000071	57.20868067830021
B1border/0/2.0/C_1___C_2___C_3/0/0.8/results/20221208-1312_seed3891878288_pid65925/000076	49.60234469025221
B1border/0/2.0/C_1___C_2___C_3/0/0.8/results/20221208-1312_seed3891878288_pid65925/000081	50.282525647433275
B1border/0/2.0/C_1___C_2___C_3/0/0.8/results/20221208-1312_seed3891878288_pid65925/000082	48.319691941535694
B1border/0/2.0/C_1___C_2___C_3/0/0.8/results/20221208-1312_seed3891878288_pid65925/000090	47.62396617097238
B1border/0/2.0/C_1___C_2___C_3/0/0.8/results/20221208-1312_seed3891878288_pid65925/000096	49.71728367932387
B1border/0/2.0/C_1___C_2___C_3/0/0.8/results/20221208-1313_seed3500804980_pid65826/000001	39.37055401360513
B1border/0/2.0/C_1___C_2___C_3/0/0.8/results/20221208-1313_seed3500804980_pid65826/000004	48.88572507829468
B1border/0/2.0/C_1___C_2___C_3/0/0.8/results/20221208-1313_seed3500804980_pid65826/000006	46.479602498853225
B1border/0/2.0/C_1___C_2___C_3/0/0.8/results/20221208-1313_seed3500804980_pid65826/000007	60.05410971497142
B1border/0/2.0/C_1___C_2___C_3/0/0.8/results/20221208-1313_seed3500804980_pid65826/000009	51.23134442099742
B1border/0/2.0/C_1___C_2___C_3/0/0.8/results/20221208-1313_seed3500804980_pid65826/000011	42.9968779645982
B1border/0/2.0/C_1___C_2___C_3/0/0.8/results/20221208-1313_seed3500804980_pid65826/000013	53.09156350067429
B1border/0/2.0/C_1___C_2___C_3/0/0.8/results/20221208-1313_seed3500804980_pid65826/000014	45.18475482459078
B1border/0/2.0/C_1___C_2___C_3/0/0.8/results/20221208-1313_seed3500804980_pid65826/000018	44.19239080261975
B1border/0/2.0/C_1___C_2___C_3/0/0.8/results/20221208-1313_seed3500804980_pid65826/000021	49.83409452588621
B1border/0/2.0/C_1___C_2___C_3/0/0.8/results/20221208-1313_seed3500804980_pid65826/000025	53.81483799580289
B1border/0/2.0/C_1___C_2___C_3/0/0.8/results/20221208-1313_seed3500804980_pid65826/000026	42.62622931032561
B1border/0/2.0/C_1___C_2___C_3/0/0.8/results/20221208-1313_seed3500804980_pid65826/000027	44.92496650906939
B1border/0/2.0/C_1___C_2___C_3/0/0.8/results/20221208-1313_seed3500804980_pid65826/000028	49.57127713817763
B1border/0/2.0/C_1___C_2___C_3/0/0.8/results/20221208-1313_seed3500804980_pid65826/000029	53.3580628898859
B1border/0/2.0/C_1___C_2___C_3/0/0.8/results/20221208-1313_seed3500804980_pid65826/000031	45.84078077308004
B1border/0/2.0/C_1___C_2___C_3/0/0.8/results/20221208-1313_seed3500804980_pid65826/000034	46.03431731658548
B1border/0/2.0/C_1___C_2___C_3/0/0.8/results/20221208-1313_seed3500804980_pid65826/000037	52.25403628426812
B1border/0/2.0/C_1___C_2___C_3/0/0.8/results/20221208-1313_seed3500804980_pid65826/000039	52.95575184146866
B1border/0/2.0/C_1___C_2___C_3/0/0.8/results/20221208-1313_seed3500804980_pid65826/000041	54.61640388391514
B1border/0/2.0/C_1___C_2___C_3/0/0.8/results/20221208-1313_seed3500804980_pid65826/000042	48.62632973002856
B1border/0/2.0/C_1___C_2___C_3/0/0.8/results/20221208-1313_seed3500804980_pid65826/000045	66.24037349530632
B1border/0/2.0/C_1___C_2___C_3/0/0.8/results/20221208-1313_seed3500804980_pid65826/000046	56.17193939991466
B1border/0/2.0/C_1___C_2___C_3/0/0.8/results/20221208-1313_seed3500804980_pid65826/000052	56.02055589157201
B1border/0/2.0/C_1___C_2___C_3/0/0.8/results/20221208-1313_seed3500804980_pid65826/000053	50.055606083524225
B1border/0/2.0/C_1___C_2___C_3/0/0.8/results/20221208-1313_seed3500804980_pid65826/000055	61.943262791167754
B1border/0/2.0/C_1___C_2___C_3/0/0.8/results/20221208-1313_seed3500804980_pid65826/000057	45.38875561766113
B1border/0/2.0/C_1___C_2___C_3/0/0.8/results/20221208-1313_seed3500804980_pid65826/000060	48.128604727039416
B1border/0/2.0/C_1___C_2___C_3/0/0.8/results/20221208-1313_seed3500804980_pid65826/000062	55.9998868332753
B1border/0/2.0/C_1___C_2___C_3/0/0.8/results/20221208-1313_seed3500804980_pid65826/000063	45.19657740398303
B1border/0/2.0/C_1___C_2___C_3/0/0.8/results/20221208-1313_seed3500804980_pid65826/000065	48.37243210252161
B1border/0/2.0/C_1___C_2___C_3/0/0.8/results/20221208-1313_seed3500804980_pid65826/000066	48.447093731969424
B1border/0/2.0/C_1___C_2___C_3/0/0.8/results/20221208-1313_seed3500804980_pid65826/000068	48.32661240242665
B1border/0/2.0/C_1___C_2___C_3/0/0.8/results/20221208-1313_seed3500804980_pid65826/000070	44.61215958225901
B1border/0/2.0/C_1___C_2___C_3/0/0.8/results/20221208-1313_seed3500804980_pid65826/000071	56.89592426237784
B1border/0/2.0/C_1___C_2___C_3/0/0.8/results/20221208-1313_seed3500804980_pid65826/000073	49.76733759903255
B1border/0/2.0/C_1___C_2___C_3/0/0.8/results/20221208-1313_seed3500804980_pid65826/000074	57.78228021403123
B1border/0/2.0/C_1___C_2___C_3/0/0.8/results/20221208-1313_seed3500804980_pid65826/000083	49.77992418978566
B1border/0/2.0/C_1___C_2___C_3/0/0.8/results/20221208-1313_seed3500804980_pid65826/000092	48.492074351140275
B1border/0/2.0/C_1___C_2___C_3/0/0.9/results/20221208-1231_seed3362773718_pid65837/000003	43.617494315565395
B1border/0/2.0/C_1___C_2___C_3/0/0.9/results/20221208-1231_seed3362773718_pid65837/000005	39.00478298555393
B1border/0/2.0/C_1___C_2___C_3/0/0.9/results/20221208-1231_seed3362773718_pid65837/000009	46.64260480222799
B1border/0/2.0/C_1___C_2___C_3/0/0.9/results/20221208-1231_seed3362773718_pid65837/000010	53.28825216955211
B1border/0/2.0/C_1___C_2___C_3/0/0.9/results/20221208-1231_seed3362773718_pid65837/000012	43.41016153818378
B1border/0/2.0/C_1___C_2___C_3/0/0.9/results/20221208-1231_seed3362773718_pid65837/000013	48.263012419521026
B1border/0/2.0/C_1___C_2___C_3/0/0.9/results/20221208-1231_seed3362773718_pid65837/000016	50.715579200704035
B1border/0/2.0/C_1___C_2___C_3/0/0.9/results/20221208-1231_seed3362773718_pid65837/000022	44.213594250917694
B1border/0/2.0/C_1___C_2___C_3/0/0.9/results/20221208-1231_seed3362773718_pid65837/000029	54.869450809477556
B1border/0/2.0/C_1___C_2___C_3/0/0.9/results/20221208-1231_seed3362773718_pid65837/000032	50.892193422043476
B1border/0/2.0/C_1___C_2___C_3/0/0.9/results/20221208-1231_seed3362773718_pid65837/000039	44.6610849274692
B1border/0/2.0/C_1___C_2___C_3/0/0.9/results/20221208-1231_seed3362773718_pid65837/000041	55.147487966783444
B1border/0/2.0/C_1___C_2___C_3/0/0.9/results/20221208-1231_seed3362773718_pid65837/000042	45.87722102968685
B1border/0/2.0/C_1___C_2___C_3/0/0.9/results/20221208-1231_seed3362773718_pid65837/000045	46.34018113881257
B1border/0/2.0/C_1___C_2___C_3/0/0.9/results/20221208-1231_seed3362773718_pid65837/000046	48.96373077760881
B1border/0/2.0/C_1___C_2___C_3/0/0.9/results/20221208-1231_seed3362773718_pid65837/000050	48.003026314531255
B1border/0/2.0/C_1___C_2___C_3/0/0.9/results/20221208-1231_seed3362773718_pid65837/000053	45.184975909394254
B1border/0/2.0/C_1___C_2___C_3/0/0.9/results/20221208-1231_seed3362773718_pid65837/000054	43.547283898179586
B1border/0/2.0/C_1___C_2___C_3/0/0.9/results/20221208-1231_seed3362773718_pid65837/000057	50.29432660898607
B1border/0/2.0/C_1___C_2___C_3/0/0.9/results/20221208-1231_seed3362773718_pid65837/000063	51.82989329033083
B1border/0/2.0/C_1___C_2___C_3/0/0.9/results/20221208-1231_seed3362773718_pid65837/000070	45.387485083293626
B1border/0/2.0/C_1___C_2___C_3/0/0.9/results/20221208-1231_seed3362773718_pid65837/000078	43.70106075242123
B1border/0/2.0/C_1___C_2___C_3/0/0.9/results/20221208-1231_seed3362773718_pid65837/000079	44.664297916345106
B1border/0/2.0/C_1___C_2___C_3/0/0.9/results/20221208-1231_seed3362773718_pid65837/000083	42.239394552922874
B1border/0/2.0/C_1___C_2___C_3/0/0.9/results/20221208-1231_seed3362773718_pid65837/000084	42.09778062085984
B1border/0/2.0/C_1___C_2___C_3/0/0.9/results/20221208-1231_seed3362773718_pid65837/000085	39.92001855208543
B1border/0/2.0/C_1___C_2___C_3/0/0.9/results/20221208-1231_seed3362773718_pid65837/000089	44.59040036212632
B1border/0/2.0/C_1___C_2___C_3/0/0.9/results/20221208-1231_seed3362773718_pid65837/000093	47.89045964850986
B1border/0/2.0/C_1___C_2___C_3/0/0.9/results/20221208-1231_seed3362773718_pid65837/000095	47.58664412800627
B1border/0/2.0/C_1___C_2___C_3/0/0.9/results/20221208-1231_seed3362773718_pid65837/000098	40.64120930741396
B1border/0/2.0/C_1___C_2___C_3/0/0.9/results/20221208-1231_seed3362773718_pid65837/000099	46.84582549790139
B1border/0/2.0/C_1___C_2___C_3/0/0.9/results/20221208-1233_seed1921997304_pid65967/000006	50.92323664503895
B1border/0/2.0/C_1___C_2___C_3/0/0.9/results/20221208-1233_seed1921997304_pid65967/000008	49.14910454988583
B1border/0/2.0/C_1___C_2___C_3/0/0.9/results/20221208-1233_seed1921997304_pid65967/000010	42.445956331909926
B1border/0/2.0/C_1___C_2___C_3/0/0.9/results/20221208-1233_seed1921997304_pid65967/000021	44.88604509965436
B1border/0/2.0/C_1___C_2___C_3/0/0.9/results/20221208-1233_seed1921997304_pid65967/000026	53.362501406631246
B1border/0/2.0/C_1___C_2___C_3/0/0.9/results/20221208-1233_seed1921997304_pid65967/000032	46.6272253190551
B1border/0/2.0/C_1___C_2___C_3/0/0.9/results/20221208-1233_seed1921997304_pid65967/000033	45.65410924273813
B1border/0/2.0/C_1___C_2___C_3/0/0.9/results/20221208-1233_seed1921997304_pid65967/000036	46.305787926950586
B1border/0/2.0/C_1___C_2___C_3/0/0.9/results/20221208-1233_seed1921997304_pid65967/000040	40.2233293341049
B1border/0/2.0/C_1___C_2___C_3/0/0.9/results/20221208-1233_seed1921997304_pid65967/000042	49.238002237003585
B1border/0/2.0/C_1___C_2___C_3/0/0.9/results/20221208-1233_seed1921997304_pid65967/000043	50.91326705394816
B1border/0/2.0/C_1___C_2___C_3/0/0.9/results/20221208-1233_seed1921997304_pid65967/000045	51.686038573253995
B1border/0/2.0/C_1___C_2___C_3/0/0.9/results/20221208-1233_seed1921997304_pid65967/000047	51.44809287330462
B1border/0/2.0/C_1___C_2___C_3/0/0.9/results/20221208-1233_seed1921997304_pid65967/000052	42.569764708362584
B1border/0/2.0/C_1___C_2___C_3/0/0.9/results/20221208-1233_seed1921997304_pid65967/000056	42.11975484227354
B1border/0/2.0/C_1___C_2___C_3/0/0.9/results/20221208-1233_seed1921997304_pid65967/000059	42.893223278074444
B1border/0/2.0/C_1___C_2___C_3/0/0.9/results/20221208-1233_seed1921997304_pid65967/000067	50.46775227135137
B1border/0/2.0/C_1___C_2___C_3/0/0.9/results/20221208-1233_seed1921997304_pid65967/000068	46.930993694199444
B1border/0/2.0/C_1___C_2___C_3/0/0.9/results/20221208-1233_seed1921997304_pid65967/000075	41.104130426499815
B1border/0/2.0/C_1___C_2___C_3/0/0.9/results/20221208-1233_seed1921997304_pid65967/000084	42.72044247706607
B1border/0/2.0/C_1___C_2___C_3/0/0.9/results/20221208-1233_seed1921997304_pid65967/000086	44.73462746821693
B1border/0/2.0/C_1___C_2___C_3/0/0.9/results/20221208-1233_seed1921997304_pid65967/000089	57.53207697335016
B1border/0/2.0/C_1___C_2___C_3/0/0.9/results/20221208-1233_seed1921997304_pid65967/000097	49.60800230451137
B1border/0/2.0/C_1___C_2___C_3/0/0.9/results/20221208-1233_seed1921997304_pid65967/000098	51.25243639331062
B1border/0/2.0/C_1___C_2___C_3/0/1.0/results/20221208-1230_seed2483647424_pid65812/000015	42.65261820950219
B1border/0/2.0/C_1___C_2___C_3/0/1.0/results/20221208-1230_seed2483647424_pid65812/000025	47.32512721198938
B1border/0/2.0/C_1___C_2___C_3/0/1.0/results/20221208-1230_seed2483647424_pid65812/000031	46.7166934478498
B1border/0/2.0/C_1___C_2___C_3/0/1.0/results/20221208-1230_seed2483647424_pid65812/000037	44.304979767100306
B1border/0/2.0/C_1___C_2___C_3/0/1.0/results/20221208-1230_seed2483647424_pid65812/000045	41.90079644126053
B1border/0/2.0/C_1___C_2___C_3/0/1.0/results/20221208-1230_seed2483647424_pid65812/000053	40.421237116215046
B1border/0/2.0/C_1___C_2___C_3/0/1.0/results/20221208-1230_seed2483647424_pid65812/000054	40.802491931423006
B1border/0/2.0/C_1___C_2___C_3/0/1.0/results/20221208-1230_seed2483647424_pid65812/000069	39.68058639686977
B1border/0/2.0/C_1___C_2___C_3/0/1.0/results/20221208-1230_seed2483647424_pid65812/000079	46.81105315192983
B1border/0/2.0/C_1___C_2___C_3/0/1.0/results/20221208-1230_seed2483647424_pid65812/000094	36.26453726989416
B1border/0/2.0/C_1___C_2___C_3/0/1.0/results/20221208-1231_seed2481588449_pid65841/000005	53.969285228223086
B1border/0/2.0/C_1___C_2___C_3/0/1.0/results/20221208-1231_seed2481588449_pid65841/000011	47.907648498573195
B1border/0/2.0/C_1___C_2___C_3/0/1.0/results/20221208-1231_seed2481588449_pid65841/000026	43.38203617016868
B1border/0/2.0/C_1___C_2___C_3/0/1.0/results/20221208-1231_seed2481588449_pid65841/000032	40.27866355959766
B1border/0/2.0/C_1___C_2___C_3/0/1.0/results/20221208-1231_seed2481588449_pid65841/000047	50.511796193629486
B1border/0/2.0/C_1___C_2___C_3/0/1.0/results/20221208-1231_seed2481588449_pid65841/000050	44.02199199695426
B1border/0/2.0/C_1___C_2___C_3/0/1.0/results/20221208-1231_seed2481588449_pid65841/000058	45.07338031521992
B1border/0/2.0/C_1___C_2___C_3/0/1.0/results/20221208-1231_seed2481588449_pid65841/000059	64.24858257127558
B1border/0/2.0/C_1___C_2___C_3/0/1.0/results/20221208-1231_seed2481588449_pid65841/000071	48.48173689321558
B1border/0/2.0/C_1___C_2___C_3/0/1.0/results/20221208-1231_seed2481588449_pid65841/000072	44.43311596642403
B1border/0/2.0/C_1___C_2___C_3/0/1.0/results/20221208-1231_seed2481588449_pid65841/000079	42.989897080027944
B1border/0/2.0/C_1___C_2___C_3/0/1.0/results/20221208-1231_seed2481588449_pid65841/000083	42.60061280851731
B1border/0/2.0/C_1___C_2___C_3/0/1.0/results/20221208-1231_seed2481588449_pid65841/000090	37.2265321753832
B1border/0/2.0/C_1___C_2___C_3___D_1___D_2___D_3/-1/0.9/results/20221208-1233_seed1865881220_pid65996/000037	43.53351347671243
B1border/0/2.0/C_1___C_2___C_3___D_1___D_2___D_3/-1/0.9/results/20221208-1347_seed4205150256_pid212160/000020	50.5108425375371
B1border/0/2.0/C_1___C_2___C_3___D_1___D_2___D_3/-1/0.9/results/20221208-1347_seed4205150256_pid212160/000054	40.23073695761856
B1border/0/2.0/C_1___C_2___C_3___D_1___D_2___D_3/-1/0.9/results/20221208-1347_seed4205150256_pid212160/000099	40.92488246911218
B1border/0/2.0/C_1___C_2___C_3___D_1___D_2___D_3/-1/1.0/results/20221208-1345_seed1622325825_pid212169/000016	39.95826559547634
B1border/0/2.0/C_1___C_2___C_3___D_1___D_2___D_3/-1/1.0/results/20221208-1345_seed1622325825_pid212169/000090	43.59861074959635
B1border/0/2.0/C_1___C_2___C_3___D_1___D_2___D_3/-1/1.0/results/20221208-1350_seed1501017935_pid212177/000006	43.24819099165172
B1border/0/2.0/C_1___C_2___C_3___D_1___D_2___D_3/-1/1.0/results/20221208-1350_seed1501017935_pid212177/000038	47.84780416117557
B1border/0/2.0/C_1___C_2___C_3___D_1___D_2___D_3/-1/1.0/results/20221208-1350_seed1501017935_pid212177/000064	42.46785131348805
B1border/0/2.0/C_1___C_2___C_3___D_1___D_2___D_3/-2/0.9/results/20221208-1348_seed1663463014_pid212214/000088	39.293209749717334
B1border/0/2.0/C_1___C_2___C_3___D_1___D_2___D_3/0/1.0/results/20221208-1346_seed1345872292_pid212285/000000	47.21321769048564
B1border/0/2.0/C_1___C_2___C_3___D_1___D_2___D_3/0/1.0/results/20221208-1346_seed1345872292_pid212285/000002	44.695433268910406
B1border/0/2.0/C_1___C_2___C_3___D_1___D_2___D_3/0/1.0/results/20221208-1346_seed1345872292_pid212285/000009	44.45263309434985
B1border/0/2.0/C_1___C_2___C_3___D_1___D_2___D_3/0/1.0/results/20221208-1346_seed1345872292_pid212285/000014	42.35205048450054
B1border/0/2.0/C_1___C_2___C_3___D_1___D_2___D_3/0/1.0/results/20221208-1346_seed1345872292_pid212285/000020	40.70323244319453
B1border/0/2.0/C_1___C_2___C_3___D_1___D_2___D_3/0/1.0/results/20221208-1346_seed1345872292_pid212285/000031	45.726893960859414
B1border/0/2.0/C_1___C_2___C_3___D_1___D_2___D_3/0/1.0/results/20221208-1346_seed1345872292_pid212285/000033	59.067455651795136
B1border/0/2.0/C_1___C_2___C_3___D_1___D_2___D_3/0/1.0/results/20221208-1346_seed1345872292_pid212285/000046	59.209157592753854
B1border/0/2.0/C_1___C_2___C_3___D_1___D_2___D_3/0/1.0/results/20221208-1346_seed1345872292_pid212285/000051	46.33323504251229
B1border/0/2.0/C_1___C_2___C_3___D_1___D_2___D_3/0/1.0/results/20221208-1346_seed1345872292_pid212285/000057	51.07959733590473
B1border/0/2.0/C_1___C_2___C_3___D_1___D_2___D_3/0/1.0/results/20221208-1346_seed1345872292_pid212285/000058	39.9723102908846
B1border/0/2.0/C_1___C_2___C_3___D_1___D_2___D_3/0/1.0/results/20221208-1346_seed1345872292_pid212285/000072	47.46398459945192
B1border/0/2.0/C_1___C_2___C_3___D_1___D_2___D_3/0/1.0/results/20221208-1346_seed1345872292_pid212285/000095	40.03218322698028
B1border/0/2.0/C_1___C_2___C_3___D_1___D_2___D_3/0/1.0/results/20221208-1349_seed2624502444_pid212223/000004	45.24369175105822
B1border/0/2.0/C_1___C_2___C_3___D_1___D_2___D_3/0/1.0/results/20221208-1349_seed2624502444_pid212223/000013	46.935831126991516
B1border/0/2.0/C_1___C_2___C_3___D_1___D_2___D_3/0/1.0/results/20221208-1349_seed2624502444_pid212223/000015	47.82564824294289
B1border/0/2.0/C_1___C_2___C_3___D_1___D_2___D_3/0/1.0/results/20221208-1349_seed2624502444_pid212223/000016	46.54940038969967
B1border/0/2.0/C_1___C_2___C_3___D_1___D_2___D_3/0/1.0/results/20221208-1349_seed2624502444_pid212223/000023	46.730351053053695
B1border/0/2.0/C_1___C_2___C_3___D_1___D_2___D_3/0/1.0/results/20221208-1349_seed2624502444_pid212223/000026	45.10951393174486
B1border/0/2.0/C_1___C_2___C_3___D_1___D_2___D_3/0/1.0/results/20221208-1349_seed2624502444_pid212223/000031	45.24900227071885
B1border/0/2.0/C_1___C_2___C_3___D_1___D_2___D_3/0/1.0/results/20221208-1349_seed2624502444_pid212223/000035	47.37067464836693
B1border/0/2.0/C_1___C_2___C_3___D_1___D_2___D_3/0/1.0/results/20221208-1349_seed2624502444_pid212223/000042	57.5069563821764
B1border/0/2.0/C_1___C_2___C_3___D_1___D_2___D_3/0/1.0/results/20221208-1349_seed2624502444_pid212223/000043	48.650749335144
B1border/0/2.0/C_1___C_2___C_3___D_1___D_2___D_3/0/1.0/results/20221208-1349_seed2624502444_pid212223/000045	50.97543661728688
B1border/0/2.0/C_1___C_2___C_3___D_1___D_2___D_3/0/1.0/results/20221208-1349_seed2624502444_pid212223/000046	44.46102091449256
B1border/0/2.0/C_1___C_2___C_3___D_1___D_2___D_3/0/1.0/results/20221208-1349_seed2624502444_pid212223/000047	47.055533887912944
B1border/0/2.0/C_1___C_2___C_3___D_1___D_2___D_3/0/1.0/results/20221208-1349_seed2624502444_pid212223/000048	45.987858832764566
B1border/0/2.0/C_1___C_2___C_3___D_1___D_2___D_3/0/1.0/results/20221208-1349_seed2624502444_pid212223/000061	43.08148901924866
B1border/0/2.0/C_1___C_2___C_3___D_1___D_2___D_3/0/1.0/results/20221208-1349_seed2624502444_pid212223/000062	43.61219768327397
B1border/0/2.0/C_1___C_2___C_3___D_1___D_2___D_3/0/1.0/results/20221208-1349_seed2624502444_pid212223/000063	47.43057876812544
B1border/0/2.0/C_1___C_2___C_3___D_1___D_2___D_3/0/1.0/results/20221208-1349_seed2624502444_pid212223/000064	42.23841253517023
B1border/0/2.0/C_1___C_2___C_3___D_1___D_2___D_3/0/1.0/results/20221208-1349_seed2624502444_pid212223/000072	46.650564180532925
B1border/0/2.0/C_1___C_2___C_3___D_1___D_2___D_3/0/1.0/results/20221208-1349_seed2624502444_pid212223/000073	42.210219280636366
B1border/0/2.0/C_1___C_2___C_3___D_1___D_2___D_3/0/1.0/results/20221208-1349_seed2624502444_pid212223/000080	43.17948259698555
B1border/0/2.0/C_1___C_2___C_3___D_1___D_2___D_3/0/1.0/results/20221208-1349_seed2624502444_pid212223/000083	38.94140451778518
B1border/0/2.0/C_1___C_2___C_3___D_1___D_2___D_3/0/1.0/results/20221208-1349_seed2624502444_pid212223/000086	43.191716298713395
B1border/0/2.0/C_1___C_2___C_3___D_1___D_2___D_3/0/1.0/results/20221208-1349_seed2624502444_pid212223/000092	41.384334166803
B1border/0/2.0/C_1___C_2___C_3___D_1___D_2___D_3/0/1.0/results/20221208-1349_seed2624502444_pid212223/000093	46.3287961030541
B1border/0/2.0/C_1___C_2___C_3___D_1___D_2___D_3/0/1.0/results/20221208-1349_seed2624502444_pid212223/000095	43.53680617611525
B1border/0/2.0/C_1___C_2___C_3___D_1___D_2___D_3/0/1.0/results/20221208-1349_seed2624502444_pid212223/000097	38.41680530423427
B1border/0/2.0/C_1___C_2___C_3___D_1___D_2___D_3/0/1.0/results/20221208-1349_seed2624502444_pid212223/000099	57.54593980276394
B1border/0/2.0/C_2/-1/0.6/results/20221208-1321_seed2736971480_pid212242/000012	47.17087958740804
B1border/0/2.0/C_2/-1/0.6/results/20221208-1321_seed2736971480_pid212242/000019	48.83166169652307
B1border/0/2.0/C_2/-1/0.6/results/20221208-1321_seed2736971480_pid212242/000038	47.50654844584339
B1border/0/2.0/C_2/-1/0.6/results/20221208-1321_seed2736971480_pid212242/000049	44.540546432948034
B1border/0/2.0/C_2/-1/0.6/results/20221208-1321_seed2736971480_pid212242/000069	43.39709985201438
B1border/0/2.0/C_2/-1/0.6/results/20221208-1321_seed2736971480_pid212242/000073	51.443047164724646
B1border/0/2.0/C_2/-1/0.6/results/20221208-1321_seed2736971480_pid212242/000076	41.63588505921521
B1border/0/2.0/C_2/-1/0.6/results/20221208-1326_seed1202294258_pid212309/000015	43.332028922530725
B1border/0/2.0/C_2/-1/0.6/results/20221208-1326_seed1202294258_pid212309/000019	43.92170913470119
B1border/0/2.0/C_2/-1/0.6/results/20221208-1326_seed1202294258_pid212309/000020	42.17496664678671
B1border/0/2.0/C_2/-1/0.6/results/20221208-1326_seed1202294258_pid212309/000028	43.94028522874554
B1border/0/2.0/C_2/-1/0.6/results/20221208-1326_seed1202294258_pid212309/000030	50.87265784381659
B1border/0/2.0/C_2/-1/0.6/results/20221208-1326_seed1202294258_pid212309/000052	39.79222376743548
B1border/0/2.0/C_2/-1/0.6/results/20221208-1326_seed1202294258_pid212309/000061	43.28453426122506
B1border/0/2.0/C_2/-1/0.6/results/20221208-1326_seed1202294258_pid212309/000087	48.26765014883498
B1border/0/2.0/C_2/-1/0.6/results/20221208-1326_seed1202294258_pid212309/000088	44.11787101504821
B1border/0/2.0/C_2/-1/0.6/results/20221208-1326_seed1202294258_pid212309/000098	47.16760009312812
B1border/0/2.0/C_2/-2/0.6/results/20221208-1322_seed1887002449_pid212287/000027	44.65993729728666
B1border/0/2.0/C_2/-2/0.6/results/20221208-1322_seed1887002449_pid212287/000096	44.37904839063991
B1border/0/2.0/C_2/-2/0.6/results/20221208-1326_seed820870269_pid212315/000004	38.68051983238489
B1border/0/2.0/C_2/-2/0.6/results/20221208-1326_seed820870269_pid212315/000035	41.89605722028033
B1border/0/2.0/C_2/-2/0.6/results/20221208-1326_seed820870269_pid212315/000051	46.787707629160536
B1border/0/2.0/C_2/-2/0.6/results/20221208-1326_seed820870269_pid212315/000073	46.572789667672595
B1border/0/2.0/C_2/0/0.6/results/20221208-1317_seed2359543589_pid212260/000002	44.05785840174653
B1border/0/2.0/C_2/0/0.6/results/20221208-1317_seed2359543589_pid212260/000004	46.22162310771559
B1border/0/2.0/C_2/0/0.6/results/20221208-1317_seed2359543589_pid212260/000009	51.87615915874184
B1border/0/2.0/C_2/0/0.6/results/20221208-1317_seed2359543589_pid212260/000011	49.031901796731944
B1border/0/2.0/C_2/0/0.6/results/20221208-1317_seed2359543589_pid212260/000014	42.87775235873758
B1border/0/2.0/C_2/0/0.6/results/20221208-1317_seed2359543589_pid212260/000015	47.539121895625755
B1border/0/2.0/C_2/0/0.6/results/20221208-1317_seed2359543589_pid212260/000017	47.29938568480767
B1border/0/2.0/C_2/0/0.6/results/20221208-1317_seed2359543589_pid212260/000020	52.12359000731126
B1border/0/2.0/C_2/0/0.6/results/20221208-1317_seed2359543589_pid212260/000021	52.75046723184647
B1border/0/2.0/C_2/0/0.6/results/20221208-1317_seed2359543589_pid212260/000022	50.95404272227092
B1border/0/2.0/C_2/0/0.6/results/20221208-1317_seed2359543589_pid212260/000023	51.11511082066101
B1border/0/2.0/C_2/0/0.6/results/20221208-1317_seed2359543589_pid212260/000025	52.0427719490129
B1border/0/2.0/C_2/0/0.6/results/20221208-1317_seed2359543589_pid212260/000030	50.438343319714804
B1border/0/2.0/C_2/0/0.6/results/20221208-1317_seed2359543589_pid212260/000033	47.841077359645084
B1border/0/2.0/C_2/0/0.6/results/20221208-1317_seed2359543589_pid212260/000045	49.12938950193558
B1border/0/2.0/C_2/0/0.6/results/20221208-1317_seed2359543589_pid212260/000046	55.40883455324716
B1border/0/2.0/C_2/0/0.6/results/20221208-1317_seed2359543589_pid212260/000047	46.208802405205155
B1border/0/2.0/C_2/0/0.6/results/20221208-1317_seed2359543589_pid212260/000049	50.09135820243742
B1border/0/2.0/C_2/0/0.6/results/20221208-1317_seed2359543589_pid212260/000051	47.07338058074255
B1border/0/2.0/C_2/0/0.6/results/20221208-1317_seed2359543589_pid212260/000052	51.44475918127258
B1border/0/2.0/C_2/0/0.6/results/20221208-1317_seed2359543589_pid212260/000055	45.37895284364406
B1border/0/2.0/C_2/0/0.6/results/20221208-1317_seed2359543589_pid212260/000057	52.671991046883065
B1border/0/2.0/C_2/0/0.6/results/20221208-1317_seed2359543589_pid212260/000059	51.74497482689328
B1border/0/2.0/C_2/0/0.6/results/20221208-1317_seed2359543589_pid212260/000074	45.735355214683324
B1border/0/2.0/C_2/0/0.6/results/20221208-1317_seed2359543589_pid212260/000075	51.82270861302315
B1border/0/2.0/C_2/0/0.6/results/20221208-1317_seed2359543589_pid212260/000080	41.783383359954115
B1border/0/2.0/C_2/0/0.6/results/20221208-1317_seed2359543589_pid212260/000083	42.474854668124976
B1border/0/2.0/C_2/0/0.6/results/20221208-1317_seed2359543589_pid212260/000084	49.28612989623769
B1border/0/2.0/C_2/0/0.6/results/20221208-1317_seed2359543589_pid212260/000085	43.20267638451601
B1border/0/2.0/C_2/0/0.6/results/20221208-1317_seed2359543589_pid212260/000091	44.44352837147357
B1border/0/2.0/C_2/0/0.6/results/20221208-1317_seed2359543589_pid212260/000094	35.74898975415614
B1border/0/2.0/C_2/0/0.6/results/20221208-1317_seed2359543589_pid212260/000096	41.65549080316131
B1border/0/2.0/C_2/0/0.6/results/20221208-1317_seed2359543589_pid212260/000097	49.735517968496296
B1border/0/2.0/C_2/0/0.6/results/20221208-1317_seed2359543589_pid212260/000098	50.67656649210223
B1border/0/2.0/C_2/0/0.6/results/20221208-1317_seed2359543589_pid212260/000099	51.053181998938676
B1border/0/2.0/C_2/0/0.6/results/20221208-1319_seed1552153693_pid212310/000001	46.37910060051187
B1border/0/2.0/C_2/0/0.6/results/20221208-1319_seed1552153693_pid212310/000005	49.02862906166587
B1border/0/2.0/C_2/0/0.6/results/20221208-1319_seed1552153693_pid212310/000006	51.55990705344984
B1border/0/2.0/C_2/0/0.6/results/20221208-1319_seed1552153693_pid212310/000007	47.8848939082947
B1border/0/2.0/C_2/0/0.6/results/20221208-1319_seed1552153693_pid212310/000014	48.82207234315874
B1border/0/2.0/C_2/0/0.6/results/20221208-1319_seed1552153693_pid212310/000015	51.655844542189755
B1border/0/2.0/C_2/0/0.6/results/20221208-1319_seed1552153693_pid212310/000025	40.15941192169243
B1border/0/2.0/C_2/0/0.6/results/20221208-1319_seed1552153693_pid212310/000027	51.70018511565782
B1border/0/2.0/C_2/0/0.6/results/20221208-1319_seed1552153693_pid212310/000028	54.776063997108096
B1border/0/2.0/C_2/0/0.6/results/20221208-1319_seed1552153693_pid212310/000030	41.4229744197659
B1border/0/2.0/C_2/0/0.6/results/20221208-1319_seed1552153693_pid212310/000031	52.109046890974085
B1border/0/2.0/C_2/0/0.6/results/20221208-1319_seed1552153693_pid212310/000032	52.19494134695652
B1border/0/2.0/C_2/0/0.6/results/20221208-1319_seed1552153693_pid212310/000039	39.194072655154535
B1border/0/2.0/C_2/0/0.6/results/20221208-1319_seed1552153693_pid212310/000041	45.57905318179343
B1border/0/2.0/C_2/0/0.6/results/20221208-1319_seed1552153693_pid212310/000042	51.454958480809566
B1border/0/2.0/C_2/0/0.6/results/20221208-1319_seed1552153693_pid212310/000046	45.98721869949651
B1border/0/2.0/C_2/0/0.6/results/20221208-1319_seed1552153693_pid212310/000047	44.00832226836756
B1border/0/2.0/C_2/0/0.6/results/20221208-1319_seed1552153693_pid212310/000054	47.58556888197066
B1border/0/2.0/C_2/0/0.6/results/20221208-1319_seed1552153693_pid212310/000057	56.55758872712685
B1border/0/2.0/C_2/0/0.6/results/20221208-1319_seed1552153693_pid212310/000058	38.03545197024834
B1border/0/2.0/C_2/0/0.6/results/20221208-1319_seed1552153693_pid212310/000059	55.187552337315374
B1border/0/2.0/C_2/0/0.6/results/20221208-1319_seed1552153693_pid212310/000062	51.11722820152256
B1border/0/2.0/C_2/0/0.6/results/20221208-1319_seed1552153693_pid212310/000063	49.325914761284764
B1border/0/2.0/C_2/0/0.6/results/20221208-1319_seed1552153693_pid212310/000065	58.586848510871924
B1border/0/2.0/C_2/0/0.6/results/20221208-1319_seed1552153693_pid212310/000069	53.79927460682182
B1border/0/2.0/C_2/0/0.6/results/20221208-1319_seed1552153693_pid212310/000070	52.30898592834975
B1border/0/2.0/C_2/0/0.6/results/20221208-1319_seed1552153693_pid212310/000071	43.18134306699993
B1border/0/2.0/C_2/0/0.6/results/20221208-1319_seed1552153693_pid212310/000073	49.02491953950608
B1border/0/2.0/C_2/0/0.6/results/20221208-1319_seed1552153693_pid212310/000074	46.84446540272488
B1border/0/2.0/C_2/0/0.6/results/20221208-1319_seed1552153693_pid212310/000075	41.56028200139616
B1border/0/2.0/C_2/0/0.6/results/20221208-1319_seed1552153693_pid212310/000076	43.8861542277693
B1border/0/2.0/C_2/0/0.6/results/20221208-1319_seed1552153693_pid212310/000079	43.08339654654977
B1border/0/2.0/C_2/0/0.6/results/20221208-1319_seed1552153693_pid212310/000080	46.04158112983514
B1border/0/2.0/C_2/0/0.6/results/20221208-1319_seed1552153693_pid212310/000081	47.105740692066995
B1border/0/2.0/C_2/0/0.6/results/20221208-1319_seed1552153693_pid212310/000084	44.87867848190871
B1border/0/2.0/C_2/0/0.6/results/20221208-1319_seed1552153693_pid212310/000085	55.78400826252849
B1border/0/2.0/C_2/0/0.6/results/20221208-1319_seed1552153693_pid212310/000087	48.597155720419295
B1border/0/2.0/C_2/0/0.6/results/20221208-1319_seed1552153693_pid212310/000090	56.64692207359707
B1border/0/2.0/C_2/0/0.6/results/20221208-1319_seed1552153693_pid212310/000091	50.89998257622489
B1border/0/2.0/C_2/0/0.6/results/20221208-1319_seed1552153693_pid212310/000096	41.98221620359502
B1border/0/2.0/C_2/0/0.6/results/20221208-1319_seed1552153693_pid212310/000097	46.307022839919675
B1border/0/2.0/C_2/0/0.6/results/20221208-1319_seed1552153693_pid212310/000098	51.55123957442371
B1border/0/2.0/C_2/0/0.7/results/20221208-1327_seed3347329629_pid11056/000000	45.24855866008086
B1border/0/2.0/C_2/0/0.7/results/20221208-1327_seed3347329629_pid11056/000008	48.39253824265174
B1border/0/2.0/C_2/0/0.7/results/20221208-1327_seed3347329629_pid11056/000022	45.73940615502055
B1border/0/2.0/C_2/0/0.7/results/20221208-1327_seed3347329629_pid11056/000032	41.926936642318665
B1border/0/2.0/C_2/0/0.7/results/20221208-1327_seed3347329629_pid11056/000038	46.843388815089
B1border/0/2.0/C_2/0/0.7/results/20221208-1327_seed3347329629_pid11056/000051	52.05766167089516
B1border/0/2.0/C_2/0/0.7/results/20221208-1327_seed3347329629_pid11056/000052	51.469131924180815
B1border/0/2.0/C_2/0/0.7/results/20221208-1327_seed3347329629_pid11056/000054	45.04032103081078
B1border/0/2.0/C_2/0/0.7/results/20221208-1327_seed3347329629_pid11056/000063	41.54941213220677
B1border/0/2.0/C_2/0/0.7/results/20221208-1327_seed3347329629_pid11056/000069	40.30620679325141
B1border/0/2.0/C_2/0/0.7/results/20221208-1327_seed3347329629_pid11056/000074	50.10120536493039
B1border/0/2.0/C_2/0/0.7/results/20221208-1327_seed3347329629_pid11056/000075	59.98643110363018
B1border/0/2.0/C_2/0/0.7/results/20221208-1327_seed3347329629_pid11056/000079	54.314277859484754
B1border/0/2.0/C_2/0/0.7/results/20221208-1327_seed3347329629_pid11056/000085	45.59292440892316
B1border/0/2.0/C_2/0/0.7/results/20221208-1327_seed3347329629_pid11056/000086	38.96213307780717
B1border/0/2.0/C_2/0/0.7/results/20221208-1327_seed3347329629_pid11056/000087	41.43712370553093
B1border/0/2.0/C_2/0/0.7/results/20221208-1327_seed3347329629_pid11056/000088	44.09593023504488
B1border/0/2.0/C_2/0/0.7/results/20221208-1329_seed2781583958_pid11471/000002	48.18552591900318
B1border/0/2.0/C_2/0/0.7/results/20221208-1329_seed2781583958_pid11471/000016	47.88317183554828
B1border/0/2.0/C_2/0/0.7/results/20221208-1329_seed2781583958_pid11471/000017	46.13593257166558
B1border/0/2.0/C_2/0/0.7/results/20221208-1329_seed2781583958_pid11471/000019	49.80992342421246
B1border/0/2.0/C_2/0/0.7/results/20221208-1329_seed2781583958_pid11471/000023	47.49282410832622
B1border/0/2.0/C_2/0/0.7/results/20221208-1329_seed2781583958_pid11471/000025	45.340774025908615
B1border/0/2.0/C_2/0/0.7/results/20221208-1329_seed2781583958_pid11471/000029	46.04889834977709
B1border/0/2.0/C_2/0/0.7/results/20221208-1329_seed2781583958_pid11471/000032	46.31525261986926
B1border/0/2.0/C_2/0/0.7/results/20221208-1329_seed2781583958_pid11471/000035	48.67522006194649
B1border/0/2.0/C_2/0/0.7/results/20221208-1329_seed2781583958_pid11471/000039	47.48915459517051
B1border/0/2.0/C_2/0/0.7/results/20221208-1329_seed2781583958_pid11471/000044	43.12771399712318
B1border/0/2.0/C_2/0/0.7/results/20221208-1329_seed2781583958_pid11471/000053	44.97563822519331
B1border/0/2.0/C_2/0/0.7/results/20221208-1329_seed2781583958_pid11471/000055	48.66737066772989
B1border/0/2.0/C_2/0/0.7/results/20221208-1329_seed2781583958_pid11471/000074	44.81255097882223
B1border/0/2.0/C_2/0/0.7/results/20221208-1329_seed2781583958_pid11471/000079	43.93689403862167
B1border/0/2.0/C_2/0/0.7/results/20221208-1329_seed2781583958_pid11471/000085	50.781954183511225
B1border/0/2.0/C_2/0/0.8/results/20221208-1331_seed3729813445_pid11096/000006	45.720558224235376
B1border/0/2.0/C_2/0/0.8/results/20221208-1331_seed3729813445_pid11096/000014	45.166173009906764
B1border/0/2.0/C_2/0/0.8/results/20221208-1331_seed3729813445_pid11096/000026	45.90157052393304
B1border/0/2.0/C_2/0/0.8/results/20221208-1331_seed3729813445_pid11096/000027	53.932056661082136
B1border/0/2.0/C_2/0/0.8/results/20221208-1331_seed3729813445_pid11096/000029	38.78143256727048
B1border/0/2.0/C_2/0/0.8/results/20221208-1331_seed3729813445_pid11096/000030	54.6835897461996
B1border/0/2.0/C_2/0/0.8/results/20221208-1331_seed3729813445_pid11096/000058	40.91378454093055
B1border/0/2.0/C_2/0/0.8/results/20221208-1331_seed3729813445_pid11096/000063	43.93890382221553
B1border/0/2.0/C_2/0/0.8/results/20221208-1331_seed3729813445_pid11096/000067	44.674914477129896
B1border/0/2.0/C_2/0/0.8/results/20221208-1331_seed3729813445_pid11096/000071	46.73574395266412
B1border/0/2.0/C_2/0/0.8/results/20221208-1331_seed3729813445_pid11096/000076	37.980066005528315
B1border/0/2.0/C_2/0/0.8/results/20221208-1331_seed3729813445_pid11096/000077	44.158690639838454
B1border/0/2.0/C_2/0/0.8/results/20221208-1331_seed3729813445_pid11096/000084	56.555560364554616
B1border/0/2.0/C_2/0/0.8/results/20221208-1331_seed3729813445_pid11096/000087	46.86031568679253
B1border/0/2.0/C_2/0/0.8/results/20221208-1331_seed3729813445_pid11096/000088	50.59777868450778
B1border/0/2.0/C_2/0/0.8/results/20221208-1333_seed3950703193_pid11450/000018	47.845612318276366
B1border/0/2.0/C_2/0/0.8/results/20221208-1333_seed3950703193_pid11450/000031	50.80095351105134
B1border/0/2.0/C_2/0/0.8/results/20221208-1333_seed3950703193_pid11450/000055	47.618765363217534
B1border/0/2.0/C_2/0/0.8/results/20221208-1333_seed3950703193_pid11450/000059	39.85351724913446
B1border/0/2.0/C_2/0/0.8/results/20221208-1333_seed3950703193_pid11450/000063	43.39057954572115
B1border/0/2.0/C_2/0/0.8/results/20221208-1333_seed3950703193_pid11450/000064	37.887213840480705
B1border/0/2.0/C_2/0/0.8/results/20221208-1333_seed3950703193_pid11450/000067	39.53970648808473
B1border/0/2.0/C_2/0/0.8/results/20221208-1333_seed3950703193_pid11450/000077	52.301268983074294
B1border/0/2.0/C_2/0/0.9/results/20221208-1336_seed2078618332_pid11426/000000	41.504717573388135
B1border/0/2.0/C_2/0/0.9/results/20221208-1336_seed2078618332_pid11426/000014	42.983616191383334
B1border/0/2.0/C_2/0/0.9/results/20221208-1336_seed2078618332_pid11426/000083	49.67556832641009
B1border/0/2.0/C_2/0/0.9/results/20221208-1338_seed1211617298_pid11402/000068	44.06533416832434
B1border/0/2.0/C_2/0/0.9/results/20221208-1338_seed1211617298_pid11402/000082	45.66162576164867
B1border/0/2.0/C_2/0/1.0/results/20221208-1338_seed2453396198_pid11403/000002	44.816037443519846
B1border/0/2.0/C_2/0/1.0/results/20221208-1338_seed2453396198_pid11403/000027	55.7763300729865
B1border/0/2.0/C_2/0/1.0/results/20221208-1338_seed2453396198_pid11403/000051	45.8723596862491
B1border/0/2.0/C_2/0/1.0/results/20221208-1338_seed2453396198_pid11403/000060	44.4337439273324
B1border/0/2.0/C_2/0/1.0/results/20221208-1338_seed2453396198_pid11403/000099	34.603137877316215
B1border/0/2.0/C_2/0/1.0/results/20221208-1339_seed1961379906_pid11432/000022	44.05024581031199
B1border/0/2.25/C_1___C_2___C_3/-1/0.8/results/20221208-1338_seed98614955_pid11359/000007	51.66191525043395
B1border/0/2.25/C_1___C_2___C_3/-1/0.8/results/20221208-1338_seed98614955_pid11359/000027	43.5576760528785
B1border/0/2.25/C_1___C_2___C_3/-1/0.8/results/20221208-1338_seed98614955_pid11359/000076	46.576935667160775
B1border/0/2.25/C_1___C_2___C_3/-1/0.8/results/20221208-1338_seed98614955_pid11359/000079	43.3947440038004
B1border/0/2.25/C_1___C_2___C_3/-1/0.8/results/20221208-1338_seed98614955_pid11359/000082	44.46499627792518
B1border/0/2.25/C_1___C_2___C_3/-1/0.8/results/20221208-1341_seed677640196_pid11393/000015	49.77116162918376
B1border/0/2.25/C_1___C_2___C_3/-1/0.8/results/20221208-1341_seed677640196_pid11393/000039	40.69378527645822
B1border/0/2.25/C_1___C_2___C_3/-1/0.8/results/20221208-1341_seed677640196_pid11393/000040	50.10183285968722
B1border/0/2.25/C_1___C_2___C_3/-1/0.8/results/20221208-1341_seed677640196_pid11393/000059	48.763672890908076
B1border/0/2.25/C_1___C_2___C_3/-1/0.8/results/20221208-1341_seed677640196_pid11393/000074	42.93813158890063
B1border/0/2.25/C_1___C_2___C_3/-1/0.8/results/20221208-1341_seed677640196_pid11393/000078	44.8024235554941
B1border/0/2.25/C_1___C_2___C_3/-1/0.8/results/20221208-1341_seed677640196_pid11393/000083	43.17727668743118
B1border/0/2.25/C_1___C_2___C_3/-2/0.7/results/20221208-1330_seed1985520404_pid11454/000016	46.62579127922353
B1border/0/2.25/C_1___C_2___C_3/-2/0.7/results/20221208-1342_seed550004683_pid11466/000003	50.2456162024315
B1border/0/2.25/C_1___C_2___C_3/-2/0.7/results/20221208-1342_seed550004683_pid11466/000009	46.64410500378491
B1border/0/2.25/C_1___C_2___C_3/-2/0.7/results/20221208-1342_seed550004683_pid11466/000024	48.081412483398495
B1border/0/2.25/C_1___C_2___C_3/-2/0.7/results/20221208-1342_seed550004683_pid11466/000030	50.32407270474541
B1border/0/2.25/C_1___C_2___C_3/-2/0.7/results/20221208-1342_seed550004683_pid11466/000087	47.48251307352136
B1border/0/2.25/C_1___C_2___C_3/-2/0.8/results/20221208-1341_seed2716787480_pid11459/000033	40.90666930550631
B1border/0/2.25/C_1___C_2___C_3/-2/0.8/results/20221208-1345_seed1002670304_pid11465/000084	41.79713998090394
B1border/0/2.25/C_1___C_2___C_3/0/0.9/results/20221208-1408_seed914424624_pid20240/000002	39.66354065860219
B1border/0/2.25/C_1___C_2___C_3/0/0.9/results/20221208-1408_seed914424624_pid20240/000006	48.99635336136787
B1border/0/2.25/C_1___C_2___C_3/0/0.9/results/20221208-1408_seed914424624_pid20240/000017	43.48676351083103
B1border/0/2.25/C_1___C_2___C_3/0/0.9/results/20221208-1408_seed914424624_pid20240/000023	45.90619610804418
B1border/0/2.25/C_1___C_2___C_3/0/0.9/results/20221208-1408_seed914424624_pid20240/000024	54.00594422669675
B1border/0/2.25/C_1___C_2___C_3/0/0.9/results/20221208-1408_seed914424624_pid20240/000029	45.64452374754531
B1border/0/2.25/C_1___C_2___C_3/0/0.9/results/20221208-1408_seed914424624_pid20240/000032	47.950955710872016
B1border/0/2.25/C_1___C_2___C_3/0/0.9/results/20221208-1408_seed914424624_pid20240/000034	53.37987421875742
B1border/0/2.25/C_1___C_2___C_3/0/0.9/results/20221208-1408_seed914424624_pid20240/000036	42.420300349460206
B1border/0/2.25/C_1___C_2___C_3/0/0.9/results/20221208-1408_seed914424624_pid20240/000039	41.6799905053888
B1border/0/2.25/C_1___C_2___C_3/0/0.9/results/20221208-1408_seed914424624_pid20240/000043	49.18991515194683
B1border/0/2.25/C_1___C_2___C_3/0/0.9/results/20221208-1408_seed914424624_pid20240/000044	46.28865641295247
B1border/0/2.25/C_1___C_2___C_3/0/0.9/results/20221208-1408_seed914424624_pid20240/000051	58.98790321885591
B1border/0/2.25/C_1___C_2___C_3/0/0.9/results/20221208-1408_seed914424624_pid20240/000053	43.59420685719432
B1border/0/2.25/C_1___C_2___C_3/0/0.9/results/20221208-1408_seed914424624_pid20240/000054	53.983949626547464
B1border/0/2.25/C_1___C_2___C_3/0/0.9/results/20221208-1408_seed914424624_pid20240/000066	50.34790602839148
B1border/0/2.25/C_1___C_2___C_3/0/0.9/results/20221208-1408_seed914424624_pid20240/000067	58.9373287315333
B1border/0/2.25/C_1___C_2___C_3/0/0.9/results/20221208-1408_seed914424624_pid20240/000071	49.45289455095744
B1border/0/2.25/C_1___C_2___C_3/0/0.9/results/20221208-1408_seed914424624_pid20240/000072	66.30721080207482
B1border/0/2.25/C_1___C_2___C_3/0/0.9/results/20221208-1408_seed914424624_pid20240/000075	44.53633033136717
B1border/0/2.25/C_1___C_2___C_3/0/0.9/results/20221208-1408_seed914424624_pid20240/000076	49.560368783608055
B1border/0/2.25/C_1___C_2___C_3/0/0.9/results/20221208-1408_seed914424624_pid20240/000081	46.14612895227928
B1border/0/2.25/C_1___C_2___C_3/0/0.9/results/20221208-1408_seed914424624_pid20240/000082	44.80107456210946
B1border/0/2.25/C_1___C_2___C_3/0/0.9/results/20221208-1408_seed914424624_pid20240/000087	46.352308775536386
B1border/0/2.25/C_1___C_2___C_3/0/0.9/results/20221208-1408_seed914424624_pid20240/000088	45.23362790156922
B1border/0/2.25/C_1___C_2___C_3/0/0.9/results/20221208-1408_seed914424624_pid20240/000089	42.032582817456294
B1border/0/2.25/C_1___C_2___C_3/0/0.9/results/20221208-1408_seed914424624_pid20240/000091	40.33674446095792
B1border/0/2.25/C_1___C_2___C_3/0/0.9/results/20221208-1408_seed914424624_pid20240/000098	44.27502024918323
B1border/0/2.25/C_1___C_2___C_3/0/0.9/results/20221208-1410_seed409034947_pid20140/000002	41.746158828096235
B1border/0/2.25/C_1___C_2___C_3/0/0.9/results/20221208-1410_seed409034947_pid20140/000007	54.93896254407602
B1border/0/2.25/C_1___C_2___C_3/0/0.9/results/20221208-1410_seed409034947_pid20140/000012	44.813915429757806
B1border/0/2.25/C_1___C_2___C_3/0/0.9/results/20221208-1410_seed409034947_pid20140/000013	42.85390759538868
B1border/0/2.25/C_1___C_2___C_3/0/0.9/results/20221208-1410_seed409034947_pid20140/000018	55.10094285979088
B1border/0/2.25/C_1___C_2___C_3/0/0.9/results/20221208-1410_seed409034947_pid20140/000024	42.003494458373865
B1border/0/2.25/C_1___C_2___C_3/0/0.9/results/20221208-1410_seed409034947_pid20140/000027	47.533565654348195
B1border/0/2.25/C_1___C_2___C_3/0/0.9/results/20221208-1410_seed409034947_pid20140/000031	47.280049847093146
B1border/0/2.25/C_1___C_2___C_3/0/0.9/results/20221208-1410_seed409034947_pid20140/000036	54.3484589588652
B1border/0/2.25/C_1___C_2___C_3/0/0.9/results/20221208-1410_seed409034947_pid20140/000039	59.53902031811948
B1border/0/2.25/C_1___C_2___C_3/0/0.9/results/20221208-1410_seed409034947_pid20140/000042	47.16403141219847
B1border/0/2.25/C_1___C_2___C_3/0/0.9/results/20221208-1410_seed409034947_pid20140/000043	48.21923565927358
B1border/0/2.25/C_1___C_2___C_3/0/0.9/results/20221208-1410_seed409034947_pid20140/000047	47.145835501379764
B1border/0/2.25/C_1___C_2___C_3/0/0.9/results/20221208-1410_seed409034947_pid20140/000054	48.43387518801529
B1border/0/2.25/C_1___C_2___C_3/0/0.9/results/20221208-1410_seed409034947_pid20140/000059	45.643197284950645
B1border/0/2.25/C_1___C_2___C_3/0/0.9/results/20221208-1410_seed409034947_pid20140/000060	62.05432378908596
B1border/0/2.25/C_1___C_2___C_3/0/0.9/results/20221208-1410_seed409034947_pid20140/000061	50.22215977441985
B1border/0/2.25/C_1___C_2___C_3/0/0.9/results/20221208-1410_seed409034947_pid20140/000074	51.20240483435206
B1border/0/2.25/C_1___C_2___C_3/0/0.9/results/20221208-1410_seed409034947_pid20140/000075	53.51438488289522
B1border/0/2.25/C_1___C_2___C_3/0/0.9/results/20221208-1410_seed409034947_pid20140/000078	47.39576422885403
B1border/0/2.25/C_1___C_2___C_3/0/0.9/results/20221208-1410_seed409034947_pid20140/000079	43.69503013674433
B1border/0/2.25/C_1___C_2___C_3/0/0.9/results/20221208-1410_seed409034947_pid20140/000082	49.88420255699704
B1border/0/2.25/C_1___C_2___C_3/0/0.9/results/20221208-1410_seed409034947_pid20140/000083	41.78495717121935
B1border/0/2.25/C_1___C_2___C_3/0/0.9/results/20221208-1410_seed409034947_pid20140/000086	45.28234893066201
B1border/0/2.25/C_1___C_2___C_3/0/0.9/results/20221208-1410_seed409034947_pid20140/000090	47.539315858431664
B1border/0/2.25/C_1___C_2___C_3/0/0.9/results/20221208-1410_seed409034947_pid20140/000092	48.33013181770484
B1border/0/2.25/C_1___C_2___C_3/0/0.9/results/20221208-1410_seed409034947_pid20140/000094	45.52748430358103
B1border/0/2.25/C_1___C_2___C_3/0/0.9/results/20221208-1410_seed409034947_pid20140/000095	48.88982425635051
B1border/0/2.25/C_1___C_2___C_3/0/1.0/results/20221208-1408_seed4179857224_pid20264/000043	46.77513740371784
B1border/0/2.25/C_1___C_2___C_3/0/1.0/results/20221208-1408_seed4179857224_pid20264/000045	42.54184439548783
B1border/0/2.25/C_1___C_2___C_3/0/1.0/results/20221208-1408_seed4179857224_pid20264/000048	46.32831385325474
B1border/0/2.25/C_1___C_2___C_3/0/1.0/results/20221208-1408_seed4179857224_pid20264/000055	45.899417373744825
B1border/0/2.25/C_1___C_2___C_3/0/1.0/results/20221208-1408_seed4179857224_pid20264/000062	43.2861296133574
B1border/0/2.25/C_1___C_2___C_3/0/1.0/results/20221208-1408_seed4179857224_pid20264/000066	44.70105841450086
B1border/0/2.25/C_1___C_2___C_3/0/1.0/results/20221208-1408_seed4179857224_pid20264/000075	51.120152713544094
B1border/0/2.25/C_1___C_2___C_3/0/1.0/results/20221208-1408_seed4179857224_pid20264/000080	44.51118466506244
B1border/0/2.25/C_1___C_2___C_3/0/1.0/results/20221208-1408_seed4179857224_pid20264/000081	50.412923466747046
B1border/0/2.25/C_1___C_2___C_3/0/1.0/results/20221208-1408_seed4179857224_pid20264/000089	40.857868473217096
B1border/0/2.25/C_1___C_2___C_3/0/1.0/results/20221208-1408_seed4179857224_pid20264/000093	38.84894168943225
B1border/0/2.25/C_1___C_2___C_3/0/1.0/results/20221208-1408_seed4179857224_pid20264/000095	41.703502043759684
B1border/0/2.25/C_1___C_2___C_3/0/1.0/results/20221208-1408_seed4179857224_pid20264/000098	47.44144034441579
B1border/0/2.25/C_1___C_2___C_3/0/1.0/results/20221208-1410_seed130603234_pid20409/000001	50.92510620461441
B1border/0/2.25/C_1___C_2___C_3/0/1.0/results/20221208-1410_seed130603234_pid20409/000016	43.559491516068206
B1border/0/2.25/C_1___C_2___C_3/0/1.0/results/20221208-1410_seed130603234_pid20409/000025	43.135396665752204
B1border/0/2.25/C_1___C_2___C_3/0/1.0/results/20221208-1410_seed130603234_pid20409/000032	45.343967036883726
B1border/0/2.25/C_1___C_2___C_3/0/1.0/results/20221208-1410_seed130603234_pid20409/000051	42.05911372167512
B1border/0/2.25/C_1___C_2___C_3/0/1.0/results/20221208-1410_seed130603234_pid20409/000057	41.17930925969313
B1border/0/2.25/C_1___C_2___C_3/0/1.0/results/20221208-1410_seed130603234_pid20409/000059	38.07286540388549
B1border/0/2.25/C_1___C_2___C_3/0/1.0/results/20221208-1410_seed130603234_pid20409/000078	47.92472152877686
B1border/0/2.25/C_1___C_2___C_3/0/1.0/results/20221208-1410_seed130603234_pid20409/000086	44.501867556302315
B1border/0/2.25/C_1___C_2___C_3/0/1.0/results/20221208-1410_seed130603234_pid20409/000093	47.046058214887246
B1border/0/2.25/C_1___C_2___C_3/0/1.0/results/20221208-1410_seed130603234_pid20409/000097	44.036281117643696
B1border/0/2.25/C_1___C_2___C_3/0/1.0/results/20221208-1410_seed130603234_pid20409/000098	56.95508642597882
B1border/0/2.25/C_1___C_2___C_3___D_1___D_2___D_3/-1/1.0/results/20221208-1415_seed2057357068_pid20640/000081	44.29805185442356
B1border/0/2.25/C_1___C_2___C_3___D_1___D_2___D_3/-1/1.0/results/20221208-1415_seed2057357068_pid20640/000093	43.84343843438231
B1border/0/2.25/C_1___C_2___C_3___D_1___D_2___D_3/-1/1.0/results/20221208-1416_seed1112103956_pid20323/000007	46.44174654557112
B1border/0/2.25/C_1___C_2___C_3___D_1___D_2___D_3/-1/1.0/results/20221208-1416_seed1112103956_pid20323/000033	47.35728930213823
B1border/0/2.25/C_2/-1/0.6/results/20221208-1356_seed3715254659_pid20620/000001	52.3708800303546
B1border/0/2.25/C_2/-1/0.6/results/20221208-1356_seed3715254659_pid20620/000002	50.67418584692744
B1border/0/2.25/C_2/-1/0.6/results/20221208-1356_seed3715254659_pid20620/000005	48.453755507024475
B1border/0/2.25/C_2/-1/0.6/results/20221208-1356_seed3715254659_pid20620/000035	47.063617178216546
B1border/0/2.25/C_2/-1/0.6/results/20221208-1356_seed3715254659_pid20620/000037	48.34698654457257
B1border/0/2.25/C_2/-1/0.6/results/20221208-1356_seed3715254659_pid20620/000038	50.88414644487783
B1border/0/2.25/C_2/-1/0.6/results/20221208-1356_seed3715254659_pid20620/000045	44.59707712172863
B1border/0/2.25/C_2/-1/0.6/results/20221208-1356_seed3715254659_pid20620/000063	43.710044011033766
B1border/0/2.25/C_2/-1/0.6/results/20221208-1356_seed3715254659_pid20620/000072	48.457894533666675
B1border/0/2.25/C_2/-1/0.6/results/20221208-1359_seed583227539_pid20682/000011	49.658257652769485
B1border/0/2.25/C_2/-1/0.6/results/20221208-1359_seed583227539_pid20682/000034	52.4879954231847
B1border/0/2.25/C_2/-1/0.6/results/20221208-1359_seed583227539_pid20682/000054	51.15118765760752
B1border/0/2.25/C_2/-1/0.6/results/20221208-1359_seed583227539_pid20682/000062	45.217141561052856
B1border/0/2.25/C_2/-2/0.6/results/20221208-1355_seed3007474061_pid20939/000051	51.27411634887329
B1border/0/2.25/C_2/-2/0.6/results/20221208-1400_seed4163569538_pid20793/000066	41.80342499264332
B1border/0/2.25/C_2/0/0.7/results/20221208-1357_seed2050248671_pid20771/000002	49.43014178900841
B1border/0/2.25/C_2/0/0.7/results/20221208-1357_seed2050248671_pid20771/000014	44.443312229336485
B1border/0/2.25/C_2/0/0.7/results/20221208-1357_seed2050248671_pid20771/000015	49.61082698610877
B1border/0/2.25/C_2/0/0.7/results/20221208-1357_seed2050248671_pid20771/000018	52.15938382598188
B1border/0/2.25/C_2/0/0.7/results/20221208-1357_seed2050248671_pid20771/000021	48.80126815562312
B1border/0/2.25/C_2/0/0.7/results/20221208-1357_seed2050248671_pid20771/000022	49.815974303301786
B1border/0/2.25/C_2/0/0.7/results/20221208-1357_seed2050248671_pid20771/000035	43.684144016928755
B1border/0/2.25/C_2/0/0.7/results/20221208-1357_seed2050248671_pid20771/000044	48.30744624379261
B1border/0/2.25/C_2/0/0.7/results/20221208-1357_seed2050248671_pid20771/000055	42.17060002023295
B1border/0/2.25/C_2/0/0.7/results/20221208-1357_seed2050248671_pid20771/000056	45.421159736245215
B1border/0/2.25/C_2/0/0.7/results/20221208-1357_seed2050248671_pid20771/000068	46.429592672834076
B1border/0/2.25/C_2/0/0.7/results/20221208-1357_seed2050248671_pid20771/000071	46.92371910826231
B1border/0/2.25/C_2/0/0.7/results/20221208-1357_seed2050248671_pid20771/000097	47.27980462958572
B1border/0/2.25/C_2/0/0.7/results/20221208-1357_seed2050248671_pid20771/000099	56.933641353784296
B1border/0/2.25/C_2/0/0.7/results/20221208-1401_seed2692675940_pid21092/000004	41.669718211957985
B1border/0/2.25/C_2/0/0.7/results/20221208-1401_seed2692675940_pid21092/000006	46.22246520539608
B1border/0/2.25/C_2/0/0.7/results/20221208-1401_seed2692675940_pid21092/000007	50.515296889577236
B1border/0/2.25/C_2/0/0.7/results/20221208-1401_seed2692675940_pid21092/000010	45.23164736642045
B1border/0/2.25/C_2/0/0.7/results/20221208-1401_seed2692675940_pid21092/000017	48.353934024129416
B1border/0/2.25/C_2/0/0.7/results/20221208-1401_seed2692675940_pid21092/000032	45.84696463090674
B1border/0/2.25/C_2/0/0.7/results/20221208-1401_seed2692675940_pid21092/000035	59.6163595057899
B1border/0/2.25/C_2/0/0.7/results/20221208-1401_seed2692675940_pid21092/000038	44.452132493216
B1border/0/2.25/C_2/0/0.7/results/20221208-1401_seed2692675940_pid21092/000044	51.765342797254036
B1border/0/2.25/C_2/0/0.7/results/20221208-1401_seed2692675940_pid21092/000056	49.54984615484671
B1border/0/2.25/C_2/0/0.7/results/20221208-1401_seed2692675940_pid21092/000063	45.47442661703713
B1border/0/2.25/C_2/0/0.7/results/20221208-1401_seed2692675940_pid21092/000068	45.53931496917549
B1border/0/2.25/C_2/0/0.7/results/20221208-1401_seed2692675940_pid21092/000079	45.635733336803604
B1border/0/2.25/C_2/0/0.7/results/20221208-1401_seed2692675940_pid21092/000080	49.57147321820299
B1border/0/2.25/C_2/0/0.7/results/20221208-1401_seed2692675940_pid21092/000082	46.890599059623725
B1border/0/2.25/C_2/0/0.7/results/20221208-1401_seed2692675940_pid21092/000092	53.43804506169944
B1border/0/2.25/C_2/0/0.8/results/20221208-1359_seed1374139687_pid20983/000022	45.15456342060704
B1border/0/2.25/C_2/0/0.8/results/20221208-1359_seed1374139687_pid20983/000057	46.08725419203076
B1border/0/2.25/C_2/0/0.8/results/20221208-1359_seed1374139687_pid20983/000060	39.36451087870261
B1border/0/2.25/C_2/0/0.8/results/20221208-1359_seed1374139687_pid20983/000086	44.66464072235942
B1border/0/2.25/C_2/0/0.8/results/20221208-1402_seed3708936549_pid21053/000005	44.51557832291378
B1border/0/2.25/C_2/0/0.8/results/20221208-1402_seed3708936549_pid21053/000021	45.76819485489402
B1border/0/2.25/C_2/0/0.8/results/20221208-1402_seed3708936549_pid21053/000029	46.31354066382016
B1border/0/2.25/C_2/0/0.8/results/20221208-1402_seed3708936549_pid21053/000031	39.31485493962121
B1border/0/2.25/C_2/0/0.8/results/20221208-1402_seed3708936549_pid21053/000039	45.56389780277708
B1border/0/2.25/C_2/0/0.8/results/20221208-1402_seed3708936549_pid21053/000042	48.90459967496592
B1border/0/2.25/C_2/0/0.8/results/20221208-1402_seed3708936549_pid21053/000064	46.177184739327174
B1border/0/2.25/C_2/0/0.8/results/20221208-1402_seed3708936549_pid21053/000065	44.29603066021417
B1border/0/2.25/C_2/0/0.8/results/20221208-1402_seed3708936549_pid21053/000074	46.3413219038896
B1border/0/2.25/C_2/0/0.8/results/20221208-1402_seed3708936549_pid21053/000077	43.809825592025035
B1border/0/2.25/C_2/0/0.8/results/20221208-1402_seed3708936549_pid21053/000084	49.339850995108016
B1border/0/2.25/C_2/0/0.8/results/20221208-1402_seed3708936549_pid21053/000086	45.34307445836596
B1border/0/2.25/C_2/0/0.8/results/20221208-1402_seed3708936549_pid21053/000091	44.09656960285916
B1border/0/2.25/C_2/0/0.8/results/20221208-1402_seed3708936549_pid21053/000092	50.82940800116508
B1border/0/2.5/C_1___C_2___C_3/-1/0.8/results/20221208-1410_seed767741801_pid21067/000001	46.2993515788118
B1border/0/2.5/C_1___C_2___C_3/-1/0.8/results/20221208-1410_seed767741801_pid21067/000009	47.71187895449104
B1border/0/2.5/C_1___C_2___C_3/-1/0.8/results/20221208-1410_seed767741801_pid21067/000016	46.47550125567421
B1border/0/2.5/C_1___C_2___C_3/-1/0.8/results/20221208-1410_seed767741801_pid21067/000030	53.265757310640794
B1border/0/2.5/C_1___C_2___C_3/-1/0.8/results/20221208-1410_seed767741801_pid21067/000043	47.65254125904801
B1border/0/2.5/C_1___C_2___C_3/-1/0.8/results/20221208-1410_seed767741801_pid21067/000048	44.18774104286992
B1border/0/2.5/C_1___C_2___C_3/-1/0.8/results/20221208-1410_seed767741801_pid21067/000054	43.86905677195549
B1border/0/2.5/C_1___C_2___C_3/-1/0.8/results/20221208-1410_seed767741801_pid21067/000082	43.674308664646446
B1border/0/2.5/C_1___C_2___C_3/-1/0.8/results/20221208-1413_seed3195618107_pid21152/000001	41.03521349256265
B1border/0/2.5/C_1___C_2___C_3/-1/0.8/results/20221208-1413_seed3195618107_pid21152/000010	51.9165406496853
B1border/0/2.5/C_1___C_2___C_3/-1/0.8/results/20221208-1413_seed3195618107_pid21152/000022	47.292297210393336
B1border/0/2.5/C_1___C_2___C_3/-1/0.8/results/20221208-1413_seed3195618107_pid21152/000030	47.92153302754443
B1border/0/2.5/C_1___C_2___C_3/-1/0.8/results/20221208-1413_seed3195618107_pid21152/000057	45.38163598039543
B1border/0/2.5/C_1___C_2___C_3/-1/0.8/results/20221208-1413_seed3195618107_pid21152/000071	46.98680973540951
B1border/0/2.5/C_1___C_2___C_3/-2/0.7/results/20221208-1410_seed3172427838_pid21123/000037	55.400843145915104
B1border/0/2.5/C_1___C_2___C_3/-2/0.7/results/20221208-1410_seed3172427838_pid21123/000050	48.69853314438709
B1border/0/2.5/C_1___C_2___C_3/-2/0.7/results/20221208-1410_seed3172427838_pid21123/000078	52.472750541965766
B1border/0/2.5/C_1___C_2___C_3/-2/0.7/results/20221208-1411_seed3999284534_pid21205/000071	47.89593525188441
B1border/0/2.5/C_1___C_2___C_3/-2/0.7/results/20221208-1411_seed3999284534_pid21205/000076	42.07343196545065
B1border/0/2.5/C_1___C_2___C_3/-2/0.7/results/20221208-1411_seed3999284534_pid21205/000081	47.2476947558947
B1border/0/2.5/C_1___C_2___C_3/0/0.9/results/20221208-1413_seed2880699126_pid21112/000001	45.215846543417314
B1border/0/2.5/C_1___C_2___C_3/0/0.9/results/20221208-1413_seed2880699126_pid21112/000002	47.65034920720453
B1border/0/2.5/C_1___C_2___C_3/0/0.9/results/20221208-1413_seed2880699126_pid21112/000003	48.962445099308155
B1border/0/2.5/C_1___C_2___C_3/0/0.9/results/20221208-1413_seed2880699126_pid21112/000005	52.177380254356805
B1border/0/2.5/C_1___C_2___C_3/0/0.9/results/20221208-1413_seed2880699126_pid21112/000006	40.90919697541754
B1border/0/2.5/C_1___C_2___C_3/0/0.9/results/20221208-1413_seed2880699126_pid21112/000007	57.18722807101228
B1border/0/2.5/C_1___C_2___C_3/0/0.9/results/20221208-1413_seed2880699126_pid21112/000009	44.096065809563584
B1border/0/2.5/C_1___C_2___C_3/0/0.9/results/20221208-1413_seed2880699126_pid21112/000010	52.5731520292026
B1border/0/2.5/C_1___C_2___C_3/0/0.9/results/20221208-1413_seed2880699126_pid21112/000012	46.376843136453914
B1border/0/2.5/C_1___C_2___C_3/0/0.9/results/20221208-1413_seed2880699126_pid21112/000013	50.52001073074725
B1border/0/2.5/C_1___C_2___C_3/0/0.9/results/20221208-1413_seed2880699126_pid21112/000019	45.77536611344159
B1border/0/2.5/C_1___C_2___C_3/0/0.9/results/20221208-1413_seed2880699126_pid21112/000023	47.959717899205486
B1border/0/2.5/C_1___C_2___C_3/0/0.9/results/20221208-1413_seed2880699126_pid21112/000027	39.322689040366726
B1border/0/2.5/C_1___C_2___C_3/0/0.9/results/20221208-1413_seed2880699126_pid21112/000035	45.239271607133915
B1border/0/2.5/C_1___C_2___C_3/0/0.9/results/20221208-1413_seed2880699126_pid21112/000044	49.49496469151522
B1border/0/2.5/C_1___C_2___C_3/0/0.9/results/20221208-1413_seed2880699126_pid21112/000046	48.79861659232443
B1border/0/2.5/C_1___C_2___C_3/0/0.9/results/20221208-1413_seed2880699126_pid21112/000047	48.71613678124277
B1border/0/2.5/C_1___C_2___C_3/0/0.9/results/20221208-1413_seed2880699126_pid21112/000052	43.62061276332847
B1border/0/2.5/C_1___C_2___C_3/0/0.9/results/20221208-1413_seed2880699126_pid21112/000054	46.930919976730856
B1border/0/2.5/C_1___C_2___C_3/0/0.9/results/20221208-1413_seed2880699126_pid21112/000056	46.97890198359799
B1border/0/2.5/C_1___C_2___C_3/0/0.9/results/20221208-1413_seed2880699126_pid21112/000058	44.93371876077394
B1border/0/2.5/C_1___C_2___C_3/0/0.9/results/20221208-1413_seed2880699126_pid21112/000062	41.74152971868219
B1border/0/2.5/C_1___C_2___C_3/0/0.9/results/20221208-1413_seed2880699126_pid21112/000064	45.27489469042084
B1border/0/2.5/C_1___C_2___C_3/0/0.9/results/20221208-1413_seed2880699126_pid21112/000066	43.55469304085101
B1border/0/2.5/C_1___C_2___C_3/0/0.9/results/20221208-1413_seed2880699126_pid21112/000078	48.208210759401624
B1border/0/2.5/C_1___C_2___C_3/0/0.9/results/20221208-1413_seed2880699126_pid21112/000080	47.79943950999287
B1border/0/2.5/C_1___C_2___C_3/0/0.9/results/20221208-1413_seed2880699126_pid21112/000084	55.876376305118065
B1border/0/2.5/C_1___C_2___C_3/0/0.9/results/20221208-1413_seed2880699126_pid21112/000085	46.37694477213914
B1border/0/2.5/C_1___C_2___C_3/0/0.9/results/20221208-1413_seed2880699126_pid21112/000087	58.492579909886096
B1border/0/2.5/C_1___C_2___C_3/0/0.9/results/20221208-1413_seed2880699126_pid21112/000089	43.32573049898602
B1border/0/2.5/C_1___C_2___C_3/0/0.9/results/20221208-1413_seed2880699126_pid21112/000090	46.10442194024687
B1border/0/2.5/C_1___C_2___C_3/0/0.9/results/20221208-1413_seed2880699126_pid21112/000092	60.3921149741996
B1border/0/2.5/C_1___C_2___C_3/0/0.9/results/20221208-1413_seed2880699126_pid21112/000093	51.810253169163126
B1border/0/2.5/C_1___C_2___C_3/0/0.9/results/20221208-1413_seed2880699126_pid21112/000095	46.14883126667576
B1border/0/2.5/C_1___C_2___C_3/0/0.9/results/20221208-1413_seed2880699126_pid21112/000097	44.504750268837824
B1border/0/2.5/C_1___C_2___C_3/0/0.9/results/20221208-1413_seed2880699126_pid21112/000098	41.89124862392421
B1border/0/2.5/C_1___C_2___C_3/0/0.9/results/20221208-1413_seed2880699126_pid21112/000099	45.70271826772497
B1border/0/2.5/C_1___C_2___C_3/0/0.9/results/20221208-1414_seed3439609885_pid21222/000001	53.35062235866834
B1border/0/2.5/C_1___C_2___C_3/0/0.9/results/20221208-1414_seed3439609885_pid21222/000003	46.75879806630873
B1border/0/2.5/C_1___C_2___C_3/0/0.9/results/20221208-1414_seed3439609885_pid21222/000004	47.79143297668242
B1border/0/2.5/C_1___C_2___C_3/0/0.9/results/20221208-1414_seed3439609885_pid21222/000005	42.152944093752716
B1border/0/2.5/C_1___C_2___C_3/0/0.9/results/20221208-1414_seed3439609885_pid21222/000006	63.940699108668895
B1border/0/2.5/C_1___C_2___C_3/0/0.9/results/20221208-1414_seed3439609885_pid21222/000007	44.78602692734658
B1border/0/2.5/C_1___C_2___C_3/0/0.9/results/20221208-1414_seed3439609885_pid21222/000010	40.47986053996219
B1border/0/2.5/C_1___C_2___C_3/0/0.9/results/20221208-1414_seed3439609885_pid21222/000013	53.34990910241294
B1border/0/2.5/C_1___C_2___C_3/0/0.9/results/20221208-1414_seed3439609885_pid21222/000015	44.90440204889317
B1border/0/2.5/C_1___C_2___C_3/0/0.9/results/20221208-1414_seed3439609885_pid21222/000020	48.35249503097501
B1border/0/2.5/C_1___C_2___C_3/0/0.9/results/20221208-1414_seed3439609885_pid21222/000024	50.6451938984509
B1border/0/2.5/C_1___C_2___C_3/0/0.9/results/20221208-1414_seed3439609885_pid21222/000025	50.31962576632306
B1border/0/2.5/C_1___C_2___C_3/0/0.9/results/20221208-1414_seed3439609885_pid21222/000026	41.842594500200434
B1border/0/2.5/C_1___C_2___C_3/0/0.9/results/20221208-1414_seed3439609885_pid21222/000029	46.89130447793717
B1border/0/2.5/C_1___C_2___C_3/0/0.9/results/20221208-1414_seed3439609885_pid21222/000030	45.65195830753717
B1border/0/2.5/C_1___C_2___C_3/0/0.9/results/20221208-1414_seed3439609885_pid21222/000035	49.22365373345144
B1border/0/2.5/C_1___C_2___C_3/0/0.9/results/20221208-1414_seed3439609885_pid21222/000037	49.9922302602165
B1border/0/2.5/C_1___C_2___C_3/0/0.9/results/20221208-1414_seed3439609885_pid21222/000042	45.79856241074544
B1border/0/2.5/C_1___C_2___C_3/0/0.9/results/20221208-1414_seed3439609885_pid21222/000043	50.37715159421191
B1border/0/2.5/C_1___C_2___C_3/0/0.9/results/20221208-1414_seed3439609885_pid21222/000045	41.89100938307526
B1border/0/2.5/C_1___C_2___C_3/0/0.9/results/20221208-1414_seed3439609885_pid21222/000049	47.00732013300209
B1border/0/2.5/C_1___C_2___C_3/0/0.9/results/20221208-1414_seed3439609885_pid21222/000052	48.90559679757408
B1border/0/2.5/C_1___C_2___C_3/0/0.9/results/20221208-1414_seed3439609885_pid21222/000054	50.27590797446778
B1border/0/2.5/C_1___C_2___C_3/0/0.9/results/20221208-1414_seed3439609885_pid21222/000061	48.326040225740236
B1border/0/2.5/C_1___C_2___C_3/0/0.9/results/20221208-1414_seed3439609885_pid21222/000066	57.0469983170102
B1border/0/2.5/C_1___C_2___C_3/0/0.9/results/20221208-1414_seed3439609885_pid21222/000070	50.42269293926877
B1border/0/2.5/C_1___C_2___C_3/0/0.9/results/20221208-1414_seed3439609885_pid21222/000071	44.78633295557084
B1border/0/2.5/C_1___C_2___C_3/0/0.9/results/20221208-1414_seed3439609885_pid21222/000072	42.11303483299159
B1border/0/2.5/C_1___C_2___C_3/0/0.9/results/20221208-1414_seed3439609885_pid21222/000073	52.480174788964426
B1border/0/2.5/C_1___C_2___C_3/0/0.9/results/20221208-1414_seed3439609885_pid21222/000079	48.75150250990375
B1border/0/2.5/C_1___C_2___C_3/0/0.9/results/20221208-1414_seed3439609885_pid21222/000080	47.32218580253864
B1border/0/2.5/C_1___C_2___C_3/0/0.9/results/20221208-1414_seed3439609885_pid21222/000082	45.01007025971222
B1border/0/2.5/C_1___C_2___C_3/0/0.9/results/20221208-1414_seed3439609885_pid21222/000084	52.96423105801721
B1border/0/2.5/C_1___C_2___C_3/0/0.9/results/20221208-1414_seed3439609885_pid21222/000086	39.997537043483945
B1border/0/2.5/C_1___C_2___C_3/0/0.9/results/20221208-1414_seed3439609885_pid21222/000087	45.140289259401925
B1border/0/2.5/C_1___C_2___C_3/0/0.9/results/20221208-1414_seed3439609885_pid21222/000090	43.76724192150759
B1border/0/2.5/C_1___C_2___C_3/0/0.9/results/20221208-1414_seed3439609885_pid21222/000091	47.4317749449557
B1border/0/2.5/C_1___C_2___C_3/0/0.9/results/20221208-1414_seed3439609885_pid21222/000092	42.97363535124276
B1border/0/2.5/C_1___C_2___C_3/0/0.9/results/20221208-1414_seed3439609885_pid21222/000094	47.23759443487744
B1border/0/2.5/C_1___C_2___C_3/0/0.9/results/20221208-1414_seed3439609885_pid21222/000099	50.98286655410307
B1border/0/2.5/C_1___C_2___C_3___D_1___D_2___D_3/-1/1.0/results/20221208-1416_seed332844968_pid21209/000022	41.499612474015755
B1border/0/2.5/C_1___C_2___C_3___D_1___D_2___D_3/-1/1.0/results/20221208-1416_seed332844968_pid21209/000078	52.64083594215617
B1border/0/2.5/C_1___C_2___C_3___D_1___D_2___D_3/-1/1.0/results/20221208-1416_seed332844968_pid21209/000094	49.282349563491366
B1border/0/2.5/C_1___C_2___C_3___D_1___D_2___D_3/-1/1.0/results/20221208-1417_seed1106965543_pid21199/000017	50.918904361127886
B1border/0/2.5/C_2/-1/0.7/results/20221208-1359_seed3213116116_pid21118/000070	48.859054877697865
B1border/0/2.5/C_2/-2/0.6/results/20221208-1355_seed3037706731_pid21083/000040	46.43696658357724
B1border/0/2.5/C_2/-2/0.6/results/20221208-1355_seed913744253_pid21107/000058	40.96348911771804
B1border/0/2.5/C_2/-2/0.6/results/20221208-1355_seed913744253_pid21107/000077	45.82476768166793
B1border/0/2.5/C_2/0/0.6/results/20221208-1359_seed4233989657_pid21147/000003	53.91532968180557
B1border/0/2.5/C_2/0/0.6/results/20221208-1359_seed4233989657_pid21147/000004	57.028561744123124
B1border/0/2.5/C_2/0/0.6/results/20221208-1359_seed4233989657_pid21147/000005	47.867700773804444
B1border/0/2.5/C_2/0/0.6/results/20221208-1359_seed4233989657_pid21147/000011	49.287606526213196
B1border/0/2.5/C_2/0/0.6/results/20221208-1359_seed4233989657_pid21147/000012	48.46205909042564
B1border/0/2.5/C_2/0/0.6/results/20221208-1359_seed4233989657_pid21147/000015	51.37641711131349
B1border/0/2.5/C_2/0/0.6/results/20221208-1359_seed4233989657_pid21147/000019	50.71765138622492
B1border/0/2.5/C_2/0/0.6/results/20221208-1359_seed4233989657_pid21147/000020	60.57867580658235
B1border/0/2.5/C_2/0/0.6/results/20221208-1359_seed4233989657_pid21147/000021	52.8819488905109
B1border/0/2.5/C_2/0/0.6/results/20221208-1359_seed4233989657_pid21147/000022	53.771802678750014
B1border/0/2.5/C_2/0/0.6/results/20221208-1359_seed4233989657_pid21147/000024	48.97356905058012
B1border/0/2.5/C_2/0/0.6/results/20221208-1359_seed4233989657_pid21147/000026	49.10020605513952
B1border/0/2.5/C_2/0/0.6/results/20221208-1359_seed4233989657_pid21147/000027	53.37939500308211
B1border/0/2.5/C_2/0/0.6/results/20221208-1359_seed4233989657_pid21147/000028	54.92978751578988
B1border/0/2.5/C_2/0/0.6/results/20221208-1359_seed4233989657_pid21147/000031	46.48754536990518
B1border/0/2.5/C_2/0/0.6/results/20221208-1359_seed4233989657_pid21147/000033	46.13212104725888
B1border/0/2.5/C_2/0/0.6/results/20221208-1359_seed4233989657_pid21147/000035	49.18008475587816
B1border/0/2.5/C_2/0/0.6/results/20221208-1359_seed4233989657_pid21147/000036	43.40582757082355
B1border/0/2.5/C_2/0/0.6/results/20221208-1359_seed4233989657_pid21147/000040	50.745943424872905
B1border/0/2.5/C_2/0/0.6/results/20221208-1359_seed4233989657_pid21147/000041	53.42703141378959
B1border/0/2.5/C_2/0/0.6/results/20221208-1359_seed4233989657_pid21147/000043	52.693519801647305
B1border/0/2.5/C_2/0/0.6/results/20221208-1359_seed4233989657_pid21147/000046	56.0703601304387
B1border/0/2.5/C_2/0/0.6/results/20221208-1359_seed4233989657_pid21147/000047	52.5585781782426
B1border/0/2.5/C_2/0/0.6/results/20221208-1359_seed4233989657_pid21147/000051	49.72853959077519
B1border/0/2.5/C_2/0/0.6/results/20221208-1359_seed4233989657_pid21147/000052	45.79886173702477
B1border/0/2.5/C_2/0/0.6/results/20221208-1359_seed4233989657_pid21147/000056	54.89670763549046
B1border/0/2.5/C_2/0/0.6/results/20221208-1359_seed4233989657_pid21147/000061	50.242864934269186
B1border/0/2.5/C_2/0/0.6/results/20221208-1359_seed4233989657_pid21147/000062	52.10389953683922
B1border/0/2.5/C_2/0/0.6/results/20221208-1359_seed4233989657_pid21147/000063	52.44071059919316
B1border/0/2.5/C_2/0/0.6/results/20221208-1359_seed4233989657_pid21147/000064	54.47646463366705
B1border/0/2.5/C_2/0/0.6/results/20221208-1359_seed4233989657_pid21147/000065	53.017512222255775
B1border/0/2.5/C_2/0/0.6/results/20221208-1359_seed4233989657_pid21147/000067	52.62986385924373
B1border/0/2.5/C_2/0/0.6/results/20221208-1359_seed4233989657_pid21147/000068	45.88470627993153
B1border/0/2.5/C_2/0/0.6/results/20221208-1359_seed4233989657_pid21147/000072	46.72138258511265
B1border/0/2.5/C_2/0/0.6/results/20221208-1359_seed4233989657_pid21147/000074	51.15002121614228
B1border/0/2.5/C_2/0/0.6/results/20221208-1359_seed4233989657_pid21147/000076	41.99315160662553
B1border/0/2.5/C_2/0/0.6/results/20221208-1359_seed4233989657_pid21147/000077	47.420587051874605
B1border/0/2.5/C_2/0/0.6/results/20221208-1359_seed4233989657_pid21147/000078	48.239977358327835
B1border/0/2.5/C_2/0/0.6/results/20221208-1359_seed4233989657_pid21147/000080	53.35895120012551
B1border/0/2.5/C_2/0/0.6/results/20221208-1359_seed4233989657_pid21147/000082	46.422958863738515
B1border/0/2.5/C_2/0/0.6/results/20221208-1359_seed4233989657_pid21147/000085	57.62437131860995
B1border/0/2.5/C_2/0/0.6/results/20221208-1359_seed4233989657_pid21147/000086	49.87292836437628
B1border/0/2.5/C_2/0/0.6/results/20221208-1359_seed4233989657_pid21147/000087	53.454326466294475
B1border/0/2.5/C_2/0/0.6/results/20221208-1359_seed4233989657_pid21147/000091	54.27225310345483
B1border/0/2.5/C_2/0/0.6/results/20221208-1359_seed4233989657_pid21147/000093	43.751780524956345
B1border/0/2.5/C_2/0/0.6/results/20221208-1359_seed4233989657_pid21147/000095	52.232489822477284
B1border/0/2.5/C_2/0/0.6/results/20221208-1359_seed4233989657_pid21147/000096	55.0361630136176
B1border/0/2.5/C_2/0/0.6/results/20221208-1359_seed4233989657_pid21147/000099	51.040682617011
B1border/0/2.5/C_2/0/0.6/results/20221208-1401_seed1479377818_pid21128/000002	53.32559488246311
B1border/0/2.5/C_2/0/0.6/results/20221208-1401_seed1479377818_pid21128/000004	45.98702657100817
B1border/0/2.5/C_2/0/0.6/results/20221208-1401_seed1479377818_pid21128/000005	43.227299567961225
B1border/0/2.5/C_2/0/0.6/results/20221208-1401_seed1479377818_pid21128/000007	45.8114250001874
B1border/0/2.5/C_2/0/0.6/results/20221208-1401_seed1479377818_pid21128/000008	47.85207596274587
B1border/0/2.5/C_2/0/0.6/results/20221208-1401_seed1479377818_pid21128/000011	53.643157723534976
B1border/0/2.5/C_2/0/0.6/results/20221208-1401_seed1479377818_pid21128/000012	52.57283022118374
B1border/0/2.5/C_2/0/0.6/results/20221208-1401_seed1479377818_pid21128/000013	55.25036530316517
B1border/0/2.5/C_2/0/0.6/results/20221208-1401_seed1479377818_pid21128/000014	55.827263655581824
B1border/0/2.5/C_2/0/0.6/results/20221208-1401_seed1479377818_pid21128/000017	52.352662321598686
B1border/0/2.5/C_2/0/0.6/results/20221208-1401_seed1479377818_pid21128/000020	42.54519003173846
B1border/0/2.5/C_2/0/0.6/results/20221208-1401_seed1479377818_pid21128/000022	55.24626236904094
B1border/0/2.5/C_2/0/0.6/results/20221208-1401_seed1479377818_pid21128/000027	49.23014470506069
B1border/0/2.5/C_2/0/0.6/results/20221208-1401_seed1479377818_pid21128/000031	48.023202605908345
B1border/0/2.5/C_2/0/0.6/results/20221208-1401_seed1479377818_pid21128/000032	54.151389928710984
B1border/0/2.5/C_2/0/0.6/results/20221208-1401_seed1479377818_pid21128/000035	48.538864488170795
B1border/0/2.5/C_2/0/0.6/results/20221208-1401_seed1479377818_pid21128/000036	50.32498323016842
B1border/0/2.5/C_2/0/0.6/results/20221208-1401_seed1479377818_pid21128/000038	48.126255613400375
B1border/0/2.5/C_2/0/0.6/results/20221208-1401_seed1479377818_pid21128/000039	51.852335244270066
B1border/0/2.5/C_2/0/0.6/results/20221208-1401_seed1479377818_pid21128/000040	45.49428359760279
B1border/0/2.5/C_2/0/0.6/results/20221208-1401_seed1479377818_pid21128/000043	51.95901604995392
B1border/0/2.5/C_2/0/0.6/results/20221208-1401_seed1479377818_pid21128/000046	42.78847744100766
B1border/0/2.5/C_2/0/0.6/results/20221208-1401_seed1479377818_pid21128/000047	55.04390315046515
B1border/0/2.5/C_2/0/0.6/results/20221208-1401_seed1479377818_pid21128/000048	54.86623123502394
B1border/0/2.5/C_2/0/0.6/results/20221208-1401_seed1479377818_pid21128/000050	49.35162325326196
B1border/0/2.5/C_2/0/0.6/results/20221208-1401_seed1479377818_pid21128/000051	51.76805906084941
B1border/0/2.5/C_2/0/0.6/results/20221208-1401_seed1479377818_pid21128/000052	52.79923489195682
B1border/0/2.5/C_2/0/0.6/results/20221208-1401_seed1479377818_pid21128/000055	52.73373741629901
B1border/0/2.5/C_2/0/0.6/results/20221208-1401_seed1479377818_pid21128/000059	54.01169998352982
B1border/0/2.5/C_2/0/0.6/results/20221208-1401_seed1479377818_pid21128/000060	55.54739535688268
B1border/0/2.5/C_2/0/0.6/results/20221208-1401_seed1479377818_pid21128/000064	48.141553119750654
B1border/0/2.5/C_2/0/0.6/results/20221208-1401_seed1479377818_pid21128/000068	53.807581542504664
B1border/0/2.5/C_2/0/0.6/results/20221208-1401_seed1479377818_pid21128/000069	46.077474699405954
B1border/0/2.5/C_2/0/0.6/results/20221208-1401_seed1479377818_pid21128/000071	49.906280668049575
B1border/0/2.5/C_2/0/0.6/results/20221208-1401_seed1479377818_pid21128/000073	46.7204530842845
B1border/0/2.5/C_2/0/0.6/results/20221208-1401_seed1479377818_pid21128/000074	52.97319709156582
B1border/0/2.5/C_2/0/0.6/results/20221208-1401_seed1479377818_pid21128/000075	46.74108735655525
B1border/0/2.5/C_2/0/0.6/results/20221208-1401_seed1479377818_pid21128/000077	45.324399849641985
B1border/0/2.5/C_2/0/0.6/results/20221208-1401_seed1479377818_pid21128/000078	51.51541530514246
B1border/0/2.5/C_2/0/0.6/results/20221208-1401_seed1479377818_pid21128/000079	50.091321854680594
B1border/0/2.5/C_2/0/0.6/results/20221208-1401_seed1479377818_pid21128/000080	44.71267765015736
B1border/0/2.5/C_2/0/0.6/results/20221208-1401_seed1479377818_pid21128/000083	47.110011765828084
B1border/0/2.5/C_2/0/0.6/results/20221208-1401_seed1479377818_pid21128/000084	52.4949688892594
B1border/0/2.5/C_2/0/0.6/results/20221208-1401_seed1479377818_pid21128/000088	57.3858730721507
B1border/0/2.5/C_2/0/0.6/results/20221208-1401_seed1479377818_pid21128/000090	54.85163171102289
B1border/0/2.5/C_2/0/0.6/results/20221208-1401_seed1479377818_pid21128/000091	47.07407054427921
B1border/0/2.5/C_2/0/0.6/results/20221208-1401_seed1479377818_pid21128/000092	50.564753084896054
B1border/0/2.5/C_2/0/0.6/results/20221208-1401_seed1479377818_pid21128/000094	49.00464518864972
B1border/0/2.5/C_2/0/0.6/results/20221208-1401_seed1479377818_pid21128/000095	50.189631504682474
B1border/0/2.5/C_2/0/0.6/results/20221208-1401_seed1479377818_pid21128/000096	48.143026330293985
B1border/0/2.5/C_2/0/0.6/results/20221208-1401_seed1479377818_pid21128/000098	49.74793178179518
B1border/0/2.5/C_2/0/0.6/results/20221208-1401_seed1479377818_pid21128/000099	48.42545317489137
B1border/0/2.5/C_2/0/0.7/results/20221208-1355_seed2360928877_pid21157/000001	44.930550378636596
B1border/0/2.5/C_2/0/0.7/results/20221208-1355_seed2360928877_pid21157/000003	43.83789489645775
B1border/0/2.5/C_2/0/0.7/results/20221208-1355_seed2360928877_pid21157/000007	44.08060339182925
B1border/0/2.5/C_2/0/0.7/results/20221208-1355_seed2360928877_pid21157/000010	49.81155684372812
B1border/0/2.5/C_2/0/0.7/results/20221208-1355_seed2360928877_pid21157/000011	49.695014967838816
B1border/0/2.5/C_2/0/0.7/results/20221208-1355_seed2360928877_pid21157/000012	50.296254390373235
B1border/0/2.5/C_2/0/0.7/results/20221208-1355_seed2360928877_pid21157/000020	56.51881749557782
B1border/0/2.5/C_2/0/0.7/results/20221208-1355_seed2360928877_pid21157/000022	46.32125960247538
B1border/0/2.5/C_2/0/0.7/results/20221208-1355_seed2360928877_pid21157/000024	43.53781338231569
B1border/0/2.5/C_2/0/0.7/results/20221208-1355_seed2360928877_pid21157/000028	48.92346639393356
B1border/0/2.5/C_2/0/0.7/results/20221208-1355_seed2360928877_pid21157/000033	47.14883628270724
B1border/0/2.5/C_2/0/0.7/results/20221208-1355_seed2360928877_pid21157/000034	52.31006266956564
B1border/0/2.5/C_2/0/0.7/results/20221208-1355_seed2360928877_pid21157/000035	48.79712258548693
B1border/0/2.5/C_2/0/0.7/results/20221208-1355_seed2360928877_pid21157/000040	37.54467883405315
B1border/0/2.5/C_2/0/0.7/results/20221208-1355_seed2360928877_pid21157/000043	39.17621032590354
B1border/0/2.5/C_2/0/0.7/results/20221208-1355_seed2360928877_pid21157/000045	43.003302661896385
B1border/0/2.5/C_2/0/0.7/results/20221208-1355_seed2360928877_pid21157/000048	42.44691810590545
B1border/0/2.5/C_2/0/0.7/results/20221208-1355_seed2360928877_pid21157/000051	41.416828401403606
B1border/0/2.5/C_2/0/0.7/results/20221208-1355_seed2360928877_pid21157/000062	47.31014257070277
B1border/0/2.5/C_2/0/0.7/results/20221208-1355_seed2360928877_pid21157/000063	50.71766635157593
B1border/0/2.5/C_2/0/0.7/results/20221208-1355_seed2360928877_pid21157/000068	46.285779603709685
B1border/0/2.5/C_2/0/0.7/results/20221208-1355_seed2360928877_pid21157/000072	49.538747966233316
B1border/0/2.5/C_2/0/0.7/results/20221208-1355_seed2360928877_pid21157/000079	49.892363999092034
B1border/0/2.5/C_2/0/0.7/results/20221208-1355_seed2360928877_pid21157/000080	49.134893474030335
B1border/0/2.5/C_2/0/0.7/results/20221208-1355_seed2360928877_pid21157/000085	48.75387727132446
B1border/0/2.5/C_2/0/0.7/results/20221208-1355_seed2360928877_pid21157/000086	48.071214563325675
B1border/0/2.5/C_2/0/0.7/results/20221208-1355_seed2360928877_pid21157/000090	48.14417301093388
B1border/0/2.5/C_2/0/0.7/results/20221208-1355_seed2360928877_pid21157/000091	47.45777591573183
B1border/0/2.5/C_2/0/0.7/results/20221208-1355_seed2360928877_pid21157/000093	42.610426804421955
B1border/0/2.5/C_2/0/0.7/results/20221208-1355_seed2360928877_pid21157/000095	45.87282589003766
B1border/0/2.5/C_2/0/0.7/results/20221208-1355_seed2360928877_pid21157/000096	41.49091929222652
B1border/0/2.5/C_2/0/0.7/results/20221208-1355_seed2360928877_pid21157/000097	52.573366260484434
B1border/0/2.5/C_2/0/0.7/results/20221208-1355_seed2360928877_pid21157/000098	53.82203828890926
B1border/0/2.5/C_2/0/0.7/results/20221208-1355_seed2519601048_pid21088/000003	44.26432454027346
B1border/0/2.5/C_2/0/0.7/results/20221208-1355_seed2519601048_pid21088/000010	47.25435339077687
B1border/0/2.5/C_2/0/0.7/results/20221208-1355_seed2519601048_pid21088/000016	49.797566507345515
B1border/0/2.5/C_2/0/0.7/results/20221208-1355_seed2519601048_pid21088/000027	42.27924157270838
B1border/0/2.5/C_2/0/0.7/results/20221208-1355_seed2519601048_pid21088/000034	48.39192616041187
B1border/0/2.5/C_2/0/0.7/results/20221208-1355_seed2519601048_pid21088/000041	48.86956548422922
B1border/0/2.5/C_2/0/0.7/results/20221208-1355_seed2519601048_pid21088/000043	45.09524452338423
B1border/0/2.5/C_2/0/0.7/results/20221208-1355_seed2519601048_pid21088/000061	48.809667334304685
B1border/0/2.5/C_2/0/0.7/results/20221208-1355_seed2519601048_pid21088/000062	47.023658192886685
B1border/0/2.5/C_2/0/0.7/results/20221208-1355_seed2519601048_pid21088/000063	49.67855051922564
B1border/0/2.5/C_2/0/0.7/results/20221208-1355_seed2519601048_pid21088/000064	49.35497683474407
B1border/0/2.5/C_2/0/0.7/results/20221208-1355_seed2519601048_pid21088/000069	46.348271184228196
B1border/0/2.5/C_2/0/0.7/results/20221208-1355_seed2519601048_pid21088/000074	42.373630543770396
B1border/0/2.5/C_2/0/0.7/results/20221208-1355_seed2519601048_pid21088/000077	56.713140910468084
B1border/0/2.5/C_2/0/0.7/results/20221208-1355_seed2519601048_pid21088/000080	41.14497901613012
B1border/0/2.5/C_2/0/0.7/results/20221208-1355_seed2519601048_pid21088/000093	59.265732575708775
B1border/0/2.5/C_2/0/0.7/results/20221208-1355_seed2519601048_pid21088/000096	52.625052695599464
B1border/0/2.75/C_1___C_2___C_3/-1/0.8/results/20221208-1411_seed1862305824_pid21167/000010	44.5421699686279
B1border/0/2.75/C_1___C_2___C_3/-1/0.8/results/20221208-1411_seed1862305824_pid21167/000025	40.68402690569934
B1border/0/2.75/C_1___C_2___C_3/-1/0.8/results/20221208-1411_seed1862305824_pid21167/000028	48.32807273195031
B1border/0/2.75/C_1___C_2___C_3/-1/0.8/results/20221208-1411_seed1862305824_pid21167/000036	49.76376128919276
B1border/0/2.75/C_1___C_2___C_3/-1/0.8/results/20221208-1411_seed1862305824_pid21167/000051	41.899412783511764
B1border/0/2.75/C_1___C_2___C_3/-1/0.8/results/20221208-1411_seed1862305824_pid21167/000056	45.391957371892055
B1border/0/2.75/C_1___C_2___C_3/-1/0.8/results/20221208-1411_seed1862305824_pid21167/000061	45.77128863528975
B1border/0/2.75/C_1___C_2___C_3/-1/0.8/results/20221208-1411_seed1862305824_pid21167/000089	50.23257406842172
B1border/0/2.75/C_1___C_2___C_3/-1/0.8/results/20221208-1411_seed1862305824_pid21167/000090	42.0003273922062
B1border/0/2.75/C_1___C_2___C_3/-1/0.8/results/20221208-1412_seed3661930945_pid21132/000008	40.008756174303855
B1border/0/2.75/C_1___C_2___C_3/-1/0.8/results/20221208-1412_seed3661930945_pid21132/000012	53.02841073943296
B1border/0/2.75/C_1___C_2___C_3/-1/0.8/results/20221208-1412_seed3661930945_pid21132/000022	51.27668482422972
B1border/0/2.75/C_1___C_2___C_3/-1/0.8/results/20221208-1412_seed3661930945_pid21132/000078	48.75689575188591
B1border/0/2.75/C_1___C_2___C_3/-1/0.9/results/20221208-1411_seed1710140318_pid21143/000089	49.01177958539478
B1border/0/2.75/C_1___C_2___C_3/-1/0.9/results/20221208-1411_seed1710140318_pid21143/000091	47.92850801473527
B1border/0/2.75/C_1___C_2___C_3/-1/0.9/results/20221208-1412_seed2722830463_pid21137/000096	45.14798695359502
B1border/0/2.75/C_1___C_2___C_3/-2/0.7/results/20221208-1412_seed1647995961_pid21221/000030	46.76332356581025
B1border/0/2.75/C_1___C_2___C_3/-2/0.7/results/20221208-1413_seed1123290350_pid21213/000058	47.32620821003252
B1border/0/2.75/C_1___C_2___C_3/0/0.9/results/20221208-1240_seed4062182911_pid115093/000003	48.23162184251921
B1border/0/2.75/C_1___C_2___C_3/0/0.9/results/20221208-1240_seed4062182911_pid115093/000006	52.58396882192094
B1border/0/2.75/C_1___C_2___C_3/0/0.9/results/20221208-1240_seed4062182911_pid115093/000007	50.185848440259406
B1border/0/2.75/C_1___C_2___C_3/0/0.9/results/20221208-1240_seed4062182911_pid115093/000008	51.93171676661139
B1border/0/2.75/C_1___C_2___C_3/0/0.9/results/20221208-1240_seed4062182911_pid115093/000012	53.33150924718628
B1border/0/2.75/C_1___C_2___C_3/0/0.9/results/20221208-1240_seed4062182911_pid115093/000013	50.23412116227635
B1border/0/2.75/C_1___C_2___C_3/0/0.9/results/20221208-1240_seed4062182911_pid115093/000015	51.55825727988799
B1border/0/2.75/C_1___C_2___C_3/0/0.9/results/20221208-1240_seed4062182911_pid115093/000018	53.82919891938023
B1border/0/2.75/C_1___C_2___C_3/0/0.9/results/20221208-1240_seed4062182911_pid115093/000021	48.926912350566745
B1border/0/2.75/C_1___C_2___C_3/0/0.9/results/20221208-1240_seed4062182911_pid115093/000026	42.428539633566594
B1border/0/2.75/C_1___C_2___C_3/0/0.9/results/20221208-1240_seed4062182911_pid115093/000029	49.40409094270844
B1border/0/2.75/C_1___C_2___C_3/0/0.9/results/20221208-1240_seed4062182911_pid115093/000030	45.40148215502452
B1border/0/2.75/C_1___C_2___C_3/0/0.9/results/20221208-1240_seed4062182911_pid115093/000031	44.25476332346159
B1border/0/2.75/C_1___C_2___C_3/0/0.9/results/20221208-1240_seed4062182911_pid115093/000033	50.6328770107494
B1border/0/2.75/C_1___C_2___C_3/0/0.9/results/20221208-1240_seed4062182911_pid115093/000034	49.52553146965882
B1border/0/2.75/C_1___C_2___C_3/0/0.9/results/20221208-1240_seed4062182911_pid115093/000035	46.24453275731595
B1border/0/2.75/C_1___C_2___C_3/0/0.9/results/20221208-1240_seed4062182911_pid115093/000037	47.75513490534178
B1border/0/2.75/C_1___C_2___C_3/0/0.9/results/20221208-1240_seed4062182911_pid115093/000039	46.27249867667114
B1border/0/2.75/C_1___C_2___C_3/0/0.9/results/20221208-1240_seed4062182911_pid115093/000044	41.27213051692331
B1border/0/2.75/C_1___C_2___C_3/0/0.9/results/20221208-1240_seed4062182911_pid115093/000045	52.75245152223959
B1border/0/2.75/C_1___C_2___C_3/0/0.9/results/20221208-1240_seed4062182911_pid115093/000051	50.003007249325286
B1border/0/2.75/C_1___C_2___C_3/0/0.9/results/20221208-1240_seed4062182911_pid115093/000054	50.889030325195705
B1border/0/2.75/C_1___C_2___C_3/0/0.9/results/20221208-1240_seed4062182911_pid115093/000055	55.46047558617078
B1border/0/2.75/C_1___C_2___C_3/0/0.9/results/20221208-1240_seed4062182911_pid115093/000056	43.64031907064329
B1border/0/2.75/C_1___C_2___C_3/0/0.9/results/20221208-1240_seed4062182911_pid115093/000059	54.86581286726887
B1border/0/2.75/C_1___C_2___C_3/0/0.9/results/20221208-1240_seed4062182911_pid115093/000063	47.912545966916866
B1border/0/2.75/C_1___C_2___C_3/0/0.9/results/20221208-1240_seed4062182911_pid115093/000064	46.655403564372534
B1border/0/2.75/C_1___C_2___C_3/0/0.9/results/20221208-1240_seed4062182911_pid115093/000069	50.43769418311547
B1border/0/2.75/C_1___C_2___C_3/0/0.9/results/20221208-1240_seed4062182911_pid115093/000074	52.01598442994646
B1border/0/2.75/C_1___C_2___C_3/0/0.9/results/20221208-1240_seed4062182911_pid115093/000075	49.17636092336186
B1border/0/2.75/C_1___C_2___C_3/0/0.9/results/20221208-1240_seed4062182911_pid115093/000083	45.53620802494835
B1border/0/2.75/C_1___C_2___C_3/0/0.9/results/20221208-1240_seed4062182911_pid115093/000088	43.892478099333616
B1border/0/2.75/C_1___C_2___C_3/0/0.9/results/20221208-1240_seed4062182911_pid115093/000090	50.14626547798447
B1border/0/2.75/C_1___C_2___C_3/0/0.9/results/20221208-1240_seed4062182911_pid115093/000092	43.98496026966767
B1border/0/2.75/C_1___C_2___C_3/0/0.9/results/20221208-1240_seed4062182911_pid115093/000093	40.99229529630931
B1border/0/2.75/C_1___C_2___C_3/0/0.9/results/20221208-1240_seed4062182911_pid115093/000096	46.32637504419192
B1border/0/2.75/C_1___C_2___C_3/0/0.9/results/20221208-1240_seed4062182911_pid115093/000097	44.675918633297044
B1border/0/2.75/C_1___C_2___C_3/0/0.9/results/20221208-1402_seed3221215324_pid72811/000000	51.51684400149698
B1border/0/2.75/C_1___C_2___C_3/0/0.9/results/20221208-1402_seed3221215324_pid72811/000001	47.51546896876259
B1border/0/2.75/C_1___C_2___C_3/0/0.9/results/20221208-1402_seed3221215324_pid72811/000004	49.95123620870428
B1border/0/2.75/C_1___C_2___C_3/0/0.9/results/20221208-1402_seed3221215324_pid72811/000012	45.61580248423377
B1border/0/2.75/C_1___C_2___C_3/0/0.9/results/20221208-1402_seed3221215324_pid72811/000016	49.85198540428618
B1border/0/2.75/C_1___C_2___C_3/0/0.9/results/20221208-1402_seed3221215324_pid72811/000018	50.15167001877001
B1border/0/2.75/C_1___C_2___C_3/0/0.9/results/20221208-1402_seed3221215324_pid72811/000026	48.89070221966395
B1border/0/2.75/C_1___C_2___C_3/0/0.9/results/20221208-1402_seed3221215324_pid72811/000027	44.29306811475519
B1border/0/2.75/C_1___C_2___C_3/0/0.9/results/20221208-1402_seed3221215324_pid72811/000028	47.82076255943193
B1border/0/2.75/C_1___C_2___C_3/0/0.9/results/20221208-1402_seed3221215324_pid72811/000031	49.09316265184677
B1border/0/2.75/C_1___C_2___C_3/0/0.9/results/20221208-1402_seed3221215324_pid72811/000037	48.16920573090031
B1border/0/2.75/C_1___C_2___C_3/0/0.9/results/20221208-1402_seed3221215324_pid72811/000041	46.079089315481625
B1border/0/2.75/C_1___C_2___C_3/0/0.9/results/20221208-1402_seed3221215324_pid72811/000044	50.433350620912286
B1border/0/2.75/C_1___C_2___C_3/0/0.9/results/20221208-1402_seed3221215324_pid72811/000045	50.893647341506224
B1border/0/2.75/C_1___C_2___C_3/0/0.9/results/20221208-1402_seed3221215324_pid72811/000048	45.03964505060617
B1border/0/2.75/C_1___C_2___C_3/0/0.9/results/20221208-1402_seed3221215324_pid72811/000050	57.729787774142295
B1border/0/2.75/C_1___C_2___C_3/0/0.9/results/20221208-1402_seed3221215324_pid72811/000052	52.48493749879201
B1border/0/2.75/C_1___C_2___C_3/0/0.9/results/20221208-1402_seed3221215324_pid72811/000059	48.852379258887545
B1border/0/2.75/C_1___C_2___C_3/0/0.9/results/20221208-1402_seed3221215324_pid72811/000064	54.125627032094975
B1border/0/2.75/C_1___C_2___C_3/0/0.9/results/20221208-1402_seed3221215324_pid72811/000067	42.79451644524572
B1border/0/2.75/C_1___C_2___C_3/0/0.9/results/20221208-1402_seed3221215324_pid72811/000070	43.252032037749444
B1border/0/2.75/C_1___C_2___C_3/0/0.9/results/20221208-1402_seed3221215324_pid72811/000075	52.56352443437932
B1border/0/2.75/C_1___C_2___C_3/0/0.9/results/20221208-1402_seed3221215324_pid72811/000076	44.36899027876284
B1border/0/2.75/C_1___C_2___C_3/0/0.9/results/20221208-1402_seed3221215324_pid72811/000079	50.26470829356042
B1border/0/2.75/C_1___C_2___C_3/0/0.9/results/20221208-1402_seed3221215324_pid72811/000081	53.5925663505163
B1border/0/2.75/C_1___C_2___C_3/0/0.9/results/20221208-1402_seed3221215324_pid72811/000083	47.484641670833696
B1border/0/2.75/C_1___C_2___C_3/0/0.9/results/20221208-1402_seed3221215324_pid72811/000084	46.71982224117363
B1border/0/2.75/C_1___C_2___C_3/0/0.9/results/20221208-1402_seed3221215324_pid72811/000085	48.08908788333835
B1border/0/2.75/C_1___C_2___C_3/0/0.9/results/20221208-1402_seed3221215324_pid72811/000088	49.95672129230003
B1border/0/2.75/C_1___C_2___C_3/0/0.9/results/20221208-1402_seed3221215324_pid72811/000093	47.13584055935759
B1border/0/2.75/C_1___C_2___C_3/0/0.9/results/20221208-1402_seed3221215324_pid72811/000099	50.892646138414605
B1border/0/2.75/C_1___C_2___C_3___D_1___D_2___D_3/-2/0.9/results/20221208-1411_seed2166112210_pid74110/000048	47.90232331703088
B1border/0/2.75/C_2/0/0.6/results/20221208-1348_seed24125106_pid73769/000000	55.12433869818431
B1border/0/2.75/C_2/0/0.6/results/20221208-1348_seed24125106_pid73769/000002	53.64870027922477
B1border/0/2.75/C_2/0/0.6/results/20221208-1348_seed24125106_pid73769/000004	53.37009134847469
B1border/0/2.75/C_2/0/0.6/results/20221208-1348_seed24125106_pid73769/000005	54.15075734766706
B1border/0/2.75/C_2/0/0.6/results/20221208-1348_seed24125106_pid73769/000007	45.63085858253469
B1border/0/2.75/C_2/0/0.6/results/20221208-1348_seed24125106_pid73769/000008	47.39611675444954
B1border/0/2.75/C_2/0/0.6/results/20221208-1348_seed24125106_pid73769/000010	50.78143304583496
B1border/0/2.75/C_2/0/0.6/results/20221208-1348_seed24125106_pid73769/000014	46.84650670311867
B1border/0/2.75/C_2/0/0.6/results/20221208-1348_seed24125106_pid73769/000016	56.723854972301844
B1border/0/2.75/C_2/0/0.6/results/20221208-1348_seed24125106_pid73769/000017	46.972599808105066
B1border/0/2.75/C_2/0/0.6/results/20221208-1348_seed24125106_pid73769/000019	52.390928577744624
B1border/0/2.75/C_2/0/0.6/results/20221208-1348_seed24125106_pid73769/000020	48.90788687095535
B1border/0/2.75/C_2/0/0.6/results/20221208-1348_seed24125106_pid73769/000021	48.373232144419816
B1border/0/2.75/C_2/0/0.6/results/20221208-1348_seed24125106_pid73769/000022	52.11220684815673
B1border/0/2.75/C_2/0/0.6/results/20221208-1348_seed24125106_pid73769/000024	47.74697594679267
B1border/0/2.75/C_2/0/0.6/results/20221208-1348_seed24125106_pid73769/000025	44.541350635358725
B1border/0/2.75/C_2/0/0.6/results/20221208-1348_seed24125106_pid73769/000027	44.71156591763295
B1border/0/2.75/C_2/0/0.6/results/20221208-1348_seed24125106_pid73769/000029	49.15412844237591
B1border/0/2.75/C_2/0/0.6/results/20221208-1348_seed24125106_pid73769/000033	52.538713048575026
B1border/0/2.75/C_2/0/0.6/results/20221208-1348_seed24125106_pid73769/000034	54.213010558890815
B1border/0/2.75/C_2/0/0.6/results/20221208-1348_seed24125106_pid73769/000037	55.072571565424
B1border/0/2.75/C_2/0/0.6/results/20221208-1348_seed24125106_pid73769/000039	52.52022057580589
B1border/0/2.75/C_2/0/0.6/results/20221208-1348_seed24125106_pid73769/000041	61.077884855532744
B1border/0/2.75/C_2/0/0.6/results/20221208-1348_seed24125106_pid73769/000043	47.81351544700199
B1border/0/2.75/C_2/0/0.6/results/20221208-1348_seed24125106_pid73769/000045	51.68946708990241
B1border/0/2.75/C_2/0/0.6/results/20221208-1348_seed24125106_pid73769/000046	53.58649715973418
B1border/0/2.75/C_2/0/0.6/results/20221208-1348_seed24125106_pid73769/000048	57.690588073333124
B1border/0/2.75/C_2/0/0.6/results/20221208-1348_seed24125106_pid73769/000052	48.94650712890548
B1border/0/2.75/C_2/0/0.6/results/20221208-1348_seed24125106_pid73769/000053	54.331140944177584
B1border/0/2.75/C_2/0/0.6/results/20221208-1348_seed24125106_pid73769/000055	57.5644490825536
B1border/0/2.75/C_2/0/0.6/results/20221208-1348_seed24125106_pid73769/000058	54.42326298453764
B1border/0/2.75/C_2/0/0.6/results/20221208-1348_seed24125106_pid73769/000060	44.21356446428943
B1border/0/2.75/C_2/0/0.6/results/20221208-1348_seed24125106_pid73769/000061	48.799012895462866
B1border/0/2.75/C_2/0/0.6/results/20221208-1348_seed24125106_pid73769/000063	53.11416516042627
B1border/0/2.75/C_2/0/0.6/results/20221208-1348_seed24125106_pid73769/000066	55.10901014892253
B1border/0/2.75/C_2/0/0.6/results/20221208-1348_seed24125106_pid73769/000069	58.258923266926715
B1border/0/2.75/C_2/0/0.6/results/20221208-1348_seed24125106_pid73769/000070	53.55761146588053
B1border/0/2.75/C_2/0/0.6/results/20221208-1348_seed24125106_pid73769/000073	50.609207050432204
B1border/0/2.75/C_2/0/0.6/results/20221208-1348_seed24125106_pid73769/000074	49.16986401542046
B1border/0/2.75/C_2/0/0.6/results/20221208-1348_seed24125106_pid73769/000075	54.15758537278782
B1border/0/2.75/C_2/0/0.6/results/20221208-1348_seed24125106_pid73769/000076	56.39817564747692
B1border/0/2.75/C_2/0/0.6/results/20221208-1348_seed24125106_pid73769/000078	55.96788324257295
B1border/0/2.75/C_2/0/0.6/results/20221208-1348_seed24125106_pid73769/000081	54.862891873065664
B1border/0/2.75/C_2/0/0.6/results/20221208-1348_seed24125106_pid73769/000088	55.57410762955118
B1border/0/2.75/C_2/0/0.6/results/20221208-1348_seed24125106_pid73769/000089	45.204822782471275
B1border/0/2.75/C_2/0/0.6/results/20221208-1348_seed24125106_pid73769/000092	48.0068705409481
B1border/0/2.75/C_2/0/0.6/results/20221208-1348_seed24125106_pid73769/000095	53.454486745780706
B1border/0/2.75/C_2/0/0.6/results/20221208-1348_seed24125106_pid73769/000096	41.91492953912333
B1border/0/2.75/C_2/0/0.6/results/20221208-1348_seed24125106_pid73769/000097	50.196114870562965
B1border/0/2.75/C_2/0/0.6/results/20221208-1348_seed24125106_pid73769/000099	52.97927518849117
B1border/0/2.75/C_2/0/0.6/results/20221208-1349_seed1006778427_pid74014/000002	43.28313405464539
B1border/0/2.75/C_2/0/0.6/results/20221208-1349_seed1006778427_pid74014/000003	52.000450341758324
B1border/0/2.75/C_2/0/0.6/results/20221208-1349_seed1006778427_pid74014/000007	55.152729072053866
B1border/0/2.75/C_2/0/0.6/results/20221208-1349_seed1006778427_pid74014/000011	42.66635624659399
B1border/0/2.75/C_2/0/0.6/results/20221208-1349_seed1006778427_pid74014/000014	50.602237887562666
B1border/0/2.75/C_2/0/0.6/results/20221208-1349_seed1006778427_pid74014/000016	45.18688861457284
B1border/0/2.75/C_2/0/0.6/results/20221208-1349_seed1006778427_pid74014/000017	50.28607626898716
B1border/0/2.75/C_2/0/0.6/results/20221208-1349_seed1006778427_pid74014/000018	47.35109006308135
B1border/0/2.75/C_2/0/0.6/results/20221208-1349_seed1006778427_pid74014/000020	51.12125826127537
B1border/0/2.75/C_2/0/0.6/results/20221208-1349_seed1006778427_pid74014/000021	44.451015858291285
B1border/0/2.75/C_2/0/0.6/results/20221208-1349_seed1006778427_pid74014/000022	53.143979845985285
B1border/0/2.75/C_2/0/0.6/results/20221208-1349_seed1006778427_pid74014/000023	48.37402576472629
B1border/0/2.75/C_2/0/0.6/results/20221208-1349_seed1006778427_pid74014/000024	55.82914675135551
B1border/0/2.75/C_2/0/0.6/results/20221208-1349_seed1006778427_pid74014/000025	56.38309494754897
B1border/0/2.75/C_2/0/0.6/results/20221208-1349_seed1006778427_pid74014/000026	47.60830331979663
B1border/0/2.75/C_2/0/0.6/results/20221208-1349_seed1006778427_pid74014/000029	54.18876270282836
B1border/0/2.75/C_2/0/0.6/results/20221208-1349_seed1006778427_pid74014/000034	55.37787947318701
B1border/0/2.75/C_2/0/0.6/results/20221208-1349_seed1006778427_pid74014/000035	46.55279288741271
B1border/0/2.75/C_2/0/0.6/results/20221208-1349_seed1006778427_pid74014/000036	52.92583994347422
B1border/0/2.75/C_2/0/0.6/results/20221208-1349_seed1006778427_pid74014/000037	51.41390542224857
B1border/0/2.75/C_2/0/0.6/results/20221208-1349_seed1006778427_pid74014/000039	55.57060114724708
B1border/0/2.75/C_2/0/0.6/results/20221208-1349_seed1006778427_pid74014/000041	54.614205597871454
B1border/0/2.75/C_2/0/0.6/results/20221208-1349_seed1006778427_pid74014/000042	54.251469770010665
B1border/0/2.75/C_2/0/0.6/results/20221208-1349_seed1006778427_pid74014/000043	48.615023680302315
B1border/0/2.75/C_2/0/0.6/results/20221208-1349_seed1006778427_pid74014/000044	57.30147368059218
B1border/0/2.75/C_2/0/0.6/results/20221208-1349_seed1006778427_pid74014/000045	45.3860894743801
B1border/0/2.75/C_2/0/0.6/results/20221208-1349_seed1006778427_pid74014/000046	60.356493964664075
B1border/0/2.75/C_2/0/0.6/results/20221208-1349_seed1006778427_pid74014/000049	53.23774689818654
B1border/0/2.75/C_2/0/0.6/results/20221208-1349_seed1006778427_pid74014/000050	43.76295159417154
B1border/0/2.75/C_2/0/0.6/results/20221208-1349_seed1006778427_pid74014/000052	51.101549509656415
B1border/0/2.75/C_2/0/0.6/results/20221208-1349_seed1006778427_pid74014/000053	42.571104673842896
B1border/0/2.75/C_2/0/0.6/results/20221208-1349_seed1006778427_pid74014/000055	53.02700792806877
B1border/0/2.75/C_2/0/0.6/results/20221208-1349_seed1006778427_pid74014/000056	52.072586147360425
B1border/0/2.75/C_2/0/0.6/results/20221208-1349_seed1006778427_pid74014/000061	54.33789656725711
B1border/0/2.75/C_2/0/0.6/results/20221208-1349_seed1006778427_pid74014/000063	51.61785919772082
B1border/0/2.75/C_2/0/0.6/results/20221208-1349_seed1006778427_pid74014/000064	52.26947002528508
B1border/0/2.75/C_2/0/0.6/results/20221208-1349_seed1006778427_pid74014/000067	52.980429241328544
B1border/0/2.75/C_2/0/0.6/results/20221208-1349_seed1006778427_pid74014/000068	48.505645804172175
B1border/0/2.75/C_2/0/0.6/results/20221208-1349_seed1006778427_pid74014/000072	52.843830177616525
B1border/0/2.75/C_2/0/0.6/results/20221208-1349_seed1006778427_pid74014/000073	55.43464118191572
B1border/0/2.75/C_2/0/0.6/results/20221208-1349_seed1006778427_pid74014/000074	54.22088077937795
B1border/0/2.75/C_2/0/0.6/results/20221208-1349_seed1006778427_pid74014/000077	53.370326155485564
B1border/0/2.75/C_2/0/0.6/results/20221208-1349_seed1006778427_pid74014/000078	54.0191105118359
B1border/0/2.75/C_2/0/0.6/results/20221208-1349_seed1006778427_pid74014/000080	53.51790071223644
B1border/0/2.75/C_2/0/0.6/results/20221208-1349_seed1006778427_pid74014/000084	44.68880289053402
B1border/0/2.75/C_2/0/0.6/results/20221208-1349_seed1006778427_pid74014/000089	59.912915389283484
B1border/0/2.75/C_2/0/0.6/results/20221208-1349_seed1006778427_pid74014/000091	52.85320461668316
B1border/0/2.75/C_2/0/0.6/results/20221208-1349_seed1006778427_pid74014/000092	54.24207179053201
B1border/0/2.75/C_2/0/0.6/results/20221208-1349_seed1006778427_pid74014/000097	40.303157849023805
B1border/0/3.0/C_1___C_2___C_3/-1/0.8/results/20221208-1400_seed2402005073_pid73725/000005	52.6337074710919
B1border/0/3.0/C_1___C_2___C_3/-1/0.8/results/20221208-1400_seed2402005073_pid73725/000007	53.40339366058132
B1border/0/3.0/C_1___C_2___C_3/-1/0.8/results/20221208-1400_seed2402005073_pid73725/000012	52.8528047393695
B1border/0/3.0/C_1___C_2___C_3/-1/0.8/results/20221208-1400_seed2402005073_pid73725/000023	51.178731141408164
B1border/0/3.0/C_1___C_2___C_3/-1/0.8/results/20221208-1400_seed2402005073_pid73725/000067	44.63061742442535
B1border/0/3.0/C_1___C_2___C_3/-1/0.8/results/20221208-1400_seed2402005073_pid73725/000092	48.123779368685845
B1border/0/3.0/C_1___C_2___C_3/-1/0.8/results/20221208-1400_seed2402005073_pid73725/000099	48.456464119912965
B1border/0/3.0/C_1___C_2___C_3/-1/0.8/results/20221208-1404_seed4196454753_pid74092/000047	49.74345718023923
B1border/0/3.0/C_1___C_2___C_3/-1/0.8/results/20221208-1404_seed4196454753_pid74092/000048	47.690421457103774
B1border/0/3.0/C_1___C_2___C_3/-1/0.8/results/20221208-1404_seed4196454753_pid74092/000052	54.704549476204136
B1border/0/3.0/C_1___C_2___C_3/-1/0.8/results/20221208-1404_seed4196454753_pid74092/000061	49.36444553034615
B1border/0/3.0/C_1___C_2___C_3/-1/0.8/results/20221208-1404_seed4196454753_pid74092/000063	51.96843548786582
B1border/0/3.0/C_1___C_2___C_3/-1/0.8/results/20221208-1404_seed4196454753_pid74092/000072	49.962543314446826
B1border/0/3.0/C_1___C_2___C_3/-1/0.8/results/20221208-1404_seed4196454753_pid74092/000090	60.27972199074444
B1border/0/3.0/C_1___C_2___C_3/-2/0.7/results/20221208-1402_seed3098641478_pid73743/000098	53.93416402509113
B1border/0/3.0/C_1___C_2___C_3/0/0.9/results/20221208-1404_seed3056081442_pid73929/000006	48.68343875208416
B1border/0/3.0/C_1___C_2___C_3/0/0.9/results/20221208-1404_seed3056081442_pid73929/000010	46.83661458952287
B1border/0/3.0/C_1___C_2___C_3/0/0.9/results/20221208-1404_seed3056081442_pid73929/000012	51.51126743640657
B1border/0/3.0/C_1___C_2___C_3/0/0.9/results/20221208-1404_seed3056081442_pid73929/000014	50.63777502142007
B1border/0/3.0/C_1___C_2___C_3/0/0.9/results/20221208-1404_seed3056081442_pid73929/000015	49.36786779388592
B1border/0/3.0/C_1___C_2___C_3/0/0.9/results/20221208-1404_seed3056081442_pid73929/000022	45.205223756683104
B1border/0/3.0/C_1___C_2___C_3/0/0.9/results/20221208-1404_seed3056081442_pid73929/000027	49.240736865363075
B1border/0/3.0/C_1___C_2___C_3/0/0.9/results/20221208-1404_seed3056081442_pid73929/000029	50.708600825089434
B1border/0/3.0/C_1___C_2___C_3/0/0.9/results/20221208-1404_seed3056081442_pid73929/000033	51.37028356435805
B1border/0/3.0/C_1___C_2___C_3/0/0.9/results/20221208-1404_seed3056081442_pid73929/000037	49.37882328337383
B1border/0/3.0/C_1___C_2___C_3/0/0.9/results/20221208-1404_seed3056081442_pid73929/000043	49.23846473386346
B1border/0/3.0/C_1___C_2___C_3/0/0.9/results/20221208-1404_seed3056081442_pid73929/000044	45.74253107909277
B1border/0/3.0/C_1___C_2___C_3/0/0.9/results/20221208-1404_seed3056081442_pid73929/000050	44.61600004357821
B1border/0/3.0/C_1___C_2___C_3/0/0.9/results/20221208-1404_seed3056081442_pid73929/000051	52.41155658094274
B1border/0/3.0/C_1___C_2___C_3/0/0.9/results/20221208-1404_seed3056081442_pid73929/000054	55.251665354410605
B1border/0/3.0/C_1___C_2___C_3/0/0.9/results/20221208-1404_seed3056081442_pid73929/000057	54.997148601855
B1border/0/3.0/C_1___C_2___C_3/0/0.9/results/20221208-1404_seed3056081442_pid73929/000059	59.20600103998326
B1border/0/3.0/C_1___C_2___C_3/0/0.9/results/20221208-1404_seed3056081442_pid73929/000066	50.391954113294645
B1border/0/3.0/C_1___C_2___C_3/0/0.9/results/20221208-1404_seed3056081442_pid73929/000072	46.70801202412817
B1border/0/3.0/C_1___C_2___C_3/0/0.9/results/20221208-1404_seed3056081442_pid73929/000081	47.22315372813548
B1border/0/3.0/C_1___C_2___C_3/0/0.9/results/20221208-1404_seed3056081442_pid73929/000085	55.58689730328452
B1border/0/3.0/C_1___C_2___C_3/0/0.9/results/20221208-1404_seed3056081442_pid73929/000093	47.316023641108494
B1border/0/3.0/C_1___C_2___C_3/0/0.9/results/20221208-1404_seed3056081442_pid73929/000099	46.176621442658025
B1border/0/3.0/C_1___C_2___C_3/0/0.9/results/20221208-1405_seed1443004668_pid74028/000000	53.783677831835824
B1border/0/3.0/C_1___C_2___C_3/0/0.9/results/20221208-1405_seed1443004668_pid74028/000002	49.27639472314877
B1border/0/3.0/C_1___C_2___C_3/0/0.9/results/20221208-1405_seed1443004668_pid74028/000003	50.47718823111481
B1border/0/3.0/C_1___C_2___C_3/0/0.9/results/20221208-1405_seed1443004668_pid74028/000004	48.712111210753235
B1border/0/3.0/C_1___C_2___C_3/0/0.9/results/20221208-1405_seed1443004668_pid74028/000008	50.28140496807486
B1border/0/3.0/C_1___C_2___C_3/0/0.9/results/20221208-1405_seed1443004668_pid74028/000011	52.37687957222047
B1border/0/3.0/C_1___C_2___C_3/0/0.9/results/20221208-1405_seed1443004668_pid74028/000012	62.72194316873539
B1border/0/3.0/C_1___C_2___C_3/0/0.9/results/20221208-1405_seed1443004668_pid74028/000013	51.39091466284376
B1border/0/3.0/C_1___C_2___C_3/0/0.9/results/20221208-1405_seed1443004668_pid74028/000014	54.95266855184063
B1border/0/3.0/C_1___C_2___C_3/0/0.9/results/20221208-1405_seed1443004668_pid74028/000016	54.33339843657494
B1border/0/3.0/C_1___C_2___C_3/0/0.9/results/20221208-1405_seed1443004668_pid74028/000020	43.71941690785751
B1border/0/3.0/C_1___C_2___C_3/0/0.9/results/20221208-1405_seed1443004668_pid74028/000024	51.598087326392985
B1border/0/3.0/C_1___C_2___C_3/0/0.9/results/20221208-1405_seed1443004668_pid74028/000025	42.321635399395475
B1border/0/3.0/C_1___C_2___C_3/0/0.9/results/20221208-1405_seed1443004668_pid74028/000027	55.63810827168782
B1border/0/3.0/C_1___C_2___C_3/0/0.9/results/20221208-1405_seed1443004668_pid74028/000030	55.27683514332313
B1border/0/3.0/C_1___C_2___C_3/0/0.9/results/20221208-1405_seed1443004668_pid74028/000031	48.529905923403945
B1border/0/3.0/C_1___C_2___C_3/0/0.9/results/20221208-1405_seed1443004668_pid74028/000032	47.938546733409105
B1border/0/3.0/C_1___C_2___C_3/0/0.9/results/20221208-1405_seed1443004668_pid74028/000036	53.04715575543416
B1border/0/3.0/C_1___C_2___C_3/0/0.9/results/20221208-1405_seed1443004668_pid74028/000038	49.95316675991006
B1border/0/3.0/C_1___C_2___C_3/0/0.9/results/20221208-1405_seed1443004668_pid74028/000039	49.365756243231765
B1border/0/3.0/C_1___C_2___C_3/0/0.9/results/20221208-1405_seed1443004668_pid74028/000040	49.42442481493702
B1border/0/3.0/C_1___C_2___C_3/0/0.9/results/20221208-1405_seed1443004668_pid74028/000041	49.2037627363833
B1border/0/3.0/C_1___C_2___C_3/0/0.9/results/20221208-1405_seed1443004668_pid74028/000045	53.10843059481705
B1border/0/3.0/C_1___C_2___C_3/0/0.9/results/20221208-1405_seed1443004668_pid74028/000047	52.211570268465394
B1border/0/3.0/C_1___C_2___C_3/0/0.9/results/20221208-1405_seed1443004668_pid74028/000054	48.2310966098443
B1border/0/3.0/C_1___C_2___C_3/0/0.9/results/20221208-1405_seed1443004668_pid74028/000056	56.51442466287722
B1border/0/3.0/C_1___C_2___C_3/0/0.9/results/20221208-1405_seed1443004668_pid74028/000058	55.31296762269988
B1border/0/3.0/C_1___C_2___C_3/0/0.9/results/20221208-1405_seed1443004668_pid74028/000063	43.74238928119726
B1border/0/3.0/C_1___C_2___C_3/0/0.9/results/20221208-1405_seed1443004668_pid74028/000065	44.48233373582799
B1border/0/3.0/C_1___C_2___C_3/0/0.9/results/20221208-1405_seed1443004668_pid74028/000068	49.25884130509284
B1border/0/3.0/C_1___C_2___C_3/0/0.9/results/20221208-1405_seed1443004668_pid74028/000072	48.78260595538771
B1border/0/3.0/C_1___C_2___C_3/0/0.9/results/20221208-1405_seed1443004668_pid74028/000073	47.85308948961604
B1border/0/3.0/C_1___C_2___C_3/0/0.9/results/20221208-1405_seed1443004668_pid74028/000075	57.08021304869138
B1border/0/3.0/C_1___C_2___C_3/0/0.9/results/20221208-1405_seed1443004668_pid74028/000076	48.63683965118213
B1border/0/3.0/C_1___C_2___C_3/0/0.9/results/20221208-1405_seed1443004668_pid74028/000079	54.58271616568757
B1border/0/3.0/C_1___C_2___C_3/0/0.9/results/20221208-1405_seed1443004668_pid74028/000080	45.961085683146884
B1border/0/3.0/C_1___C_2___C_3/0/0.9/results/20221208-1405_seed1443004668_pid74028/000081	48.58876266779001
B1border/0/3.0/C_1___C_2___C_3/0/0.9/results/20221208-1405_seed1443004668_pid74028/000085	43.52645805567677
B1border/0/3.0/C_1___C_2___C_3/0/0.9/results/20221208-1405_seed1443004668_pid74028/000088	49.11458468386161
B1border/0/3.0/C_1___C_2___C_3/0/0.9/results/20221208-1405_seed1443004668_pid74028/000090	50.843366255386286
B1border/0/3.0/C_1___C_2___C_3/0/0.9/results/20221208-1405_seed1443004668_pid74028/000094	48.43694883661026
B1border/0/3.0/C_1___C_2___C_3/0/0.9/results/20221208-1405_seed1443004668_pid74028/000097	51.035802362930625
B1border/0/3.0/C_1___C_2___C_3/0/0.9/results/20221208-1405_seed1443004668_pid74028/000099	47.25338336100822
B1border/0/3.0/C_1___C_2___C_3/0/1.0/results/20221208-1406_seed3252428365_pid73951/000002	43.30163121761744
B1border/0/3.0/C_1___C_2___C_3/0/1.0/results/20221208-1406_seed3252428365_pid73951/000015	47.77552747143939
B1border/0/3.0/C_1___C_2___C_3/0/1.0/results/20221208-1406_seed3252428365_pid73951/000018	46.368831147001785
B1border/0/3.0/C_1___C_2___C_3/0/1.0/results/20221208-1406_seed3252428365_pid73951/000037	49.61905457562249
B1border/0/3.0/C_1___C_2___C_3/0/1.0/results/20221208-1406_seed3252428365_pid73951/000070	45.422515995893484
B1border/0/3.0/C_1___C_2___C_3/0/1.0/results/20221208-1406_seed3252428365_pid73951/000079	58.330705934044715
B1border/0/3.0/C_1___C_2___C_3/0/1.0/results/20221208-1406_seed3252428365_pid73951/000083	44.56839195870667
B1border/0/3.0/C_1___C_2___C_3/0/1.0/results/20221208-1406_seed3252428365_pid73951/000084	48.328144903653595
B1border/0/3.0/C_1___C_2___C_3/0/1.0/results/20221208-1406_seed3252428365_pid73951/000088	50.93703889806194
B1border/0/3.0/C_1___C_2___C_3/0/1.0/results/20221208-1406_seed3252428365_pid73951/000089	45.92599252751944
B1border/0/3.0/C_1___C_2___C_3/0/1.0/results/20221208-1406_seed3252428365_pid73951/000094	47.367982767724264
B1border/0/3.0/C_1___C_2___C_3/0/1.0/results/20221208-1406_seed3252428365_pid73951/000097	53.37091039359087
B1border/0/3.0/C_1___C_2___C_3/0/1.0/results/20221208-1406_seed3294798123_pid74057/000004	45.35915312703085
B1border/0/3.0/C_1___C_2___C_3/0/1.0/results/20221208-1406_seed3294798123_pid74057/000007	46.190404291972555
B1border/0/3.0/C_1___C_2___C_3/0/1.0/results/20221208-1406_seed3294798123_pid74057/000016	46.818664216965715
B1border/0/3.0/C_1___C_2___C_3/0/1.0/results/20221208-1406_seed3294798123_pid74057/000032	46.621959866110586
B1border/0/3.0/C_1___C_2___C_3/0/1.0/results/20221208-1406_seed3294798123_pid74057/000040	45.844710270254176
B1border/0/3.0/C_1___C_2___C_3/0/1.0/results/20221208-1406_seed3294798123_pid74057/000047	49.10196928729434
B1border/0/3.0/C_1___C_2___C_3/0/1.0/results/20221208-1406_seed3294798123_pid74057/000049	45.43504564292743
B1border/0/3.0/C_1___C_2___C_3/0/1.0/results/20221208-1406_seed3294798123_pid74057/000052	49.294642275600005
B1border/0/3.0/C_1___C_2___C_3/0/1.0/results/20221208-1406_seed3294798123_pid74057/000055	45.4893450089211
B1border/0/3.0/C_1___C_2___C_3/0/1.0/results/20221208-1406_seed3294798123_pid74057/000057	50.437327077129744
B1border/0/3.0/C_1___C_2___C_3/0/1.0/results/20221208-1406_seed3294798123_pid74057/000065	51.69002330869669
B1border/0/3.0/C_1___C_2___C_3/0/1.0/results/20221208-1406_seed3294798123_pid74057/000072	49.28188794905748
B1border/0/3.0/C_1___C_2___C_3/0/1.0/results/20221208-1406_seed3294798123_pid74057/000084	45.72937819131664
B1border/0/3.0/C_1___C_2___C_3/0/1.0/results/20221208-1406_seed3294798123_pid74057/000088	43.077451246645865
B1border/0/3.0/C_1___C_2___C_3/0/1.0/results/20221208-1406_seed3294798123_pid74057/000094	53.01231470425054
B1border/0/3.0/C_1___C_2___C_3/0/1.0/results/20221208-1406_seed3294798123_pid74057/000097	50.12396987876358
B1border/0/3.0/C_1___C_2___C_3___D_1___D_2___D_3/-1/1.0/results/20221208-1411_seed2158467215_pid74111/000037	45.013650836955534
B1border/0/3.0/C_1___C_2___C_3___D_1___D_2___D_3/-1/1.0/results/20221208-1411_seed2158467215_pid74111/000055	43.812980339201104
B1border/0/3.0/C_1___C_2___C_3___D_1___D_2___D_3/-1/1.0/results/20221208-1413_seed58097715_pid73995/000063	44.84680271101216
B1border/0/3.0/C_2/-1/0.6/results/20221208-1333_seed3499865315_pid73024/000019	46.68105516673152
B1border/0/3.0/C_2/-1/0.6/results/20221208-1333_seed3499865315_pid73024/000057	50.80821439870714
B1border/0/3.0/C_2/-1/0.6/results/20221208-1333_seed3499865315_pid73024/000070	47.006008890452435
B1border/0/3.0/C_2/-1/0.6/results/20221208-1333_seed3499865315_pid73024/000084	46.06267565927122
B1border/0/3.0/C_2/-1/0.6/results/20221208-1333_seed3499865315_pid73024/000097	47.4218636364477
B1border/0/3.0/C_2/-1/0.6/results/20221208-1336_seed4255053213_pid73901/000058	51.78338913672043
B1border/0/3.0/C_2/-1/0.6/results/20221208-1336_seed4255053213_pid73901/000064	51.48696066724351
B1border/0/3.0/C_2/0/0.6/results/20221208-1341_seed3264614754_pid73973/000003	51.93160317206318
B1border/0/3.0/C_2/0/0.6/results/20221208-1341_seed3264614754_pid73973/000006	51.780111509793926
B1border/0/3.0/C_2/0/0.6/results/20221208-1341_seed3264614754_pid73973/000009	52.369596200359055
B1border/0/3.0/C_2/0/0.6/results/20221208-1341_seed3264614754_pid73973/000012	46.62340667121922
B1border/0/3.0/C_2/0/0.6/results/20221208-1341_seed3264614754_pid73973/000014	53.402400838830246
B1border/0/3.0/C_2/0/0.6/results/20221208-1341_seed3264614754_pid73973/000015	52.2127757593567
B1border/0/3.0/C_2/0/0.6/results/20221208-1341_seed3264614754_pid73973/000016	55.06812665690248
B1border/0/3.0/C_2/0/0.6/results/20221208-1341_seed3264614754_pid73973/000017	43.828834325908744
B1border/0/3.0/C_2/0/0.6/results/20221208-1341_seed3264614754_pid73973/000019	54.65414537346514
B1border/0/3.0/C_2/0/0.6/results/20221208-1341_seed3264614754_pid73973/000021	51.93628494818684
B1border/0/3.0/C_2/0/0.6/results/20221208-1341_seed3264614754_pid73973/000029	50.03464642173968
B1border/0/3.0/C_2/0/0.6/results/20221208-1341_seed3264614754_pid73973/000032	57.54863222665628
B1border/0/3.0/C_2/0/0.6/results/20221208-1341_seed3264614754_pid73973/000035	50.94763540343817
B1border/0/3.0/C_2/0/0.6/results/20221208-1341_seed3264614754_pid73973/000036	48.93478486907867
B1border/0/3.0/C_2/0/0.6/results/20221208-1341_seed3264614754_pid73973/000037	57.08398675657233
B1border/0/3.0/C_2/0/0.6/results/20221208-1341_seed3264614754_pid73973/000039	46.840493567210004
B1border/0/3.0/C_2/0/0.6/results/20221208-1341_seed3264614754_pid73973/000040	52.18416811512759
B1border/0/3.0/C_2/0/0.6/results/20221208-1341_seed3264614754_pid73973/000041	50.62378140981815
B1border/0/3.0/C_2/0/0.6/results/20221208-1341_seed3264614754_pid73973/000043	59.13590046936413
B1border/0/3.0/C_2/0/0.6/results/20221208-1341_seed3264614754_pid73973/000046	53.34712844744666
B1border/0/3.0/C_2/0/0.6/results/20221208-1341_seed3264614754_pid73973/000047	46.159859669491524
B1border/0/3.0/C_2/0/0.6/results/20221208-1341_seed3264614754_pid73973/000050	54.277816969565635
B1border/0/3.0/C_2/0/0.6/results/20221208-1341_seed3264614754_pid73973/000052	54.05332279254432
B1border/0/3.0/C_2/0/0.6/results/20221208-1341_seed3264614754_pid73973/000054	48.490996945511924
B1border/0/3.0/C_2/0/0.6/results/20221208-1341_seed3264614754_pid73973/000055	56.9313832885914
B1border/0/3.0/C_2/0/0.6/results/20221208-1341_seed3264614754_pid73973/000056	54.30208783275507
B1border/0/3.0/C_2/0/0.6/results/20221208-1341_seed3264614754_pid73973/000058	54.09895330920054
B1border/0/3.0/C_2/0/0.6/results/20221208-1341_seed3264614754_pid73973/000063	49.817135722570114
B1border/0/3.0/C_2/0/0.6/results/20221208-1341_seed3264614754_pid73973/000070	52.87333706844173
B1border/0/3.0/C_2/0/0.6/results/20221208-1341_seed3264614754_pid73973/000071	47.50838261889396
B1border/0/3.0/C_2/0/0.6/results/20221208-1341_seed3264614754_pid73973/000072	44.069130355150904
B1border/0/3.0/C_2/0/0.6/results/20221208-1341_seed3264614754_pid73973/000075	48.57209498963941
B1border/0/3.0/C_2/0/0.6/results/20221208-1341_seed3264614754_pid73973/000076	52.76992670126271
B1border/0/3.0/C_2/0/0.6/results/20221208-1341_seed3264614754_pid73973/000077	54.48155679427444
B1border/0/3.0/C_2/0/0.6/results/20221208-1341_seed3264614754_pid73973/000078	56.26245199598664
B1border/0/3.0/C_2/0/0.6/results/20221208-1341_seed3264614754_pid73973/000083	59.955462611399255
B1border/0/3.0/C_2/0/0.6/results/20221208-1341_seed3264614754_pid73973/000084	54.559419076805426
B1border/0/3.0/C_2/0/0.6/results/20221208-1341_seed3264614754_pid73973/000088	58.8219096205575
B1border/0/3.0/C_2/0/0.6/results/20221208-1341_seed3264614754_pid73973/000092	47.93714142540109
B1border/0/3.0/C_2/0/0.6/results/20221208-1341_seed3264614754_pid73973/000097	52.013575033742
B1border/0/3.0/C_2/0/0.6/results/20221208-1341_seed3264614754_pid73973/000099	47.52059964803039
B1border/0/3.0/C_2/0/0.6/results/20221208-1341_seed3809578646_pid73996/000001	43.426639166471915
B1border/0/3.0/C_2/0/0.6/results/20221208-1341_seed3809578646_pid73996/000002	58.496729974600406
B1border/0/3.0/C_2/0/0.6/results/20221208-1341_seed3809578646_pid73996/000003	55.96283699934743
B1border/0/3.0/C_2/0/0.6/results/20221208-1341_seed3809578646_pid73996/000006	53.89874625967265
B1border/0/3.0/C_2/0/0.6/results/20221208-1341_seed3809578646_pid73996/000010	58.02126121227048
B1border/0/3.0/C_2/0/0.6/results/20221208-1341_seed3809578646_pid73996/000012	48.27437335418784
B1border/0/3.0/C_2/0/0.6/results/20221208-1341_seed3809578646_pid73996/000013	55.760477233291034
B1border/0/3.0/C_2/0/0.6/results/20221208-1341_seed3809578646_pid73996/000016	55.55370329188983
B1border/0/3.0/C_2/0/0.6/results/20221208-1341_seed3809578646_pid73996/000017	54.812258748040946
B1border/0/3.0/C_2/0/0.6/results/20221208-1341_seed3809578646_pid73996/000018	51.3983197501859
B1border/0/3.0/C_2/0/0.6/results/20221208-1341_seed3809578646_pid73996/000019	54.661475665408666
B1border/0/3.0/C_2/0/0.6/results/20221208-1341_seed3809578646_pid73996/000022	48.83222994622263
B1border/0/3.0/C_2/0/0.6/results/20221208-1341_seed3809578646_pid73996/000023	54.40144353073838
B1border/0/3.0/C_2/0/0.6/results/20221208-1341_seed3809578646_pid73996/000029	50.2096806427289
B1border/0/3.0/C_2/0/0.6/results/20221208-1341_seed3809578646_pid73996/000030	45.42278193669694
B1border/0/3.0/C_2/0/0.6/results/20221208-1341_seed3809578646_pid73996/000032	47.9078871342177
B1border/0/3.0/C_2/0/0.6/results/20221208-1341_seed3809578646_pid73996/000037	52.478235174389894
B1border/0/3.0/C_2/0/0.6/results/20221208-1341_seed3809578646_pid73996/000039	43.689760978017745
B1border/0/3.0/C_2/0/0.6/results/20221208-1341_seed3809578646_pid73996/000040	41.8998332953808
B1border/0/3.0/C_2/0/0.6/results/20221208-1341_seed3809578646_pid73996/000046	53.9456424508899
B1border/0/3.0/C_2/0/0.6/results/20221208-1341_seed3809578646_pid73996/000050	56.36344935884982
B1border/0/3.0/C_2/0/0.6/results/20221208-1341_seed3809578646_pid73996/000051	55.93368891486603
B1border/0/3.0/C_2/0/0.6/results/20221208-1341_seed3809578646_pid73996/000053	54.364712264661094
B1border/0/3.0/C_2/0/0.6/results/20221208-1341_seed3809578646_pid73996/000054	57.947606604340024
B1border/0/3.0/C_2/0/0.6/results/20221208-1341_seed3809578646_pid73996/000058	43.8869045163744
B1border/0/3.0/C_2/0/0.6/results/20221208-1341_seed3809578646_pid73996/000059	53.87364715356692
B1border/0/3.0/C_2/0/0.6/results/20221208-1341_seed3809578646_pid73996/000063	50.702642812252314
B1border/0/3.0/C_2/0/0.6/results/20221208-1341_seed3809578646_pid73996/000064	55.74353909595851
B1border/0/3.0/C_2/0/0.6/results/20221208-1341_seed3809578646_pid73996/000067	58.497159743454894
B1border/0/3.0/C_2/0/0.6/results/20221208-1341_seed3809578646_pid73996/000070	56.41092409912541
B1border/0/3.0/C_2/0/0.6/results/20221208-1341_seed3809578646_pid73996/000071	47.28737688764177
B1border/0/3.0/C_2/0/0.6/results/20221208-1341_seed3809578646_pid73996/000078	53.08033329932784
B1border/0/3.0/C_2/0/0.6/results/20221208-1341_seed3809578646_pid73996/000079	54.62178633650409
B1border/0/3.0/C_2/0/0.6/results/20221208-1341_seed3809578646_pid73996/000081	50.81579147733656
B1border/0/3.0/C_2/0/0.6/results/20221208-1341_seed3809578646_pid73996/000087	54.25540245584654
B1border/0/3.0/C_2/0/0.6/results/20221208-1341_seed3809578646_pid73996/000089	55.68000572822311
B1border/0/3.0/C_2/0/0.6/results/20221208-1341_seed3809578646_pid73996/000090	46.92164044389625
B1border/0/3.0/C_2/0/0.6/results/20221208-1341_seed3809578646_pid73996/000091	52.3975693472734
B1border/0/3.0/C_2/0/0.6/results/20221208-1341_seed3809578646_pid73996/000094	54.606496802385266
B1border/0/3.0/C_2/0/0.6/results/20221208-1341_seed3809578646_pid73996/000095	58.147932344513805
B1border/10/1.5/C_1___C_2___C_3/-2/0.7/results/20221208-1337_seed4285453426_pid201132/000029	38.757716182958255
B1border/10/1.5/C_1___C_2___C_3/-2/0.7/results/20221208-1338_seed4108818714_pid201110/000079	38.51540012092491
B1border/10/1.5/C_1___C_2___C_3/0/0.9/results/20221208-1341_seed2933647072_pid201096/000024	41.10463094945621
B1border/10/1.5/C_1___C_2___C_3/0/0.9/results/20221208-1341_seed2933647072_pid201096/000033	39.25854769707002
B1border/10/1.5/C_1___C_2___C_3/0/0.9/results/20221208-1341_seed2933647072_pid201096/000049	43.1443519044491
B1border/10/1.5/C_1___C_2___C_3/0/0.9/results/20221208-1341_seed2933647072_pid201096/000077	41.20285492770101
B1border/10/1.5/C_1___C_2___C_3/0/0.9/results/20221208-1341_seed2933647072_pid201096/000082	48.13541973414397
B1border/10/1.5/C_1___C_2___C_3/0/0.9/results/20221208-1342_seed4188037540_pid201120/000011	45.09529577738248
B1border/10/1.5/C_1___C_2___C_3/0/0.9/results/20221208-1342_seed4188037540_pid201120/000052	43.39510032062877
B1border/10/1.5/C_1___C_2___C_3/0/0.9/results/20221208-1342_seed4188037540_pid201120/000061	44.81145441285646
B1border/10/1.5/C_1___C_2___C_3/0/0.9/results/20221208-1342_seed4188037540_pid201120/000073	46.25536541944961
B1border/10/1.5/C_1___C_2___C_3/0/0.9/results/20221208-1342_seed4188037540_pid201120/000074	46.69485396521445
B1border/10/1.5/C_1___C_2___C_3/0/0.9/results/20221208-1342_seed4188037540_pid201120/000091	42.11576667932495
B1border/10/1.5/C_1___C_2___C_3___D_1___D_2___D_3/-1/0.9/results/20221208-1348_seed994592183_pid201131/000049	42.27244318965084
B1border/10/1.5/C_1___C_2___C_3___D_1___D_2___D_3/0/1.0/results/20221208-1401_seed823588264_pid251511/000002	40.87865669332467
B1border/10/1.5/C_1___C_2___C_3___D_1___D_2___D_3/0/1.0/results/20221208-1401_seed823588264_pid251511/000007	44.61498733522176
B1border/10/1.5/C_1___C_2___C_3___D_1___D_2___D_3/0/1.0/results/20221208-1401_seed823588264_pid251511/000022	42.48100079496199
B1border/10/1.5/C_1___C_2___C_3___D_1___D_2___D_3/0/1.0/results/20221208-1401_seed823588264_pid251511/000066	41.19731160903625
B1border/10/1.5/C_1___C_2___C_3___D_1___D_2___D_3/0/1.0/results/20221208-1401_seed823588264_pid251511/000069	51.86196818387988
B1border/10/1.5/C_1___C_2___C_3___D_1___D_2___D_3/0/1.0/results/20221208-1403_seed44765011_pid251504/000043	43.16866031774565
B1border/10/1.5/C_1___C_2___C_3___D_1___D_2___D_3/0/1.0/results/20221208-1403_seed44765011_pid251504/000082	56.88814532041133
B1border/10/1.5/C_1___C_2___C_3___D_1___D_2___D_3/0/1.0/results/20221208-1403_seed44765011_pid251504/000083	51.782434936777285
B1border/10/1.5/C_2/-1/0.6/results/20221208-1350_seed1712332427_pid251969/000011	37.343372541353766
B1border/10/1.5/C_2/-1/0.6/results/20221208-1350_seed1712332427_pid251969/000012	39.01005111165791
B1border/10/1.5/C_2/-1/0.6/results/20221208-1350_seed1712332427_pid251969/000017	38.97235870998834
B1border/10/1.5/C_2/-1/0.6/results/20221208-1350_seed30614933_pid252330/000079	40.44042519394073
B1border/10/1.5/C_2/-1/0.6/results/20221208-1350_seed30614933_pid252330/000082	38.85299522594195
B1border/10/1.5/C_2/-1/0.6/results/20221208-1350_seed30614933_pid252330/000090	36.83041107137585
B1border/10/1.5/C_2/-1/0.7/results/20221208-1349_seed2833755231_pid252032/000046	34.62024448230895
B1border/10/1.5/C_2/0/0.6/results/20221208-1350_seed3736183287_pid252351/000001	42.507422776476176
B1border/10/1.5/C_2/0/0.6/results/20221208-1350_seed3736183287_pid252351/000006	39.417670883800255
B1border/10/1.5/C_2/0/0.6/results/20221208-1350_seed3736183287_pid252351/000009	46.168701291803686
B1border/10/1.5/C_2/0/0.6/results/20221208-1350_seed3736183287_pid252351/000011	38.84226689853338
B1border/10/1.5/C_2/0/0.6/results/20221208-1350_seed3736183287_pid252351/000014	43.57507912046965
B1border/10/1.5/C_2/0/0.6/results/20221208-1350_seed3736183287_pid252351/000021	42.41537572882451
B1border/10/1.5/C_2/0/0.6/results/20221208-1350_seed3736183287_pid252351/000027	41.26653872110896
B1border/10/1.5/C_2/0/0.6/results/20221208-1350_seed3736183287_pid252351/000028	45.30112847748108
B1border/10/1.5/C_2/0/0.6/results/20221208-1350_seed3736183287_pid252351/000036	58.4067275944873
B1border/10/1.5/C_2/0/0.6/results/20221208-1350_seed3736183287_pid252351/000038	42.416617944883896
B1border/10/1.5/C_2/0/0.6/results/20221208-1350_seed3736183287_pid252351/000040	46.00342317811154
B1border/10/1.5/C_2/0/0.6/results/20221208-1350_seed3736183287_pid252351/000049	50.6987063579324
B1border/10/1.5/C_2/0/0.6/results/20221208-1350_seed3736183287_pid252351/000053	48.579932578325895
B1border/10/1.5/C_2/0/0.6/results/20221208-1350_seed3736183287_pid252351/000061	45.823060181056775
B1border/10/1.5/C_2/0/0.6/results/20221208-1350_seed3736183287_pid252351/000062	41.13233265074234
B1border/10/1.5/C_2/0/0.6/results/20221208-1350_seed3736183287_pid252351/000069	44.474083238767136
B1border/10/1.5/C_2/0/0.6/results/20221208-1350_seed3736183287_pid252351/000072	43.76003840895304
B1border/10/1.5/C_2/0/0.6/results/20221208-1350_seed3736183287_pid252351/000076	41.07336210615827
B1border/10/1.5/C_2/0/0.6/results/20221208-1350_seed3736183287_pid252351/000077	47.87734776660652
B1border/10/1.5/C_2/0/0.6/results/20221208-1350_seed3736183287_pid252351/000092	44.09738451879994
B1border/10/1.5/C_2/0/0.6/results/20221208-1350_seed3736183287_pid252351/000095	47.73386339774312
B1border/10/1.5/C_2/0/0.6/results/20221208-1352_seed1231034727_pid252365/000007	49.53929125305565
B1border/10/1.5/C_2/0/0.6/results/20221208-1352_seed1231034727_pid252365/000013	50.446494908488596
B1border/10/1.5/C_2/0/0.6/results/20221208-1352_seed1231034727_pid252365/000015	47.98941992785782
B1border/10/1.5/C_2/0/0.6/results/20221208-1352_seed1231034727_pid252365/000018	42.25780872384153
B1border/10/1.5/C_2/0/0.6/results/20221208-1352_seed1231034727_pid252365/000021	38.42031051755889
B1border/10/1.5/C_2/0/0.6/results/20221208-1352_seed1231034727_pid252365/000030	39.811795279762656
B1border/10/1.5/C_2/0/0.6/results/20221208-1352_seed1231034727_pid252365/000031	48.67398920895453
B1border/10/1.5/C_2/0/0.6/results/20221208-1352_seed1231034727_pid252365/000032	39.195503174336096
B1border/10/1.5/C_2/0/0.6/results/20221208-1352_seed1231034727_pid252365/000036	50.202000650862324
B1border/10/1.5/C_2/0/0.6/results/20221208-1352_seed1231034727_pid252365/000037	43.40997077958663
B1border/10/1.5/C_2/0/0.6/results/20221208-1352_seed1231034727_pid252365/000040	50.13399704490589
B1border/10/1.5/C_2/0/0.6/results/20221208-1352_seed1231034727_pid252365/000042	45.85947364897067
B1border/10/1.5/C_2/0/0.6/results/20221208-1352_seed1231034727_pid252365/000047	42.951664705367264
B1border/10/1.5/C_2/0/0.6/results/20221208-1352_seed1231034727_pid252365/000055	40.15325488348814
B1border/10/1.5/C_2/0/0.6/results/20221208-1352_seed1231034727_pid252365/000059	36.21586508014699
B1border/10/1.5/C_2/0/0.6/results/20221208-1352_seed1231034727_pid252365/000082	39.99295255437216
B1border/10/1.5/C_2/0/0.6/results/20221208-1352_seed1231034727_pid252365/000086	46.06995378270089
B1border/10/1.5/C_2/0/0.6/results/20221208-1352_seed1231034727_pid252365/000099	49.98354077914306
B1border/10/1.5/C_2/0/0.7/results/20221208-1346_seed3818799369_pid252209/000031	42.649094732819194
B1border/10/1.5/C_2/0/0.7/results/20221208-1346_seed3818799369_pid252209/000033	44.38842967948897
B1border/10/1.5/C_2/0/0.7/results/20221208-1346_seed3818799369_pid252209/000037	43.23387109792132
B1border/10/1.5/C_2/0/0.7/results/20221208-1346_seed3818799369_pid252209/000078	38.75029704979868
B1border/10/1.5/C_2/0/0.7/results/20221208-1348_seed256320407_pid252119/000041	42.76463596002125
B1border/10/1.5/C_2/0/0.7/results/20221208-1348_seed256320407_pid252119/000049	42.779991357304716
B1border/10/1.5/C_2/0/0.7/results/20221208-1348_seed256320407_pid252119/000069	45.363618335169534
B1border/10/1.5/C_2/0/0.7/results/20221208-1348_seed256320407_pid252119/000081	40.68367128730647
B1border/10/1.5/C_2/0/0.7/results/20221208-1348_seed256320407_pid252119/000094	40.139491715559984
B1border/10/1.75/C_1___C_2___C_3/-2/0.7/results/20221208-1358_seed277062352_pid252321/000062	36.51805477412613
B1border/10/1.75/C_1___C_2___C_3/0/0.9/results/20221208-1347_seed1154511691_pid252454/000008	42.75637600302082
B1border/10/1.75/C_1___C_2___C_3/0/0.9/results/20221208-1347_seed1154511691_pid252454/000028	42.92688276273252
B1border/10/1.75/C_1___C_2___C_3/0/0.9/results/20221208-1347_seed1154511691_pid252454/000029	41.55120699870057
B1border/10/1.75/C_1___C_2___C_3/0/0.9/results/20221208-1347_seed1154511691_pid252454/000032	46.597803761785194
B1border/10/1.75/C_1___C_2___C_3/0/0.9/results/20221208-1347_seed1154511691_pid252454/000037	40.24994590750481
B1border/10/1.75/C_1___C_2___C_3/0/0.9/results/20221208-1347_seed1154511691_pid252454/000067	52.2878890209828
B1border/10/1.75/C_1___C_2___C_3/0/0.9/results/20221208-1347_seed1154511691_pid252454/000089	41.46642985267481
B1border/10/1.75/C_1___C_2___C_3/0/0.9/results/20221208-1401_seed1627954109_pid252501/000000	44.124991822555494
B1border/10/1.75/C_1___C_2___C_3/0/0.9/results/20221208-1401_seed1627954109_pid252501/000002	42.29789596576665
B1border/10/1.75/C_1___C_2___C_3/0/0.9/results/20221208-1401_seed1627954109_pid252501/000019	41.79883359101893
B1border/10/1.75/C_1___C_2___C_3/0/0.9/results/20221208-1401_seed1627954109_pid252501/000026	41.791922181025825
B1border/10/1.75/C_1___C_2___C_3/0/0.9/results/20221208-1401_seed1627954109_pid252501/000033	46.20706155547848
B1border/10/1.75/C_1___C_2___C_3/0/0.9/results/20221208-1401_seed1627954109_pid252501/000050	43.396249096564816
B1border/10/1.75/C_1___C_2___C_3/0/0.9/results/20221208-1401_seed1627954109_pid252501/000054	43.56298042535896
B1border/10/1.75/C_1___C_2___C_3/0/0.9/results/20221208-1401_seed1627954109_pid252501/000066	48.769257779288694
B1border/10/1.75/C_1___C_2___C_3/0/0.9/results/20221208-1401_seed1627954109_pid252501/000075	54.486508784362194
B1border/10/1.75/C_1___C_2___C_3/0/0.9/results/20221208-1401_seed1627954109_pid252501/000079	46.998789300848145
B1border/10/1.75/C_2/0/0.6/results/20221208-1329_seed4217401378_pid252509/000005	42.16483612138736
B1border/10/1.75/C_2/0/0.6/results/20221208-1329_seed4217401378_pid252509/000014	42.53678721679304
B1border/10/1.75/C_2/0/0.6/results/20221208-1329_seed4217401378_pid252509/000015	42.88483424513256
B1border/10/1.75/C_2/0/0.6/results/20221208-1329_seed4217401378_pid252509/000018	49.186417842181356
B1border/10/1.75/C_2/0/0.6/results/20221208-1329_seed4217401378_pid252509/000022	45.54226922395188
B1border/10/1.75/C_2/0/0.6/results/20221208-1329_seed4217401378_pid252509/000027	44.297702277270986
B1border/10/1.75/C_2/0/0.6/results/20221208-1329_seed4217401378_pid252509/000029	39.805372371776
B1border/10/1.75/C_2/0/0.6/results/20221208-1329_seed4217401378_pid252509/000032	42.689510153663626
B1border/10/1.75/C_2/0/0.6/results/20221208-1329_seed4217401378_pid252509/000036	43.18385806510025
B1border/10/1.75/C_2/0/0.6/results/20221208-1329_seed4217401378_pid252509/000038	56.14767056943646
B1border/10/1.75/C_2/0/0.6/results/20221208-1329_seed4217401378_pid252509/000040	51.09465876744924
B1border/10/1.75/C_2/0/0.6/results/20221208-1329_seed4217401378_pid252509/000046	42.53810090771313
B1border/10/1.75/C_2/0/0.6/results/20221208-1329_seed4217401378_pid252509/000048	44.94575422223801
B1border/10/1.75/C_2/0/0.6/results/20221208-1329_seed4217401378_pid252509/000050	41.380457993095334
B1border/10/1.75/C_2/0/0.6/results/20221208-1329_seed4217401378_pid252509/000058	51.09509295224073
B1border/10/1.75/C_2/0/0.6/results/20221208-1329_seed4217401378_pid252509/000063	44.89393591830569
B1border/10/1.75/C_2/0/0.6/results/20221208-1329_seed4217401378_pid252509/000069	46.01155283448595
B1border/10/1.75/C_2/0/0.6/results/20221208-1329_seed4217401378_pid252509/000071	42.7380010149169
B1border/10/1.75/C_2/0/0.6/results/20221208-1329_seed4217401378_pid252509/000075	46.04830713399809
B1border/10/1.75/C_2/0/0.6/results/20221208-1329_seed4217401378_pid252509/000076	45.07726205361556
B1border/10/1.75/C_2/0/0.6/results/20221208-1329_seed4217401378_pid252509/000077	49.28553692798846
B1border/10/1.75/C_2/0/0.6/results/20221208-1329_seed4217401378_pid252509/000093	46.18298039579318
B1border/10/1.75/C_2/0/0.6/results/20221208-1330_seed3500825633_pid252482/000000	46.25037629097532
B1border/10/1.75/C_2/0/0.6/results/20221208-1330_seed3500825633_pid252482/000005	43.536995048288745
B1border/10/1.75/C_2/0/0.6/results/20221208-1330_seed3500825633_pid252482/000007	43.43651642240689
B1border/10/1.75/C_2/0/0.6/results/20221208-1330_seed3500825633_pid252482/000010	41.91382334346456
B1border/10/1.75/C_2/0/0.6/results/20221208-1330_seed3500825633_pid252482/000015	43.77484587994478
B1border/10/1.75/C_2/0/0.6/results/20221208-1330_seed3500825633_pid252482/000021	48.75422227470782
B1border/10/1.75/C_2/0/0.6/results/20221208-1330_seed3500825633_pid252482/000027	44.74039418461515
B1border/10/1.75/C_2/0/0.6/results/20221208-1330_seed3500825633_pid252482/000032	40.999255152005226
B1border/10/1.75/C_2/0/0.6/results/20221208-1330_seed3500825633_pid252482/000042	49.43450584201089
B1border/10/1.75/C_2/0/0.6/results/20221208-1330_seed3500825633_pid252482/000044	41.4961626863893
B1border/10/1.75/C_2/0/0.6/results/20221208-1330_seed3500825633_pid252482/000047	46.45825319387255
B1border/10/1.75/C_2/0/0.6/results/20221208-1330_seed3500825633_pid252482/000051	45.144146563851365
B1border/10/1.75/C_2/0/0.6/results/20221208-1330_seed3500825633_pid252482/000057	50.116724034308675
B1border/10/1.75/C_2/0/0.6/results/20221208-1330_seed3500825633_pid252482/000059	51.378434607854324
B1border/10/1.75/C_2/0/0.6/results/20221208-1330_seed3500825633_pid252482/000067	48.2833163476205
B1border/10/1.75/C_2/0/0.6/results/20221208-1330_seed3500825633_pid252482/000071	48.581360267971625
B1border/10/1.75/C_2/0/0.6/results/20221208-1330_seed3500825633_pid252482/000076	48.11842795856032
B1border/10/1.75/C_2/0/0.6/results/20221208-1330_seed3500825633_pid252482/000079	47.536393144578064
B1border/10/1.75/C_2/0/0.6/results/20221208-1330_seed3500825633_pid252482/000086	44.0353381442605
B1border/10/1.75/C_2/0/0.6/results/20221208-1330_seed3500825633_pid252482/000095	49.844350003996325
B1border/10/1.75/C_2/0/0.6/results/20221208-1330_seed3500825633_pid252482/000099	47.464361669189074
B1border/10/1.75/C_2/0/0.7/results/20221208-1334_seed1933648823_pid252531/000027	44.438719203709915
B1border/10/1.75/C_2/0/0.7/results/20221208-1334_seed1933648823_pid252531/000076	38.74624159291943
B1border/10/1.75/C_2/0/0.7/results/20221208-1336_seed1558613227_pid252513/000016	43.076309107949406
B1border/10/1.75/C_2/0/0.7/results/20221208-1336_seed1558613227_pid252513/000038	42.59402232382847
B1border/10/1.75/C_2/0/0.7/results/20221208-1336_seed1558613227_pid252513/000039	45.11964184781811
B1border/10/1.75/C_2/0/0.7/results/20221208-1336_seed1558613227_pid252513/000063	47.12220171494182
B1border/10/1.75/C_2/0/0.7/results/20221208-1336_seed1558613227_pid252513/000068	39.44220718724304
B1border/11/1.5/C_1___C_2___C_3/-1/0.7/results/20221208-1336_seed3134428590_pid252388/000050	41.98199360119294
B1border/11/1.5/C_1___C_2___C_3/-1/0.7/results/20221208-1336_seed3134428590_pid252388/000077	42.15326584779855
B1border/11/1.5/C_1___C_2___C_3/0/0.8/results/20221208-1352_seed1479888126_pid118416/000062	41.598855162325435
B1border/11/1.5/C_1___C_2___C_3/0/0.8/results/20221208-1359_seed1668388552_pid118807/000020	40.49791109099999
B1border/11/1.5/C_1___C_2___C_3/0/0.8/results/20221208-1359_seed1668388552_pid118807/000031	42.769014752353584
B1border/11/1.5/C_1___C_2___C_3/0/0.8/results/20221208-1359_seed1668388552_pid118807/000045	41.66510898968383
B1border/11/1.5/C_1___C_2___C_3/0/0.8/results/20221208-1359_seed1668388552_pid118807/000085	36.90946024944567
B1border/11/1.5/C_1___C_2___C_3/0/0.9/results/20221208-1353_seed3013421928_pid118693/000064	39.290118125743156
B1border/11/1.5/C_1___C_2___C_3/0/0.9/results/20221208-1356_seed3038702121_pid118841/000023	43.14037564788465
B1border/11/1.5/C_1___C_2___C_3/0/0.9/results/20221208-1356_seed3038702121_pid118841/000062	41.480057738565904
B1border/11/1.5/C_2/0/0.6/results/20221208-1323_seed753080434_pid118597/000004	42.9280209752925
B1border/11/1.5/C_2/0/0.6/results/20221208-1323_seed753080434_pid118597/000036	40.54381526175204
B1border/11/1.5/C_2/0/0.6/results/20221208-1323_seed753080434_pid118597/000070	38.468801422502395
B1border/11/1.5/C_2/0/0.6/results/20221208-1325_seed2587687881_pid118945/000028	38.38337898526644
B1border/11/1.5/C_2/0/0.6/results/20221208-1325_seed2587687881_pid118945/000038	44.94146517028882
B1border/11/1.5/C_2/0/0.6/results/20221208-1325_seed2587687881_pid118945/000046	46.58749136680745
B1border/11/1.5/C_2/0/0.6/results/20221208-1325_seed2587687881_pid118945/000049	42.990466512965895
B1border/11/1.5/C_2/0/0.6/results/20221208-1325_seed2587687881_pid118945/000059	45.82086444619097
B1border/11/1.5/C_2/0/0.6/results/20221208-1325_seed2587687881_pid118945/000080	43.94336575861213
B1border/11/1.5/C_2/0/0.6/results/20221208-1325_seed2587687881_pid118945/000090	49.95819887066202
B1border/11/1.5/C_2/0/0.7/results/20221208-1329_seed2631097816_pid118897/000069	42.63796943091015
B1border/11/1.75/C_1___C_2___C_3/0/0.9/results/20221208-1344_seed2413536553_pid118960/000028	42.233308339105726
B1border/11/1.75/C_1___C_2___C_3/0/0.9/results/20221208-1359_seed4117592136_pid223903/000074	44.27938236038598
B1border/11/1.75/C_2/0/0.7/results/20221208-1351_seed2884332438_pid224672/000014	40.49468127549786
B1border/11/2.0/C_1___C_2___C_3/0/0.9/results/20221208-1344_seed3784978213_pid224897/000019	49.292108780079985
B1border/11/2.0/C_1___C_2___C_3/0/0.9/results/20221208-1403_seed604956469_pid224943/000000	44.764648637843074
B1border/11/2.0/C_1___C_2___C_3/0/0.9/results/20221208-1403_seed604956469_pid224943/000016	47.36657580747135
B1border/11/2.0/C_1___C_2___C_3/0/0.9/results/20221208-1403_seed604956469_pid224943/000031	43.37904007998377
B1border/11/2.0/C_1___C_2___C_3/0/0.9/results/20221208-1403_seed604956469_pid224943/000065	45.404989013980675
B1border/11/2.0/C_1___C_2___C_3/0/0.9/results/20221208-1403_seed604956469_pid224943/000090	45.05641901384608
B1border/11/2.0/C_2/0/0.6/results/20221208-1332_seed1162265047_pid224973/000022	41.15323649180107
B1border/11/2.0/C_2/0/0.6/results/20221208-1332_seed1162265047_pid224973/000051	45.55126907738162
B1border/11/2.0/C_2/0/0.6/results/20221208-1332_seed1893432334_pid224886/000012	43.12902741013593
B1border/11/2.0/C_2/0/0.6/results/20221208-1332_seed1893432334_pid224886/000017	45.440008285675475
B1border/11/2.0/C_2/0/0.6/results/20221208-1332_seed1893432334_pid224886/000018	44.32160076424178
B1border/11/2.0/C_2/0/0.6/results/20221208-1332_seed1893432334_pid224886/000027	43.54170560336763
B1border/11/2.0/C_2/0/0.6/results/20221208-1332_seed1893432334_pid224886/000050	46.926709655485666
B1border/11/2.0/C_2/0/0.6/results/20221208-1332_seed1893432334_pid224886/000057	47.18032049848064
B1border/11/2.0/C_2/0/0.6/results/20221208-1332_seed1893432334_pid224886/000066	45.68429483667038
B1border/11/2.0/C_2/0/0.7/results/20221208-1334_seed2003151223_pid224809/000015	44.59605173824504
B1border/11/2.0/C_2/0/0.7/results/20221208-1334_seed2003151223_pid224809/000018	44.340507381783
B1border/11/2.0/C_2/0/0.7/results/20221208-1334_seed2003151223_pid224809/000065	41.8757690619979
B1border/11/2.25/C_1___C_2___C_3/-1/0.8/results/20221208-1343_seed3178728535_pid224935/000093	44.75555412634902
B1border/11/2.25/C_1___C_2___C_3/0/0.9/results/20221208-1346_seed2392011331_pid224968/000039	49.88993228320791
B1border/11/2.25/C_1___C_2___C_3/0/0.9/results/20221208-1346_seed2392011331_pid224968/000072	44.947070240450444
B1border/11/2.25/C_1___C_2___C_3/0/0.9/results/20221208-1346_seed2392011331_pid224968/000093	42.440423991879626
B1border/11/2.25/C_1___C_2___C_3/0/0.9/results/20221208-1347_seed2619379855_pid224985/000005	48.03882868160184
B1border/11/2.25/C_1___C_2___C_3/0/0.9/results/20221208-1347_seed2619379855_pid224985/000034	48.49988889576123
B1border/11/2.25/C_1___C_2___C_3/0/0.9/results/20221208-1347_seed2619379855_pid224985/000045	44.34780129069016
B1border/11/2.25/C_2/-1/0.6/results/20221208-1349_seed2431258368_pid148907/000017	45.93768470048691
B1border/11/2.25/C_2/-1/0.6/results/20221208-1351_seed1696346316_pid148938/000051	43.11151624616484
B1border/11/2.25/C_2/0/0.6/results/20221208-1349_seed4257327147_pid149034/000019	48.71571769139699
B1border/11/2.25/C_2/0/0.6/results/20221208-1349_seed4257327147_pid149034/000026	48.600566788692525
B1border/11/2.25/C_2/0/0.6/results/20221208-1349_seed4257327147_pid149034/000033	45.91028197147163
B1border/11/2.25/C_2/0/0.6/results/20221208-1349_seed4257327147_pid149034/000041	45.399991576806926
B1border/11/2.25/C_2/0/0.6/results/20221208-1349_seed4257327147_pid149034/000048	44.72332871681522
B1border/11/2.25/C_2/0/0.6/results/20221208-1349_seed4257327147_pid149034/000054	46.689577204727755
B1border/11/2.25/C_2/0/0.6/results/20221208-1349_seed4257327147_pid149034/000056	46.000906997120595
B1border/11/2.25/C_2/0/0.6/results/20221208-1349_seed4257327147_pid149034/000075	48.50383113575219
B1border/11/2.25/C_2/0/0.6/results/20221208-1349_seed4257327147_pid149034/000077	45.850266083026966
B1border/11/2.25/C_2/0/0.6/results/20221208-1349_seed4257327147_pid149034/000080	46.18142723698832
B1border/11/2.25/C_2/0/0.6/results/20221208-1349_seed4257327147_pid149034/000086	44.17549812165292
B1border/11/2.25/C_2/0/0.6/results/20221208-1349_seed4257327147_pid149034/000091	46.76729084087257
B1border/11/2.25/C_2/0/0.6/results/20221208-1349_seed4257327147_pid149034/000099	47.74043485616557
B1border/11/2.25/C_2/0/0.6/results/20221208-1352_seed1590855381_pid148816/000051	47.26132547787405
B1border/11/2.25/C_2/0/0.6/results/20221208-1352_seed1590855381_pid148816/000065	46.5406794636128
B1border/11/2.25/C_2/0/0.6/results/20221208-1352_seed1590855381_pid148816/000078	47.59616966644678
B1border/11/2.25/C_2/0/0.6/results/20221208-1352_seed1590855381_pid148816/000080	48.592784378129465
B1border/11/2.25/C_2/0/0.6/results/20221208-1352_seed1590855381_pid148816/000097	48.07025822463265
B1border/12/1.5/C_1___C_2___C_3/0/0.9/results/20221208-1355_seed4249277877_pid149126/000002	39.10908632962462
B1border/12/1.5/C_1___C_2___C_3/0/0.9/results/20221208-1355_seed4249277877_pid149126/000016	40.352323225679214
B1border/12/1.5/C_1___C_2___C_3/0/0.9/results/20221208-1355_seed4249277877_pid149126/000027	39.027052895570165
B1border/12/1.5/C_1___C_2___C_3/0/0.9/results/20221208-1355_seed4249277877_pid149126/000031	42.70179934657126
B1border/12/1.5/C_1___C_2___C_3/0/0.9/results/20221208-1355_seed4249277877_pid149126/000067	43.5677510928618
B1border/12/1.5/C_1___C_2___C_3/0/0.9/results/20221208-1355_seed4249277877_pid149126/000086	41.567058923137594
B1border/12/1.5/C_1___C_2___C_3/0/0.9/results/20221208-1355_seed4249277877_pid149126/000096	45.44217570409629
B1border/12/1.5/C_1___C_2___C_3/0/0.9/results/20221208-1358_seed4159660681_pid149231/000036	44.012862902344224
B1border/12/1.5/C_1___C_2___C_3/0/0.9/results/20221208-1358_seed4159660681_pid149231/000042	44.51915488852449
B1border/12/1.5/C_1___C_2___C_3/0/0.9/results/20221208-1358_seed4159660681_pid149231/000043	46.53010950432805
B1border/12/1.5/C_1___C_2___C_3/0/0.9/results/20221208-1358_seed4159660681_pid149231/000047	40.57899433455366
B1border/12/1.5/C_1___C_2___C_3/0/0.9/results/20221208-1358_seed4159660681_pid149231/000063	49.66918777044416
B1border/12/1.5/C_1___C_2___C_3/0/0.9/results/20221208-1358_seed4159660681_pid149231/000072	47.165689805039015
B1border/12/1.5/C_1___C_2___C_3/0/0.9/results/20221208-1358_seed4159660681_pid149231/000073	40.374937293253694
B1border/12/1.5/C_1___C_2___C_3/0/0.9/results/20221208-1358_seed4159660681_pid149231/000074	42.37252556442594
B1border/12/1.5/C_1___C_2___C_3/0/0.9/results/20221208-1358_seed4159660681_pid149231/000083	50.953333775987765
B1border/12/1.5/C_1___C_2___C_3___D_1___D_2___D_3/-1/0.9/results/20221208-1346_seed1455821865_pid149249/000040	40.604162963180215
B1border/12/1.5/C_1___C_2___C_3___D_1___D_2___D_3/0/1.0/results/20221208-1345_seed4013749258_pid149383/000005	43.826747052724116
B1border/12/1.5/C_1___C_2___C_3___D_1___D_2___D_3/0/1.0/results/20221208-1345_seed4013749258_pid149383/000009	46.507908825171725
B1border/12/1.5/C_1___C_2___C_3___D_1___D_2___D_3/0/1.0/results/20221208-1345_seed4013749258_pid149383/000015	42.909596604842754
B1border/12/1.5/C_1___C_2___C_3___D_1___D_2___D_3/0/1.0/results/20221208-1345_seed4013749258_pid149383/000035	41.15475972093974
B1border/12/1.5/C_1___C_2___C_3___D_1___D_2___D_3/0/1.0/results/20221208-1345_seed4013749258_pid149383/000044	41.437099012317844
B1border/12/1.5/C_1___C_2___C_3___D_1___D_2___D_3/0/1.0/results/20221208-1345_seed4013749258_pid149383/000051	42.37287894883944
B1border/12/1.5/C_1___C_2___C_3___D_1___D_2___D_3/0/1.0/results/20221208-1345_seed4013749258_pid149383/000061	41.975493829788974
B1border/12/1.5/C_1___C_2___C_3___D_1___D_2___D_3/0/1.0/results/20221208-1345_seed4013749258_pid149383/000066	41.63261488191077
B1border/12/1.5/C_1___C_2___C_3___D_1___D_2___D_3/0/1.0/results/20221208-1345_seed4013749258_pid149383/000067	45.963617120346534
B1border/12/1.5/C_1___C_2___C_3___D_1___D_2___D_3/0/1.0/results/20221208-1345_seed4013749258_pid149383/000087	41.480446204477495
B1border/12/1.5/C_1___C_2___C_3___D_1___D_2___D_3/0/1.0/results/20221208-1345_seed4013749258_pid149383/000088	41.51192468075824
B1border/12/1.5/C_1___C_2___C_3___D_1___D_2___D_3/0/1.0/results/20221208-1345_seed4013749258_pid149383/000093	44.41181760400089
B1border/12/1.5/C_1___C_2___C_3___D_1___D_2___D_3/0/1.0/results/20221208-1346_seed265958373_pid149332/000020	39.37983000743725
B1border/12/1.5/C_1___C_2___C_3___D_1___D_2___D_3/0/1.0/results/20221208-1346_seed265958373_pid149332/000033	39.486341083214924
B1border/12/1.5/C_1___C_2___C_3___D_1___D_2___D_3/0/1.0/results/20221208-1346_seed265958373_pid149332/000048	41.18997101436448
B1border/12/1.5/C_1___C_2___C_3___D_1___D_2___D_3/0/1.0/results/20221208-1346_seed265958373_pid149332/000052	44.45445185806416
B1border/12/1.5/C_1___C_2___C_3___D_1___D_2___D_3/0/1.0/results/20221208-1346_seed265958373_pid149332/000074	39.47676176155878
B1border/12/1.5/C_2/0/0.6/results/20221208-1326_seed2078785795_pid149362/000003	45.673115874571536
B1border/12/1.5/C_2/0/0.6/results/20221208-1326_seed2078785795_pid149362/000005	44.57043150869281
B1border/12/1.5/C_2/0/0.6/results/20221208-1326_seed2078785795_pid149362/000021	45.46211662701691
B1border/12/1.5/C_2/0/0.6/results/20221208-1326_seed2078785795_pid149362/000026	47.3076863271046
B1border/12/1.5/C_2/0/0.6/results/20221208-1326_seed2078785795_pid149362/000030	40.222634623474924
B1border/12/1.5/C_2/0/0.6/results/20221208-1326_seed2078785795_pid149362/000031	44.32518436874659
B1border/12/1.5/C_2/0/0.6/results/20221208-1326_seed2078785795_pid149362/000036	44.145254208748256
B1border/12/1.5/C_2/0/0.6/results/20221208-1326_seed2078785795_pid149362/000040	40.41096703579731
B1border/12/1.5/C_2/0/0.6/results/20221208-1326_seed2078785795_pid149362/000047	42.717376072419846
B1border/12/1.5/C_2/0/0.6/results/20221208-1326_seed2078785795_pid149362/000057	44.85828361037966
B1border/12/1.5/C_2/0/0.6/results/20221208-1326_seed2078785795_pid149362/000069	41.71920955081855
B1border/12/1.5/C_2/0/0.6/results/20221208-1326_seed2078785795_pid149362/000071	42.788014478642985
B1border/12/1.5/C_2/0/0.6/results/20221208-1326_seed2078785795_pid149362/000073	52.1877143957149
B1border/12/1.5/C_2/0/0.6/results/20221208-1326_seed2078785795_pid149362/000078	44.036760593042985
B1border/12/1.5/C_2/0/0.6/results/20221208-1326_seed2078785795_pid149362/000079	48.8479182913181
B1border/12/1.5/C_2/0/0.6/results/20221208-1326_seed2078785795_pid149362/000082	44.84535100297714
B1border/12/1.5/C_2/0/0.6/results/20221208-1326_seed3261453379_pid149357/000001	44.056674947817356
B1border/12/1.5/C_2/0/0.6/results/20221208-1326_seed3261453379_pid149357/000002	40.74378375869651
B1border/12/1.5/C_2/0/0.6/results/20221208-1326_seed3261453379_pid149357/000003	43.72168966688773
B1border/12/1.5/C_2/0/0.6/results/20221208-1326_seed3261453379_pid149357/000005	51.49726911151434
B1border/12/1.5/C_2/0/0.6/results/20221208-1326_seed3261453379_pid149357/000010	48.09948446610573
B1border/12/1.5/C_2/0/0.6/results/20221208-1326_seed3261453379_pid149357/000012	38.675706486776534
B1border/12/1.5/C_2/0/0.6/results/20221208-1326_seed3261453379_pid149357/000025	41.18655907892423
B1border/12/1.5/C_2/0/0.6/results/20221208-1326_seed3261453379_pid149357/000034	40.82342144621925
B1border/12/1.5/C_2/0/0.6/results/20221208-1326_seed3261453379_pid149357/000041	43.99446447916541
B1border/12/1.5/C_2/0/0.6/results/20221208-1326_seed3261453379_pid149357/000044	42.66263481702287
B1border/12/1.5/C_2/0/0.6/results/20221208-1326_seed3261453379_pid149357/000049	42.51383162193059
B1border/12/1.5/C_2/0/0.6/results/20221208-1326_seed3261453379_pid149357/000055	45.6888954018806
B1border/12/1.5/C_2/0/0.6/results/20221208-1326_seed3261453379_pid149357/000056	39.98986135631638
B1border/12/1.5/C_2/0/0.6/results/20221208-1326_seed3261453379_pid149357/000067	41.56698024187553
B1border/12/1.5/C_2/0/0.6/results/20221208-1326_seed3261453379_pid149357/000072	47.93385301638754
B1border/12/1.5/C_2/0/0.6/results/20221208-1326_seed3261453379_pid149357/000077	39.78882755380106
B1border/12/1.5/C_2/0/0.6/results/20221208-1326_seed3261453379_pid149357/000080	40.54549419886588
B1border/12/1.5/C_2/0/0.6/results/20221208-1326_seed3261453379_pid149357/000086	44.625366844466726
B1border/12/1.5/C_2/0/0.6/results/20221208-1326_seed3261453379_pid149357/000088	43.52923286452922
B1border/12/1.5/C_2/0/0.6/results/20221208-1326_seed3261453379_pid149357/000093	48.800214625220875
B1border/12/1.5/C_2/0/0.6/results/20221208-1326_seed3261453379_pid149357/000095	46.63070729283263
B1border/12/1.5/C_2/0/0.7/results/20221208-1326_seed74811117_pid149402/000036	41.748400069887595
B1border/12/1.5/C_2/0/0.7/results/20221208-1326_seed74811117_pid149402/000058	43.27936741718443
B1border/12/1.5/C_2/0/0.7/results/20221208-1326_seed74811117_pid149402/000062	47.0075551429689
B1border/12/1.5/C_2/0/0.7/results/20221208-1326_seed74811117_pid149402/000074	46.10127750123655
B1border/12/1.5/C_2/0/0.7/results/20221208-1326_seed74811117_pid149402/000079	41.19351582830969
B1border/12/1.5/C_2/0/0.7/results/20221208-1326_seed74811117_pid149402/000081	41.95606333971915
B1border/12/1.5/C_2/0/0.7/results/20221208-1326_seed74811117_pid149402/000094	42.91410672341257
B1border/12/1.5/C_2/0/0.7/results/20221208-1330_seed2030154982_pid149431/000015	48.03764699833813
B1border/12/1.5/C_2/0/0.7/results/20221208-1330_seed2030154982_pid149431/000022	41.632040461341134
B1border/12/1.5/C_2/0/0.7/results/20221208-1330_seed2030154982_pid149431/000042	42.8882806161607
B1border/12/1.5/C_2/0/0.7/results/20221208-1330_seed2030154982_pid149431/000099	41.833429296932536
B1border/12/1.5/C_2/0/0.9/results/20221208-1329_seed385852444_pid149273/000091	40.335511523109815
B1border/12/1.75/C_1___C_2___C_3/-1/0.8/results/20221208-1343_seed119449030_pid149427/000046	44.49844115024149
B1border/12/1.75/C_1___C_2___C_3/0/0.8/results/20221208-1359_seed3847561526_pid159610/000001	55.7504459798207
B1border/12/1.75/C_1___C_2___C_3/0/0.8/results/20221208-1359_seed3847561526_pid159610/000005	44.39920913335236
B1border/12/1.75/C_1___C_2___C_3/0/0.8/results/20221208-1359_seed3847561526_pid159610/000007	48.8982685406116
B1border/12/1.75/C_1___C_2___C_3/0/0.8/results/20221208-1359_seed3847561526_pid159610/000008	45.70056955041194
B1border/12/1.75/C_1___C_2___C_3/0/0.8/results/20221208-1359_seed3847561526_pid159610/000009	42.857621686310964
B1border/12/1.75/C_1___C_2___C_3/0/0.8/results/20221208-1359_seed3847561526_pid159610/000012	44.77131550071209
B1border/12/1.75/C_1___C_2___C_3/0/0.8/results/20221208-1359_seed3847561526_pid159610/000016	54.88454714611179
B1border/12/1.75/C_1___C_2___C_3/0/0.8/results/20221208-1359_seed3847561526_pid159610/000019	42.70680752298268
B1border/12/1.75/C_1___C_2___C_3/0/0.8/results/20221208-1359_seed3847561526_pid159610/000024	47.89701412670638
B1border/12/1.75/C_1___C_2___C_3/0/0.8/results/20221208-1359_seed3847561526_pid159610/000028	49.25820638891848
B1border/12/1.75/C_1___C_2___C_3/0/0.8/results/20221208-1359_seed3847561526_pid159610/000029	49.55461894190165
B1border/12/1.75/C_1___C_2___C_3/0/0.8/results/20221208-1359_seed3847561526_pid159610/000032	44.702981177266
B1border/12/1.75/C_1___C_2___C_3/0/0.8/results/20221208-1359_seed3847561526_pid159610/000035	53.115718416194085
B1border/12/1.75/C_1___C_2___C_3/0/0.8/results/20221208-1359_seed3847561526_pid159610/000039	39.117361216499845
B1border/12/1.75/C_1___C_2___C_3/0/0.8/results/20221208-1359_seed3847561526_pid159610/000040	43.883909530263836
B1border/12/1.75/C_1___C_2___C_3/0/0.8/results/20221208-1359_seed3847561526_pid159610/000041	48.67241510217433
B1border/12/1.75/C_1___C_2___C_3/0/0.8/results/20221208-1359_seed3847561526_pid159610/000043	43.94117558103824
B1border/12/1.75/C_1___C_2___C_3/0/0.8/results/20221208-1359_seed3847561526_pid159610/000046	43.53634461989921
B1border/12/1.75/C_1___C_2___C_3/0/0.8/results/20221208-1359_seed3847561526_pid159610/000048	49.42234719962428
B1border/12/1.75/C_1___C_2___C_3/0/0.8/results/20221208-1359_seed3847561526_pid159610/000049	43.05904775845137
B1border/12/1.75/C_1___C_2___C_3/0/0.8/results/20221208-1359_seed3847561526_pid159610/000051	47.04654138931352
B1border/12/1.75/C_1___C_2___C_3/0/0.8/results/20221208-1359_seed3847561526_pid159610/000052	44.18364678040807
B1border/12/1.75/C_1___C_2___C_3/0/0.8/results/20221208-1359_seed3847561526_pid159610/000053	39.65420719634883
B1border/12/1.75/C_1___C_2___C_3/0/0.8/results/20221208-1359_seed3847561526_pid159610/000057	44.78939550923916
B1border/12/1.75/C_1___C_2___C_3/0/0.8/results/20221208-1359_seed3847561526_pid159610/000059	49.73659328277762
B1border/12/1.75/C_1___C_2___C_3/0/0.8/results/20221208-1359_seed3847561526_pid159610/000064	41.932841459836425
B1border/12/1.75/C_1___C_2___C_3/0/0.8/results/20221208-1359_seed3847561526_pid159610/000068	52.56378697118939
B1border/12/1.75/C_1___C_2___C_3/0/0.8/results/20221208-1359_seed3847561526_pid159610/000071	39.391011889480836
B1border/12/1.75/C_1___C_2___C_3/0/0.8/results/20221208-1359_seed3847561526_pid159610/000074	47.11371261287569
B1border/12/1.75/C_1___C_2___C_3/0/0.8/results/20221208-1359_seed3847561526_pid159610/000075	43.74126179761459
B1border/12/1.75/C_1___C_2___C_3/0/0.8/results/20221208-1359_seed3847561526_pid159610/000078	48.23122958761891
B1border/12/1.75/C_1___C_2___C_3/0/0.8/results/20221208-1359_seed3847561526_pid159610/000080	42.892939201374595
B1border/12/1.75/C_1___C_2___C_3/0/0.8/results/20221208-1359_seed3847561526_pid159610/000085	44.45182405519526
B1border/12/1.75/C_1___C_2___C_3/0/0.8/results/20221208-1359_seed3847561526_pid159610/000091	47.062621582666935
B1border/12/1.75/C_1___C_2___C_3/0/0.8/results/20221208-1359_seed3847561526_pid159610/000092	45.043405805086934
B1border/12/1.75/C_1___C_2___C_3/0/0.8/results/20221208-1359_seed3847561526_pid159610/000094	48.642647617962034
B1border/12/1.75/C_1___C_2___C_3/0/0.8/results/20221208-1359_seed3847561526_pid159610/000095	42.999822934800115
B1border/12/1.75/C_1___C_2___C_3/0/0.8/results/20221208-1359_seed3847561526_pid159610/000097	45.36697258384005
B1border/12/1.75/C_1___C_2___C_3/0/0.8/results/20221208-1359_seed3847561526_pid159610/000098	48.597796667380976
B1border/12/1.75/C_1___C_2___C_3/0/0.8/results/20221208-1359_seed3847561526_pid159610/000099	46.47292612737132
B1border/12/1.75/C_1___C_2___C_3/0/0.8/results/20221208-1400_seed4184721137_pid159358/000003	45.66982926689977
B1border/12/1.75/C_1___C_2___C_3/0/0.8/results/20221208-1400_seed4184721137_pid159358/000004	47.036384410391065
B1border/12/1.75/C_1___C_2___C_3/0/0.8/results/20221208-1400_seed4184721137_pid159358/000009	42.34815762793503
B1border/12/1.75/C_1___C_2___C_3/0/0.8/results/20221208-1400_seed4184721137_pid159358/000010	43.51744110307994
B1border/12/1.75/C_1___C_2___C_3/0/0.8/results/20221208-1400_seed4184721137_pid159358/000012	43.68394216191176
B1border/12/1.75/C_1___C_2___C_3/0/0.8/results/20221208-1400_seed4184721137_pid159358/000014	54.755974246132205
B1border/12/1.75/C_1___C_2___C_3/0/0.8/results/20221208-1400_seed4184721137_pid159358/000020	51.533446065051976
B1border/12/1.75/C_1___C_2___C_3/0/0.8/results/20221208-1400_seed4184721137_pid159358/000021	46.82934454961035
B1border/12/1.75/C_1___C_2___C_3/0/0.8/results/20221208-1400_seed4184721137_pid159358/000027	46.88965547953539
B1border/12/1.75/C_1___C_2___C_3/0/0.8/results/20221208-1400_seed4184721137_pid159358/000028	41.46082226129997
B1border/12/1.75/C_1___C_2___C_3/0/0.8/results/20221208-1400_seed4184721137_pid159358/000031	50.097791738264604
B1border/12/1.75/C_1___C_2___C_3/0/0.8/results/20221208-1400_seed4184721137_pid159358/000039	43.64191955675646
B1border/12/1.75/C_1___C_2___C_3/0/0.8/results/20221208-1400_seed4184721137_pid159358/000041	43.264557497478776
B1border/12/1.75/C_1___C_2___C_3/0/0.8/results/20221208-1400_seed4184721137_pid159358/000043	49.724969778344196
B1border/12/1.75/C_1___C_2___C_3/0/0.8/results/20221208-1400_seed4184721137_pid159358/000044	47.46892110545255
B1border/12/1.75/C_1___C_2___C_3/0/0.8/results/20221208-1400_seed4184721137_pid159358/000046	49.77736609047551
B1border/12/1.75/C_1___C_2___C_3/0/0.8/results/20221208-1400_seed4184721137_pid159358/000047	44.31936638055943
B1border/12/1.75/C_1___C_2___C_3/0/0.8/results/20221208-1400_seed4184721137_pid159358/000056	45.137195543620706
B1border/12/1.75/C_1___C_2___C_3/0/0.8/results/20221208-1400_seed4184721137_pid159358/000057	45.46659875809903
B1border/12/1.75/C_1___C_2___C_3/0/0.8/results/20221208-1400_seed4184721137_pid159358/000058	43.599223314269494
B1border/12/1.75/C_1___C_2___C_3/0/0.8/results/20221208-1400_seed4184721137_pid159358/000062	43.4526340189004
B1border/12/1.75/C_1___C_2___C_3/0/0.8/results/20221208-1400_seed4184721137_pid159358/000063	45.66109871312452
B1border/12/1.75/C_1___C_2___C_3/0/0.8/results/20221208-1400_seed4184721137_pid159358/000065	48.25876290642155
B1border/12/1.75/C_1___C_2___C_3/0/0.8/results/20221208-1400_seed4184721137_pid159358/000066	49.01124822718813
B1border/12/1.75/C_1___C_2___C_3/0/0.8/results/20221208-1400_seed4184721137_pid159358/000068	49.225514217746685
B1border/12/1.75/C_1___C_2___C_3/0/0.8/results/20221208-1400_seed4184721137_pid159358/000069	44.588034983767365
B1border/12/1.75/C_1___C_2___C_3/0/0.8/results/20221208-1400_seed4184721137_pid159358/000072	46.07089628698259
B1border/12/1.75/C_1___C_2___C_3/0/0.8/results/20221208-1400_seed4184721137_pid159358/000073	46.648067019142296
B1border/12/1.75/C_1___C_2___C_3/0/0.8/results/20221208-1400_seed4184721137_pid159358/000075	44.36347395017134
B1border/12/1.75/C_1___C_2___C_3/0/0.8/results/20221208-1400_seed4184721137_pid159358/000076	46.165879680312926
B1border/12/1.75/C_1___C_2___C_3/0/0.8/results/20221208-1400_seed4184721137_pid159358/000080	44.115704598306564
B1border/12/1.75/C_1___C_2___C_3/0/0.8/results/20221208-1400_seed4184721137_pid159358/000085	43.96322124245312
B1border/12/1.75/C_1___C_2___C_3/0/0.8/results/20221208-1400_seed4184721137_pid159358/000086	45.813852431029275
B1border/12/1.75/C_1___C_2___C_3/0/0.8/results/20221208-1400_seed4184721137_pid159358/000088	42.29938776200349
B1border/12/1.75/C_1___C_2___C_3/0/0.8/results/20221208-1400_seed4184721137_pid159358/000089	46.471510038437906
B1border/12/1.75/C_1___C_2___C_3/0/0.8/results/20221208-1400_seed4184721137_pid159358/000090	46.91875076414799
B1border/12/1.75/C_1___C_2___C_3/0/0.8/results/20221208-1400_seed4184721137_pid159358/000093	46.75134787667096
B1border/12/1.75/C_1___C_2___C_3/0/0.8/results/20221208-1400_seed4184721137_pid159358/000095	50.07032016624275
B1border/12/1.75/C_1___C_2___C_3/0/0.8/results/20221208-1400_seed4184721137_pid159358/000096	48.555864767142005
B1border/12/1.75/C_1___C_2___C_3/0/0.8/results/20221208-1400_seed4184721137_pid159358/000098	43.30872809941127
B1border/12/1.75/C_1___C_2___C_3/0/0.8/results/20221208-1400_seed4184721137_pid159358/000099	48.39301429639034
B1border/12/1.75/C_1___C_2___C_3/0/0.9/results/20221208-1356_seed115818585_pid159532/000004	40.751947239775234
B1border/12/1.75/C_1___C_2___C_3/0/0.9/results/20221208-1356_seed115818585_pid159532/000019	44.18706136110388
B1border/12/1.75/C_1___C_2___C_3/0/0.9/results/20221208-1356_seed115818585_pid159532/000026	39.36567611531201
B1border/12/1.75/C_1___C_2___C_3/0/0.9/results/20221208-1356_seed115818585_pid159532/000041	42.16760937199179
B1border/12/1.75/C_1___C_2___C_3/0/0.9/results/20221208-1356_seed115818585_pid159532/000048	47.27695780080034
B1border/12/1.75/C_1___C_2___C_3/0/0.9/results/20221208-1356_seed115818585_pid159532/000052	47.518315445451634
B1border/12/1.75/C_1___C_2___C_3/0/0.9/results/20221208-1356_seed115818585_pid159532/000060	47.17485046140747
B1border/12/1.75/C_1___C_2___C_3/0/0.9/results/20221208-1356_seed115818585_pid159532/000079	40.478828827272544
B1border/12/1.75/C_1___C_2___C_3/0/0.9/results/20221208-1356_seed115818585_pid159532/000092	53.78863331164284
B1border/12/1.75/C_1___C_2___C_3/0/0.9/results/20221208-1356_seed115818585_pid159532/000095	47.0310818963677
B1border/12/1.75/C_1___C_2___C_3/0/0.9/results/20221208-1356_seed3528059951_pid159546/000029	45.320879212185986
B1border/12/1.75/C_1___C_2___C_3/0/0.9/results/20221208-1356_seed3528059951_pid159546/000036	44.606632789671785
B1border/12/1.75/C_1___C_2___C_3/0/0.9/results/20221208-1356_seed3528059951_pid159546/000038	43.39468277867016
B1border/12/1.75/C_1___C_2___C_3/0/0.9/results/20221208-1356_seed3528059951_pid159546/000041	43.15910840631611
B1border/12/1.75/C_1___C_2___C_3/0/0.9/results/20221208-1356_seed3528059951_pid159546/000052	49.10320097592604
B1border/12/1.75/C_1___C_2___C_3/0/0.9/results/20221208-1356_seed3528059951_pid159546/000064	50.580707759085
B1border/12/1.75/C_1___C_2___C_3/0/0.9/results/20221208-1356_seed3528059951_pid159546/000071	43.89859352371367
B1border/12/1.75/C_1___C_2___C_3/0/0.9/results/20221208-1356_seed3528059951_pid159546/000082	45.59048429646647
B1border/12/1.75/C_1___C_2___C_3/0/0.9/results/20221208-1356_seed3528059951_pid159546/000083	52.346613541596504
B1border/12/1.75/C_1___C_2___C_3/0/0.9/results/20221208-1356_seed3528059951_pid159546/000084	42.23546743236383
B1border/12/1.75/C_1___C_2___C_3/0/0.9/results/20221208-1356_seed3528059951_pid159546/000086	43.63433035061887
B1border/12/1.75/C_1___C_2___C_3/0/1.0/results/20221208-1356_seed1083037460_pid159611/000033	48.43792140716368
B1border/12/1.75/C_1___C_2___C_3/0/1.0/results/20221208-1356_seed1083037460_pid159611/000052	48.136298586027806
B1border/12/1.75/C_1___C_2___C_3/0/1.0/results/20221208-1356_seed1083037460_pid159611/000066	42.55130719866379
B1border/12/1.75/C_1___C_2___C_3/0/1.0/results/20221208-1356_seed1083037460_pid159611/000082	44.76229334911568
B1border/12/1.75/C_1___C_2___C_3/0/1.0/results/20221208-1359_seed1847107909_pid159758/000047	44.58903025597761
B1border/12/1.75/C_1___C_2___C_3/0/1.0/results/20221208-1359_seed1847107909_pid159758/000070	43.24518764293494
B1border/12/1.75/C_1___C_2___C_3/0/1.0/results/20221208-1359_seed1847107909_pid159758/000093	48.77112574707634
B1border/12/1.75/C_2/-1/0.6/results/20221208-1347_seed422870528_pid160079/000048	42.02434028217053
B1border/12/1.75/C_2/-1/0.6/results/20221208-1347_seed422870528_pid160079/000075	50.9007845447219
B1border/12/1.75/C_2/-1/0.6/results/20221208-1352_seed1379773637_pid160070/000094	45.56131374900443
B1border/12/1.75/C_2/0/0.6/results/20221208-1346_seed3944793553_pid160045/000001	49.377313337876515
B1border/12/1.75/C_2/0/0.6/results/20221208-1346_seed3944793553_pid160045/000003	44.09712103232694
B1border/12/1.75/C_2/0/0.6/results/20221208-1346_seed3944793553_pid160045/000007	43.540652079400985
B1border/12/1.75/C_2/0/0.6/results/20221208-1346_seed3944793553_pid160045/000017	52.3619384104787
B1border/12/1.75/C_2/0/0.6/results/20221208-1346_seed3944793553_pid160045/000018	44.92089531466618
B1border/12/1.75/C_2/0/0.6/results/20221208-1346_seed3944793553_pid160045/000033	48.091318533001896
B1border/12/1.75/C_2/0/0.6/results/20221208-1346_seed3944793553_pid160045/000036	48.63966702398288
B1border/12/1.75/C_2/0/0.6/results/20221208-1346_seed3944793553_pid160045/000040	45.45264199961635
B1border/12/1.75/C_2/0/0.6/results/20221208-1346_seed3944793553_pid160045/000049	48.461329139179895
B1border/12/1.75/C_2/0/0.6/results/20221208-1346_seed3944793553_pid160045/000051	48.69315385939211
B1border/12/1.75/C_2/0/0.6/results/20221208-1346_seed3944793553_pid160045/000052	48.397895704140154
B1border/12/1.75/C_2/0/0.6/results/20221208-1346_seed3944793553_pid160045/000054	45.79911324125795
B1border/12/1.75/C_2/0/0.6/results/20221208-1346_seed3944793553_pid160045/000055	44.0078587252578
B1border/12/1.75/C_2/0/0.6/results/20221208-1346_seed3944793553_pid160045/000062	45.382520143700305
B1border/12/1.75/C_2/0/0.6/results/20221208-1346_seed3944793553_pid160045/000066	47.83183371837808
B1border/12/1.75/C_2/0/0.6/results/20221208-1346_seed3944793553_pid160045/000069	41.41768277395613
B1border/12/1.75/C_2/0/0.6/results/20221208-1346_seed3944793553_pid160045/000071	43.66433712529959
B1border/12/1.75/C_2/0/0.6/results/20221208-1346_seed3944793553_pid160045/000073	52.1119087985075
B1border/12/1.75/C_2/0/0.6/results/20221208-1346_seed3944793553_pid160045/000075	44.75405865150044
B1border/12/1.75/C_2/0/0.6/results/20221208-1346_seed3944793553_pid160045/000081	53.00303236432113
B1border/12/1.75/C_2/0/0.6/results/20221208-1346_seed3944793553_pid160045/000082	49.67805524400379
B1border/12/1.75/C_2/0/0.6/results/20221208-1346_seed3944793553_pid160045/000086	46.89405431821199
B1border/12/1.75/C_2/0/0.6/results/20221208-1346_seed3944793553_pid160045/000090	47.48627064754572
B1border/12/1.75/C_2/0/0.6/results/20221208-1346_seed3944793553_pid160045/000091	50.0818991423186
B1border/12/1.75/C_2/0/0.6/results/20221208-1346_seed3944793553_pid160045/000092	41.7832908576188
B1border/12/1.75/C_2/0/0.6/results/20221208-1346_seed482615064_pid160033/000000	53.62833488388847
B1border/12/1.75/C_2/0/0.6/results/20221208-1346_seed482615064_pid160033/000001	44.71552139612385
B1border/12/1.75/C_2/0/0.6/results/20221208-1346_seed482615064_pid160033/000005	44.672907768455154
B1border/12/1.75/C_2/0/0.6/results/20221208-1346_seed482615064_pid160033/000007	47.44315811120582
B1border/12/1.75/C_2/0/0.6/results/20221208-1346_seed482615064_pid160033/000011	46.72585446869953
B1border/12/1.75/C_2/0/0.6/results/20221208-1346_seed482615064_pid160033/000016	47.74335636642759
B1border/12/1.75/C_2/0/0.6/results/20221208-1346_seed482615064_pid160033/000017	43.0895134822193
B1border/12/1.75/C_2/0/0.6/results/20221208-1346_seed482615064_pid160033/000023	46.162079587955354
B1border/12/1.75/C_2/0/0.6/results/20221208-1346_seed482615064_pid160033/000027	43.71269758617598
B1border/12/1.75/C_2/0/0.6/results/20221208-1346_seed482615064_pid160033/000029	47.11870622180675
B1border/12/1.75/C_2/0/0.6/results/20221208-1346_seed482615064_pid160033/000042	50.669353504538265
B1border/12/1.75/C_2/0/0.6/results/20221208-1346_seed482615064_pid160033/000046	44.4738531565817
B1border/12/1.75/C_2/0/0.6/results/20221208-1346_seed482615064_pid160033/000047	48.96041047404414
B1border/12/1.75/C_2/0/0.6/results/20221208-1346_seed482615064_pid160033/000054	46.58975272716633
B1border/12/1.75/C_2/0/0.6/results/20221208-1346_seed482615064_pid160033/000055	46.892525761951035
B1border/12/1.75/C_2/0/0.6/results/20221208-1346_seed482615064_pid160033/000057	51.74066117308996
B1border/12/1.75/C_2/0/0.6/results/20221208-1346_seed482615064_pid160033/000059	43.8228267375063
B1border/12/1.75/C_2/0/0.6/results/20221208-1346_seed482615064_pid160033/000064	49.55257401581747
B1border/12/1.75/C_2/0/0.6/results/20221208-1346_seed482615064_pid160033/000065	46.490318082383794
B1border/12/1.75/C_2/0/0.6/results/20221208-1346_seed482615064_pid160033/000069	53.26126781887025
B1border/12/1.75/C_2/0/0.6/results/20221208-1346_seed482615064_pid160033/000073	46.05310793386032
B1border/12/1.75/C_2/0/0.6/results/20221208-1346_seed482615064_pid160033/000075	45.828966454188546
B1border/12/1.75/C_2/0/0.6/results/20221208-1346_seed482615064_pid160033/000076	49.87434573233146
B1border/12/1.75/C_2/0/0.6/results/20221208-1346_seed482615064_pid160033/000099	49.065719281362604
B1border/12/2.0/C_1___C_2___C_3/-1/0.7/results/20221208-1340_seed736088915_pid160012/000002	46.151261983763135
B1border/12/2.0/C_1___C_2___C_3/-1/0.7/results/20221208-1340_seed736088915_pid160012/000005	46.785730004729885
B1border/12/2.0/C_1___C_2___C_3/-1/0.7/results/20221208-1340_seed736088915_pid160012/000022	43.73861518884271
B1border/12/2.0/C_1___C_2___C_3/-1/0.7/results/20221208-1340_seed736088915_pid160012/000039	49.44723905402347
B1border/12/2.0/C_1___C_2___C_3/-1/0.7/results/20221208-1340_seed736088915_pid160012/000042	47.80415154688313
B1border/12/2.0/C_1___C_2___C_3/-1/0.7/results/20221208-1340_seed736088915_pid160012/000075	48.32959254949505
B1border/12/2.0/C_1___C_2___C_3/-1/0.7/results/20221208-1340_seed736088915_pid160012/000079	49.40285081648646
B1border/12/2.0/C_1___C_2___C_3/-1/0.7/results/20221208-1340_seed736088915_pid160012/000081	53.531960517644215
B1border/12/2.0/C_1___C_2___C_3/-1/0.7/results/20221208-1340_seed736088915_pid160012/000084	51.19836548888336
B1border/12/2.0/C_1___C_2___C_3/-1/0.7/results/20221208-1340_seed736088915_pid160012/000087	48.919584231097616
B1border/12/2.0/C_1___C_2___C_3/-1/0.7/results/20221208-1401_seed1796348393_pid160158/000000	44.14234926570996
B1border/12/2.0/C_1___C_2___C_3/-1/0.7/results/20221208-1401_seed1796348393_pid160158/000018	49.39516930754801
B1border/12/2.0/C_1___C_2___C_3/-1/0.7/results/20221208-1401_seed1796348393_pid160158/000028	53.16962935282692
B1border/12/2.0/C_1___C_2___C_3/-1/0.7/results/20221208-1401_seed1796348393_pid160158/000029	47.583835443783585
B1border/12/2.0/C_1___C_2___C_3/-1/0.7/results/20221208-1401_seed1796348393_pid160158/000037	44.84138162899275
B1border/12/2.0/C_1___C_2___C_3/-1/0.7/results/20221208-1401_seed1796348393_pid160158/000039	42.93238977116057
B1border/12/2.0/C_1___C_2___C_3/-1/0.7/results/20221208-1401_seed1796348393_pid160158/000054	49.35972325390133
B1border/12/2.0/C_1___C_2___C_3/-1/0.7/results/20221208-1401_seed1796348393_pid160158/000058	45.518368945135954
B1border/12/2.0/C_1___C_2___C_3/-1/0.7/results/20221208-1401_seed1796348393_pid160158/000063	51.36976630427391
B1border/12/2.0/C_1___C_2___C_3/-1/0.7/results/20221208-1401_seed1796348393_pid160158/000066	43.517724739813545
B1border/12/2.0/C_1___C_2___C_3/-1/0.7/results/20221208-1401_seed1796348393_pid160158/000068	45.78168119955885
B1border/12/2.0/C_1___C_2___C_3/-1/0.7/results/20221208-1401_seed1796348393_pid160158/000069	48.9531499666481
B1border/12/2.0/C_1___C_2___C_3/-1/0.7/results/20221208-1401_seed1796348393_pid160158/000074	51.69456798782819
B1border/12/2.0/C_1___C_2___C_3/-1/0.7/results/20221208-1401_seed1796348393_pid160158/000078	47.81394836988599
B1border/12/2.0/C_1___C_2___C_3/-1/0.7/results/20221208-1401_seed1796348393_pid160158/000087	48.24773763978959
B1border/12/2.0/C_1___C_2___C_3/-1/0.8/results/20221208-1342_seed3873948708_pid160057/000062	47.497504707057544
B1border/12/2.0/C_1___C_2___C_3/-2/0.7/results/20221208-1346_seed2013478892_pid160060/000058	45.5930474512489
B1border/12/2.0/C_1___C_2___C_3/-2/0.7/results/20221208-1346_seed2013478892_pid160060/000080	45.96508644569289
B1border/12/2.0/C_1___C_2___C_3/0/0.8/results/20221208-1340_seed1636612145_pid159784/000000	47.695200057250986
B1border/12/2.0/C_1___C_2___C_3/0/0.8/results/20221208-1340_seed1636612145_pid159784/000003	48.12542806128856
B1border/12/2.0/C_1___C_2___C_3/0/0.8/results/20221208-1340_seed1636612145_pid159784/000008	49.97613443939841
B1border/12/2.0/C_1___C_2___C_3/0/0.8/results/20221208-1340_seed1636612145_pid159784/000009	46.59172245409494
B1border/12/2.0/C_1___C_2___C_3/0/0.8/results/20221208-1340_seed1636612145_pid159784/000014	45.630129511488796
B1border/12/2.0/C_1___C_2___C_3/0/0.8/results/20221208-1340_seed1636612145_pid159784/000015	49.81272934402165
B1border/12/2.0/C_1___C_2___C_3/0/0.8/results/20221208-1340_seed1636612145_pid159784/000017	46.09678909034112
B1border/12/2.0/C_1___C_2___C_3/0/0.8/results/20221208-1340_seed1636612145_pid159784/000026	48.88757687181883
B1border/12/2.0/C_1___C_2___C_3/0/0.8/results/20221208-1340_seed1636612145_pid159784/000027	46.580667130870665
B1border/12/2.0/C_1___C_2___C_3/0/0.8/results/20221208-1340_seed1636612145_pid159784/000028	44.584809371274275
B1border/12/2.0/C_1___C_2___C_3/0/0.8/results/20221208-1340_seed1636612145_pid159784/000031	47.314677805892245
B1border/12/2.0/C_1___C_2___C_3/0/0.8/results/20221208-1340_seed1636612145_pid159784/000032	46.07221486615798
B1border/12/2.0/C_1___C_2___C_3/0/0.8/results/20221208-1340_seed1636612145_pid159784/000035	44.5535709804414
B1border/12/2.0/C_1___C_2___C_3/0/0.8/results/20221208-1340_seed1636612145_pid159784/000037	49.309395302144104
B1border/12/2.0/C_1___C_2___C_3/0/0.8/results/20221208-1340_seed1636612145_pid159784/000039	44.33509464044852
B1border/12/2.0/C_1___C_2___C_3/0/0.8/results/20221208-1340_seed1636612145_pid159784/000044	43.67590956014856
B1border/12/2.0/C_1___C_2___C_3/0/0.8/results/20221208-1340_seed1636612145_pid159784/000046	42.55536483704556
B1border/12/2.0/C_1___C_2___C_3/0/0.8/results/20221208-1340_seed1636612145_pid159784/000048	55.87482334965861
B1border/12/2.0/C_1___C_2___C_3/0/0.8/results/20221208-1340_seed1636612145_pid159784/000049	51.83065566460985
B1border/12/2.0/C_1___C_2___C_3/0/0.8/results/20221208-1340_seed1636612145_pid159784/000050	53.46965265603498
B1border/12/2.0/C_1___C_2___C_3/0/0.8/results/20221208-1340_seed1636612145_pid159784/000052	48.17917842230294
B1border/12/2.0/C_1___C_2___C_3/0/0.8/results/20221208-1340_seed1636612145_pid159784/000053	46.56643151387867
B1border/12/2.0/C_1___C_2___C_3/0/0.8/results/20221208-1340_seed1636612145_pid159784/000055	48.01418549024659
B1border/12/2.0/C_1___C_2___C_3/0/0.8/results/20221208-1340_seed1636612145_pid159784/000059	45.70165788100942
B1border/12/2.0/C_1___C_2___C_3/0/0.8/results/20221208-1340_seed1636612145_pid159784/000061	47.78604915617518
B1border/12/2.0/C_1___C_2___C_3/0/0.8/results/20221208-1340_seed1636612145_pid159784/000063	53.856950613141855
B1border/12/2.0/C_1___C_2___C_3/0/0.8/results/20221208-1340_seed1636612145_pid159784/000066	46.82862194313206
B1border/12/2.0/C_1___C_2___C_3/0/0.8/results/20221208-1340_seed1636612145_pid159784/000068	54.50316431071471
B1border/12/2.0/C_1___C_2___C_3/0/0.8/results/20221208-1340_seed1636612145_pid159784/000079	44.058815399749435
B1border/12/2.0/C_1___C_2___C_3/0/0.8/results/20221208-1340_seed1636612145_pid159784/000080	46.684014342728176
B1border/12/2.0/C_1___C_2___C_3/0/0.8/results/20221208-1340_seed1636612145_pid159784/000085	44.35218717338391
B1border/12/2.0/C_1___C_2___C_3/0/0.8/results/20221208-1340_seed1636612145_pid159784/000088	50.298140043569354
B1border/12/2.0/C_1___C_2___C_3/0/0.8/results/20221208-1340_seed1636612145_pid159784/000091	49.49157854821385
B1border/12/2.0/C_1___C_2___C_3/0/0.8/results/20221208-1340_seed1636612145_pid159784/000092	48.4611066167068
B1border/12/2.0/C_1___C_2___C_3/0/0.8/results/20221208-1340_seed1636612145_pid159784/000094	42.90803673214856
B1border/12/2.0/C_1___C_2___C_3/0/0.8/results/20221208-1340_seed1636612145_pid159784/000095	48.41239200268359
B1border/12/2.0/C_1___C_2___C_3/0/0.8/results/20221208-1340_seed1636612145_pid159784/000098	44.53028883235388
B1border/12/2.0/C_1___C_2___C_3/0/0.8/results/20221208-1345_seed839013348_pid160102/000002	49.79456026662851
B1border/12/2.0/C_1___C_2___C_3/0/0.8/results/20221208-1345_seed839013348_pid160102/000005	41.470869571882666
B1border/12/2.0/C_1___C_2___C_3/0/0.8/results/20221208-1345_seed839013348_pid160102/000008	51.744350890992415
B1border/12/2.0/C_1___C_2___C_3/0/0.8/results/20221208-1345_seed839013348_pid160102/000009	50.011154676662755
B1border/12/2.0/C_1___C_2___C_3/0/0.8/results/20221208-1345_seed839013348_pid160102/000010	50.41734384587696
B1border/12/2.0/C_1___C_2___C_3/0/0.8/results/20221208-1345_seed839013348_pid160102/000011	44.68458365416194
B1border/12/2.0/C_1___C_2___C_3/0/0.8/results/20221208-1345_seed839013348_pid160102/000015	42.09738726061134
B1border/12/2.0/C_1___C_2___C_3/0/0.8/results/20221208-1345_seed839013348_pid160102/000019	51.97334306374392
B1border/12/2.0/C_1___C_2___C_3/0/0.8/results/20221208-1345_seed839013348_pid160102/000022	51.45740813322946
B1border/12/2.0/C_1___C_2___C_3/0/0.8/results/20221208-1345_seed839013348_pid160102/000023	50.98259692053131
B1border/12/2.0/C_1___C_2___C_3/0/0.8/results/20221208-1345_seed839013348_pid160102/000024	52.764911294408535
B1border/12/2.0/C_1___C_2___C_3/0/0.8/results/20221208-1345_seed839013348_pid160102/000030	49.197652171885395
B1border/12/2.0/C_1___C_2___C_3/0/0.8/results/20221208-1345_seed839013348_pid160102/000035	50.03588244173352
B1border/12/2.0/C_1___C_2___C_3/0/0.8/results/20221208-1345_seed839013348_pid160102/000036	46.84942231872982
B1border/12/2.0/C_1___C_2___C_3/0/0.8/results/20221208-1345_seed839013348_pid160102/000039	46.76341909790303
B1border/12/2.0/C_1___C_2___C_3/0/0.8/results/20221208-1345_seed839013348_pid160102/000040	45.82433909052013
B1border/12/2.0/C_1___C_2___C_3/0/0.8/results/20221208-1345_seed839013348_pid160102/000043	48.78190755655959
B1border/12/2.0/C_1___C_2___C_3/0/0.8/results/20221208-1345_seed839013348_pid160102/000044	51.4016466205842
B1border/12/2.0/C_1___C_2___C_3/0/0.8/results/20221208-1345_seed839013348_pid160102/000045	44.03942064764152
B1border/12/2.0/C_1___C_2___C_3/0/0.8/results/20221208-1345_seed839013348_pid160102/000047	45.64978272128232
B1border/12/2.0/C_1___C_2___C_3/0/0.8/results/20221208-1345_seed839013348_pid160102/000048	48.696076708755925
B1border/12/2.0/C_1___C_2___C_3/0/0.8/results/20221208-1345_seed839013348_pid160102/000050	46.91179099788691
B1border/12/2.0/C_1___C_2___C_3/0/0.8/results/20221208-1345_seed839013348_pid160102/000051	47.37597032546189
B1border/12/2.0/C_1___C_2___C_3/0/0.8/results/20221208-1345_seed839013348_pid160102/000055	41.89657250826757
B1border/12/2.0/C_1___C_2___C_3/0/0.8/results/20221208-1345_seed839013348_pid160102/000060	50.98461363337372
B1border/12/2.0/C_1___C_2___C_3/0/0.8/results/20221208-1345_seed839013348_pid160102/000062	45.16789223118619
B1border/12/2.0/C_1___C_2___C_3/0/0.8/results/20221208-1345_seed839013348_pid160102/000064	41.14198461078946
B1border/12/2.0/C_1___C_2___C_3/0/0.8/results/20221208-1345_seed839013348_pid160102/000068	49.88533235305192
B1border/12/2.0/C_1___C_2___C_3/0/0.8/results/20221208-1345_seed839013348_pid160102/000071	48.208663883397655
B1border/12/2.0/C_1___C_2___C_3/0/0.8/results/20221208-1345_seed839013348_pid160102/000072	50.61658118321447
B1border/12/2.0/C_1___C_2___C_3/0/0.8/results/20221208-1345_seed839013348_pid160102/000074	49.436151064821914
B1border/12/2.0/C_1___C_2___C_3/0/0.8/results/20221208-1345_seed839013348_pid160102/000075	45.78647628272944
B1border/12/2.0/C_1___C_2___C_3/0/0.8/results/20221208-1345_seed839013348_pid160102/000077	56.48733845750391
B1border/12/2.0/C_1___C_2___C_3/0/0.8/results/20221208-1345_seed839013348_pid160102/000078	50.70366380853242
B1border/12/2.0/C_1___C_2___C_3/0/0.8/results/20221208-1345_seed839013348_pid160102/000080	48.26329688978099
B1border/12/2.0/C_1___C_2___C_3/0/0.8/results/20221208-1345_seed839013348_pid160102/000081	49.18282354263505
B1border/12/2.0/C_1___C_2___C_3/0/0.8/results/20221208-1345_seed839013348_pid160102/000084	44.3757307862809
B1border/12/2.0/C_1___C_2___C_3/0/0.8/results/20221208-1345_seed839013348_pid160102/000090	44.1972547405797
B1border/12/2.0/C_1___C_2___C_3/0/0.8/results/20221208-1345_seed839013348_pid160102/000092	44.38501441386998
B1border/12/2.0/C_1___C_2___C_3/0/0.8/results/20221208-1345_seed839013348_pid160102/000097	47.7474647129378
B1border/12/2.0/C_1___C_2___C_3/0/0.8/results/20221208-1345_seed839013348_pid160102/000099	46.56832186387273
B1border/12/2.0/C_1___C_2___C_3___D_1___D_2___D_3/-1/0.9/results/20221208-1349_seed3407783671_pid160127/000099	44.58746136858666
B1border/12/2.0/C_1___C_2___C_3___D_1___D_2___D_3/-1/0.9/results/20221208-1351_seed2245326738_pid160141/000026	45.26922726827
B1border/12/2.0/C_1___C_2___C_3___D_1___D_2___D_3/-1/0.9/results/20221208-1351_seed2245326738_pid160141/000030	47.95395922935727
B1border/12/2.0/C_1___C_2___C_3___D_1___D_2___D_3/-1/0.9/results/20221208-1351_seed2245326738_pid160141/000039	48.145216066323314
B1border/12/2.0/C_1___C_2___C_3___D_1___D_2___D_3/-1/0.9/results/20221208-1351_seed2245326738_pid160141/000040	43.78252403421508
B1border/12/2.0/C_1___C_2___C_3___D_1___D_2___D_3/-1/0.9/results/20221208-1351_seed2245326738_pid160141/000041	45.98471557305798
B1border/12/2.0/C_1___C_2___C_3___D_1___D_2___D_3/0/1.0/results/20221208-1348_seed1270971500_pid160106/000003	46.225735668456764
B1border/12/2.0/C_1___C_2___C_3___D_1___D_2___D_3/0/1.0/results/20221208-1348_seed1270971500_pid160106/000014	50.14690659769242
B1border/12/2.0/C_1___C_2___C_3___D_1___D_2___D_3/0/1.0/results/20221208-1348_seed1270971500_pid160106/000017	44.925762468220306
B1border/12/2.0/C_1___C_2___C_3___D_1___D_2___D_3/0/1.0/results/20221208-1348_seed1270971500_pid160106/000019	45.25599828181832
B1border/12/2.0/C_1___C_2___C_3___D_1___D_2___D_3/0/1.0/results/20221208-1348_seed1270971500_pid160106/000021	46.64964177694819
B1border/12/2.0/C_1___C_2___C_3___D_1___D_2___D_3/0/1.0/results/20221208-1348_seed1270971500_pid160106/000022	44.72358517667652
B1border/12/2.0/C_1___C_2___C_3___D_1___D_2___D_3/0/1.0/results/20221208-1348_seed1270971500_pid160106/000023	46.559901668820906
B1border/12/2.0/C_1___C_2___C_3___D_1___D_2___D_3/0/1.0/results/20221208-1348_seed1270971500_pid160106/000029	45.7297588039539
B1border/12/2.0/C_1___C_2___C_3___D_1___D_2___D_3/0/1.0/results/20221208-1348_seed1270971500_pid160106/000038	49.02367488287888
B1border/12/2.0/C_1___C_2___C_3___D_1___D_2___D_3/0/1.0/results/20221208-1348_seed1270971500_pid160106/000039	46.272962735563766
B1border/12/2.0/C_1___C_2___C_3___D_1___D_2___D_3/0/1.0/results/20221208-1348_seed1270971500_pid160106/000041	43.41538515815776
B1border/12/2.0/C_1___C_2___C_3___D_1___D_2___D_3/0/1.0/results/20221208-1348_seed1270971500_pid160106/000042	45.66043617375197
B1border/12/2.0/C_1___C_2___C_3___D_1___D_2___D_3/0/1.0/results/20221208-1348_seed1270971500_pid160106/000044	45.24602595572094
B1border/12/2.0/C_1___C_2___C_3___D_1___D_2___D_3/0/1.0/results/20221208-1348_seed1270971500_pid160106/000050	49.05967102193356
B1border/12/2.0/C_1___C_2___C_3___D_1___D_2___D_3/0/1.0/results/20221208-1348_seed1270971500_pid160106/000056	46.41037099709392
B1border/12/2.0/C_1___C_2___C_3___D_1___D_2___D_3/0/1.0/results/20221208-1348_seed1270971500_pid160106/000059	47.09738692410511
B1border/12/2.0/C_1___C_2___C_3___D_1___D_2___D_3/0/1.0/results/20221208-1348_seed1270971500_pid160106/000064	41.45416921823228
B1border/12/2.0/C_1___C_2___C_3___D_1___D_2___D_3/0/1.0/results/20221208-1348_seed1270971500_pid160106/000070	46.436524699430684
B1border/12/2.0/C_1___C_2___C_3___D_1___D_2___D_3/0/1.0/results/20221208-1348_seed1270971500_pid160106/000085	42.65064506955861
B1border/12/2.0/C_1___C_2___C_3___D_1___D_2___D_3/0/1.0/results/20221208-1348_seed1270971500_pid160106/000092	43.89726835591023
B1border/12/2.0/C_1___C_2___C_3___D_1___D_2___D_3/0/1.0/results/20221208-1348_seed1270971500_pid160106/000094	52.48543225794123
B1border/12/2.0/C_1___C_2___C_3___D_1___D_2___D_3/0/1.0/results/20221208-1350_seed3809123199_pid160117/000007	48.35387084447152
B1border/12/2.0/C_1___C_2___C_3___D_1___D_2___D_3/0/1.0/results/20221208-1350_seed3809123199_pid160117/000015	44.48287663663653
B1border/12/2.0/C_1___C_2___C_3___D_1___D_2___D_3/0/1.0/results/20221208-1350_seed3809123199_pid160117/000031	45.34280182126178
B1border/12/2.0/C_1___C_2___C_3___D_1___D_2___D_3/0/1.0/results/20221208-1350_seed3809123199_pid160117/000032	44.736862830830454
B1border/12/2.0/C_1___C_2___C_3___D_1___D_2___D_3/0/1.0/results/20221208-1350_seed3809123199_pid160117/000033	45.59642707979087
B1border/12/2.0/C_1___C_2___C_3___D_1___D_2___D_3/0/1.0/results/20221208-1350_seed3809123199_pid160117/000047	49.73002788719536
B1border/12/2.0/C_1___C_2___C_3___D_1___D_2___D_3/0/1.0/results/20221208-1350_seed3809123199_pid160117/000053	47.62468138068595
B1border/12/2.0/C_1___C_2___C_3___D_1___D_2___D_3/0/1.0/results/20221208-1350_seed3809123199_pid160117/000055	47.687328102590925
B1border/12/2.0/C_1___C_2___C_3___D_1___D_2___D_3/0/1.0/results/20221208-1350_seed3809123199_pid160117/000060	44.636148625199056
B1border/12/2.0/C_1___C_2___C_3___D_1___D_2___D_3/0/1.0/results/20221208-1350_seed3809123199_pid160117/000061	46.61201316086654
B1border/12/2.0/C_1___C_2___C_3___D_1___D_2___D_3/0/1.0/results/20221208-1350_seed3809123199_pid160117/000065	42.729389950231905
B1border/12/2.0/C_1___C_2___C_3___D_1___D_2___D_3/0/1.0/results/20221208-1350_seed3809123199_pid160117/000071	48.274213726335105
B1border/12/2.0/C_1___C_2___C_3___D_1___D_2___D_3/0/1.0/results/20221208-1350_seed3809123199_pid160117/000080	50.61271870473976
B1border/12/2.0/C_1___C_2___C_3___D_1___D_2___D_3/0/1.0/results/20221208-1350_seed3809123199_pid160117/000083	46.44736685169231
B1border/12/2.0/C_1___C_2___C_3___D_1___D_2___D_3/0/1.0/results/20221208-1350_seed3809123199_pid160117/000085	46.87303357499472
B1border/12/2.0/C_1___C_2___C_3___D_1___D_2___D_3/0/1.0/results/20221208-1350_seed3809123199_pid160117/000088	42.902739765291656
B1border/12/2.0/C_2/0/0.6/results/20221208-1326_seed2637871772_pid160157/000004	47.28782294022365
B1border/12/2.0/C_2/0/0.6/results/20221208-1326_seed2637871772_pid160157/000009	45.230262658036196
B1border/12/2.0/C_2/0/0.6/results/20221208-1326_seed2637871772_pid160157/000010	49.542206617933424
B1border/12/2.0/C_2/0/0.6/results/20221208-1326_seed2637871772_pid160157/000015	49.79030968725788
B1border/12/2.0/C_2/0/0.6/results/20221208-1326_seed2637871772_pid160157/000024	56.563278581263646
B1border/12/2.0/C_2/0/0.6/results/20221208-1326_seed2637871772_pid160157/000029	48.13719615436323
B1border/12/2.0/C_2/0/0.6/results/20221208-1326_seed2637871772_pid160157/000030	41.46132915369908
B1border/12/2.0/C_2/0/0.6/results/20221208-1326_seed2637871772_pid160157/000037	49.350225155638995
B1border/12/2.0/C_2/0/0.6/results/20221208-1326_seed2637871772_pid160157/000038	45.958124785932654
B1border/12/2.0/C_2/0/0.6/results/20221208-1326_seed2637871772_pid160157/000039	43.02431087831267
B1border/12/2.0/C_2/0/0.6/results/20221208-1326_seed2637871772_pid160157/000040	42.02779772698828
B1border/12/2.0/C_2/0/0.6/results/20221208-1326_seed2637871772_pid160157/000041	47.98110901037903
B1border/12/2.0/C_2/0/0.6/results/20221208-1326_seed2637871772_pid160157/000042	42.43742411494247
B1border/12/2.0/C_2/0/0.6/results/20221208-1326_seed2637871772_pid160157/000043	49.09825139555137
B1border/12/2.0/C_2/0/0.6/results/20221208-1326_seed2637871772_pid160157/000044	47.60160000255733
B1border/12/2.0/C_2/0/0.6/results/20221208-1326_seed2637871772_pid160157/000045	50.360282436429024
B1border/12/2.0/C_2/0/0.6/results/20221208-1326_seed2637871772_pid160157/000047	45.385658929328926
B1border/12/2.0/C_2/0/0.6/results/20221208-1326_seed2637871772_pid160157/000050	48.577145784608966
B1border/12/2.0/C_2/0/0.6/results/20221208-1326_seed2637871772_pid160157/000053	49.565091089935294
B1border/12/2.0/C_2/0/0.6/results/20221208-1326_seed2637871772_pid160157/000058	51.849602021351934
B1border/12/2.0/C_2/0/0.6/results/20221208-1326_seed2637871772_pid160157/000062	46.170083671348266
B1border/12/2.0/C_2/0/0.6/results/20221208-1326_seed2637871772_pid160157/000069	47.17559920248824
B1border/12/2.0/C_2/0/0.6/results/20221208-1326_seed2637871772_pid160157/000073	46.03793644288743
B1border/12/2.0/C_2/0/0.6/results/20221208-1326_seed2637871772_pid160157/000080	48.0802969320886
B1border/12/2.0/C_2/0/0.6/results/20221208-1326_seed2637871772_pid160157/000083	54.822907755295425
B1border/12/2.0/C_2/0/0.6/results/20221208-1326_seed2637871772_pid160157/000084	52.12480660882665
B1border/12/2.0/C_2/0/0.6/results/20221208-1326_seed2637871772_pid160157/000088	45.815227526148
B1border/12/2.0/C_2/0/0.6/results/20221208-1326_seed2637871772_pid160157/000097	50.704360032401354
B1border/12/2.0/C_2/0/0.6/results/20221208-1328_seed2503338249_pid160151/000001	48.38091775966329
B1border/12/2.0/C_2/0/0.6/results/20221208-1328_seed2503338249_pid160151/000015	45.97668768461033
B1border/12/2.0/C_2/0/0.6/results/20221208-1328_seed2503338249_pid160151/000018	54.72727957317774
B1border/12/2.0/C_2/0/0.6/results/20221208-1328_seed2503338249_pid160151/000023	52.117157462575264
B1border/12/2.0/C_2/0/0.6/results/20221208-1328_seed2503338249_pid160151/000024	52.90864264672824
B1border/12/2.0/C_2/0/0.6/results/20221208-1328_seed2503338249_pid160151/000025	47.04845254514509
B1border/12/2.0/C_2/0/0.6/results/20221208-1328_seed2503338249_pid160151/000031	51.14760757747256
B1border/12/2.0/C_2/0/0.6/results/20221208-1328_seed2503338249_pid160151/000040	47.76996258898196
B1border/12/2.0/C_2/0/0.6/results/20221208-1328_seed2503338249_pid160151/000043	47.550719729513574
B1border/12/2.0/C_2/0/0.6/results/20221208-1328_seed2503338249_pid160151/000057	45.88829427732027
B1border/12/2.0/C_2/0/0.6/results/20221208-1328_seed2503338249_pid160151/000060	42.36299731449591
B1border/12/2.0/C_2/0/0.6/results/20221208-1328_seed2503338249_pid160151/000063	50.30232959031037
B1border/12/2.0/C_2/0/0.6/results/20221208-1328_seed2503338249_pid160151/000065	49.215688703482755
B1border/12/2.0/C_2/0/0.6/results/20221208-1328_seed2503338249_pid160151/000066	48.799329076838
B1border/12/2.0/C_2/0/0.6/results/20221208-1328_seed2503338249_pid160151/000070	44.706741869850006
B1border/12/2.0/C_2/0/0.6/results/20221208-1328_seed2503338249_pid160151/000071	47.5900967116083
B1border/12/2.0/C_2/0/0.6/results/20221208-1328_seed2503338249_pid160151/000072	46.198672893269915
B1border/12/2.0/C_2/0/0.6/results/20221208-1328_seed2503338249_pid160151/000074	46.057959365819066
B1border/12/2.0/C_2/0/0.6/results/20221208-1328_seed2503338249_pid160151/000075	48.05330968717635
B1border/12/2.0/C_2/0/0.6/results/20221208-1328_seed2503338249_pid160151/000078	47.33849671246675
B1border/12/2.0/C_2/0/0.6/results/20221208-1328_seed2503338249_pid160151/000079	50.831316916601175
B1border/12/2.0/C_2/0/0.6/results/20221208-1328_seed2503338249_pid160151/000081	45.93330353594074
B1border/12/2.0/C_2/0/0.6/results/20221208-1328_seed2503338249_pid160151/000082	48.38722282185605
B1border/12/2.0/C_2/0/0.6/results/20221208-1328_seed2503338249_pid160151/000083	55.33606944288212
B1border/12/2.0/C_2/0/0.6/results/20221208-1328_seed2503338249_pid160151/000084	48.23333647981519
B1border/12/2.0/C_2/0/0.6/results/20221208-1328_seed2503338249_pid160151/000085	42.34291984492857
B1border/12/2.0/C_2/0/0.6/results/20221208-1328_seed2503338249_pid160151/000090	51.42099046572997
B1border/12/2.0/C_2/0/0.6/results/20221208-1328_seed2503338249_pid160151/000091	44.82224748054989
B1border/12/2.0/C_2/0/0.6/results/20221208-1328_seed2503338249_pid160151/000095	53.06105404710682
B1border/13/2.75/C_1___C_2___C_3/-1/0.8/results/20221208-1349_seed2962407675_pid160122/000069	47.01388638024638
B1border/13/2.75/C_1___C_2___C_3/-1/0.8/results/20221208-1349_seed2962407675_pid160122/000078	55.12240610039457
B1border/13/2.75/C_1___C_2___C_3/-1/0.8/results/20221208-1349_seed2962407675_pid160122/000084	47.565196004932886
B1border/13/2.75/C_1___C_2___C_3/-1/0.8/results/20221208-1400_seed587527128_pid152930/000021	53.88044107888406
B1border/13/2.75/C_1___C_2___C_3/-2/0.7/results/20221208-1357_seed3599645843_pid153056/000046	52.56506374628481
B1border/13/2.75/C_1___C_2___C_3/-2/0.7/results/20221208-1358_seed2039643896_pid152923/000007	53.296146881187525
B1border/13/2.75/C_1___C_2___C_3/0/0.8/results/20221208-1401_seed2559103669_pid153100/000000	48.5012423537362
B1border/13/2.75/C_1___C_2___C_3/0/0.8/results/20221208-1401_seed2559103669_pid153100/000006	47.85324451698057
B1border/13/2.75/C_1___C_2___C_3/0/0.8/results/20221208-1401_seed2559103669_pid153100/000008	52.53624437842152
B1border/13/2.75/C_1___C_2___C_3/0/0.8/results/20221208-1401_seed2559103669_pid153100/000009	52.50408367779543
B1border/13/2.75/C_1___C_2___C_3/0/0.8/results/20221208-1401_seed2559103669_pid153100/000010	50.18208424398771
B1border/13/2.75/C_1___C_2___C_3/0/0.8/results/20221208-1401_seed2559103669_pid153100/000011	61.319154172420916
B1border/13/2.75/C_1___C_2___C_3/0/0.8/results/20221208-1401_seed2559103669_pid153100/000012	52.0945041752443
B1border/13/2.75/C_1___C_2___C_3/0/0.8/results/20221208-1401_seed2559103669_pid153100/000016	51.313773893632565
B1border/13/2.75/C_1___C_2___C_3/0/0.8/results/20221208-1401_seed2559103669_pid153100/000018	51.34966806227372
B1border/13/2.75/C_1___C_2___C_3/0/0.8/results/20221208-1401_seed2559103669_pid153100/000019	43.73232263524477
B1border/13/2.75/C_1___C_2___C_3/0/0.8/results/20221208-1401_seed2559103669_pid153100/000022	48.2284340885749
B1border/13/2.75/C_1___C_2___C_3/0/0.8/results/20221208-1401_seed2559103669_pid153100/000027	51.54305782420563
B1border/13/2.75/C_1___C_2___C_3/0/0.8/results/20221208-1401_seed2559103669_pid153100/000029	49.50370597241124
B1border/13/2.75/C_1___C_2___C_3/0/0.8/results/20221208-1401_seed2559103669_pid153100/000030	45.763299402248705
B1border/13/2.75/C_1___C_2___C_3/0/0.8/results/20221208-1401_seed2559103669_pid153100/000031	45.56834041167578
B1border/13/2.75/C_1___C_2___C_3/0/0.8/results/20221208-1401_seed2559103669_pid153100/000032	51.119938818743904
B1border/13/2.75/C_1___C_2___C_3/0/0.8/results/20221208-1401_seed2559103669_pid153100/000033	55.17987618391428
B1border/13/2.75/C_1___C_2___C_3/0/0.8/results/20221208-1401_seed2559103669_pid153100/000034	53.66889720959959
B1border/13/2.75/C_1___C_2___C_3/0/0.8/results/20221208-1401_seed2559103669_pid153100/000036	52.73744752834412
B1border/13/2.75/C_1___C_2___C_3/0/0.8/results/20221208-1401_seed2559103669_pid153100/000037	49.639328491509346
B1border/13/2.75/C_1___C_2___C_3/0/0.8/results/20221208-1401_seed2559103669_pid153100/000039	50.85892334777022
B1border/13/2.75/C_1___C_2___C_3/0/0.8/results/20221208-1401_seed2559103669_pid153100/000041	47.61959929409068
B1border/13/2.75/C_1___C_2___C_3/0/0.8/results/20221208-1401_seed2559103669_pid153100/000045	51.31045747980416
B1border/13/2.75/C_1___C_2___C_3/0/0.8/results/20221208-1401_seed2559103669_pid153100/000052	47.70381952738852
B1border/13/2.75/C_1___C_2___C_3/0/0.8/results/20221208-1401_seed2559103669_pid153100/000054	51.13422610388501
B1border/13/2.75/C_1___C_2___C_3/0/0.8/results/20221208-1401_seed2559103669_pid153100/000055	50.06909132392827
B1border/13/2.75/C_1___C_2___C_3/0/0.8/results/20221208-1401_seed2559103669_pid153100/000056	55.3159584377733
B1border/13/2.75/C_1___C_2___C_3/0/0.8/results/20221208-1401_seed2559103669_pid153100/000060	53.733312214929725
B1border/13/2.75/C_1___C_2___C_3/0/0.8/results/20221208-1401_seed2559103669_pid153100/000063	44.59473010825667
B1border/13/2.75/C_1___C_2___C_3/0/0.8/results/20221208-1401_seed2559103669_pid153100/000066	46.55493470463692
B1border/13/2.75/C_1___C_2___C_3/0/0.8/results/20221208-1401_seed2559103669_pid153100/000068	43.125266088288754
B1border/13/2.75/C_1___C_2___C_3/0/0.8/results/20221208-1401_seed2559103669_pid153100/000071	47.747340829402134
B1border/13/2.75/C_1___C_2___C_3/0/0.8/results/20221208-1401_seed2559103669_pid153100/000072	53.01621474513643
B1border/13/2.75/C_1___C_2___C_3/0/0.8/results/20221208-1401_seed2559103669_pid153100/000073	50.467251222382004
B1border/13/2.75/C_1___C_2___C_3/0/0.8/results/20221208-1401_seed2559103669_pid153100/000074	47.32473945468317
B1border/13/2.75/C_1___C_2___C_3/0/0.8/results/20221208-1401_seed2559103669_pid153100/000075	54.04550770626921
B1border/13/2.75/C_1___C_2___C_3/0/0.8/results/20221208-1401_seed2559103669_pid153100/000077	50.36464590745059
B1border/13/2.75/C_1___C_2___C_3/0/0.8/results/20221208-1401_seed2559103669_pid153100/000079	45.280044453902946
B1border/13/2.75/C_1___C_2___C_3/0/0.8/results/20221208-1401_seed2559103669_pid153100/000084	48.18916295558999
B1border/13/2.75/C_1___C_2___C_3/0/0.8/results/20221208-1401_seed2559103669_pid153100/000085	50.289586840151024
B1border/13/2.75/C_1___C_2___C_3/0/0.8/results/20221208-1401_seed2559103669_pid153100/000086	44.545718113585764
B1border/13/2.75/C_1___C_2___C_3/0/0.8/results/20221208-1401_seed2559103669_pid153100/000089	45.80910946586431
B1border/13/2.75/C_1___C_2___C_3/0/0.8/results/20221208-1401_seed2559103669_pid153100/000090	48.3682790189079
B1border/13/2.75/C_1___C_2___C_3/0/0.8/results/20221208-1401_seed2559103669_pid153100/000091	53.652297885635136
B1border/13/2.75/C_1___C_2___C_3/0/0.8/results/20221208-1401_seed2559103669_pid153100/000093	45.201166543127115
B1border/13/2.75/C_1___C_2___C_3/0/0.8/results/20221208-1401_seed2559103669_pid153100/000096	54.180159201404024
B1border/13/2.75/C_1___C_2___C_3/0/0.8/results/20221208-1401_seed2559103669_pid153100/000098	47.352209966566704
B1border/13/2.75/C_1___C_2___C_3/0/0.8/results/20221208-1401_seed2559103669_pid153100/000099	52.61110994971434
B1border/13/2.75/C_1___C_2___C_3/0/0.8/results/20221208-1402_seed568125049_pid153316/000002	45.331084966022786
B1border/13/2.75/C_1___C_2___C_3/0/0.8/results/20221208-1402_seed568125049_pid153316/000006	49.21491369501507
B1border/13/2.75/C_1___C_2___C_3/0/0.8/results/20221208-1402_seed568125049_pid153316/000009	55.4889738364824
B1border/13/2.75/C_1___C_2___C_3/0/0.8/results/20221208-1402_seed568125049_pid153316/000010	46.79185058406366
B1border/13/2.75/C_1___C_2___C_3/0/0.8/results/20221208-1402_seed568125049_pid153316/000015	48.0873843762465
B1border/13/2.75/C_1___C_2___C_3/0/0.8/results/20221208-1402_seed568125049_pid153316/000018	46.14329525289065
B1border/13/2.75/C_1___C_2___C_3/0/0.8/results/20221208-1402_seed568125049_pid153316/000019	52.97941640818631
B1border/13/2.75/C_1___C_2___C_3/0/0.8/results/20221208-1402_seed568125049_pid153316/000022	44.95274913416967
B1border/13/2.75/C_1___C_2___C_3/0/0.8/results/20221208-1402_seed568125049_pid153316/000023	50.30267621229167
B1border/13/2.75/C_1___C_2___C_3/0/0.8/results/20221208-1402_seed568125049_pid153316/000029	44.074212933828186
B1border/13/2.75/C_1___C_2___C_3/0/0.8/results/20221208-1402_seed568125049_pid153316/000030	47.371622493875655
B1border/13/2.75/C_1___C_2___C_3/0/0.8/results/20221208-1402_seed568125049_pid153316/000035	47.95654280751177
B1border/13/2.75/C_1___C_2___C_3/0/0.8/results/20221208-1402_seed568125049_pid153316/000036	47.990563900921714
B1border/13/2.75/C_1___C_2___C_3/0/0.8/results/20221208-1402_seed568125049_pid153316/000037	45.8772013469307
B1border/13/2.75/C_1___C_2___C_3/0/0.8/results/20221208-1402_seed568125049_pid153316/000040	53.55629732605432
B1border/13/2.75/C_1___C_2___C_3/0/0.8/results/20221208-1402_seed568125049_pid153316/000043	48.678053206973345
B1border/13/2.75/C_1___C_2___C_3/0/0.8/results/20221208-1402_seed568125049_pid153316/000046	51.51426720093809
B1border/13/2.75/C_1___C_2___C_3/0/0.8/results/20221208-1402_seed568125049_pid153316/000049	52.47837999110988
B1border/13/2.75/C_1___C_2___C_3/0/0.8/results/20221208-1402_seed568125049_pid153316/000051	54.56318362807763
B1border/13/2.75/C_1___C_2___C_3/0/0.8/results/20221208-1402_seed568125049_pid153316/000054	51.859505734343564
B1border/13/2.75/C_1___C_2___C_3/0/0.8/results/20221208-1402_seed568125049_pid153316/000059	45.15779274979826
B1border/13/2.75/C_1___C_2___C_3/0/0.8/results/20221208-1402_seed568125049_pid153316/000060	47.31270087762097
B1border/13/2.75/C_1___C_2___C_3/0/0.8/results/20221208-1402_seed568125049_pid153316/000061	51.33660933621389
B1border/13/2.75/C_1___C_2___C_3/0/0.8/results/20221208-1402_seed568125049_pid153316/000063	46.92430764043981
B1border/13/2.75/C_1___C_2___C_3/0/0.8/results/20221208-1402_seed568125049_pid153316/000072	50.327369604126325
B1border/13/2.75/C_1___C_2___C_3/0/0.8/results/20221208-1402_seed568125049_pid153316/000073	50.81844496157747
B1border/13/2.75/C_1___C_2___C_3/0/0.8/results/20221208-1402_seed568125049_pid153316/000077	50.857252022135164
B1border/13/2.75/C_1___C_2___C_3/0/0.8/results/20221208-1402_seed568125049_pid153316/000078	48.69549240007505
B1border/13/2.75/C_1___C_2___C_3/0/0.8/results/20221208-1402_seed568125049_pid153316/000080	47.90123163887398
B1border/13/2.75/C_1___C_2___C_3/0/0.8/results/20221208-1402_seed568125049_pid153316/000083	55.45831814791527
B1border/13/2.75/C_1___C_2___C_3/0/0.8/results/20221208-1402_seed568125049_pid153316/000084	49.1732370151292
B1border/13/2.75/C_1___C_2___C_3/0/0.8/results/20221208-1402_seed568125049_pid153316/000085	47.73956716667894
B1border/13/2.75/C_1___C_2___C_3/0/0.8/results/20221208-1402_seed568125049_pid153316/000086	51.65656327834306
B1border/13/2.75/C_1___C_2___C_3/0/0.8/results/20221208-1402_seed568125049_pid153316/000087	43.63871636127105
B1border/13/2.75/C_1___C_2___C_3/0/0.8/results/20221208-1402_seed568125049_pid153316/000088	48.83290307403674
B1border/13/2.75/C_1___C_2___C_3/0/0.8/results/20221208-1402_seed568125049_pid153316/000091	54.91042709580841
B1border/13/2.75/C_1___C_2___C_3/0/0.8/results/20221208-1402_seed568125049_pid153316/000095	52.96382876440455
B1border/13/2.75/C_1___C_2___C_3/0/0.8/results/20221208-1402_seed568125049_pid153316/000099	49.65623263490406
B1border/13/2.75/C_1___C_2___C_3___D_1___D_2___D_3/0/1.0/results/20221208-1405_seed2721807106_pid153415/000011	50.13866724486284
B1border/13/2.75/C_1___C_2___C_3___D_1___D_2___D_3/0/1.0/results/20221208-1405_seed2721807106_pid153415/000012	47.42479124717471
B1border/13/2.75/C_1___C_2___C_3___D_1___D_2___D_3/0/1.0/results/20221208-1405_seed2721807106_pid153415/000013	44.633178446082944
B1border/13/2.75/C_1___C_2___C_3___D_1___D_2___D_3/0/1.0/results/20221208-1405_seed2721807106_pid153415/000014	54.230344548238826
B1border/13/2.75/C_1___C_2___C_3___D_1___D_2___D_3/0/1.0/results/20221208-1405_seed2721807106_pid153415/000016	43.986833807804445
B1border/13/2.75/C_1___C_2___C_3___D_1___D_2___D_3/0/1.0/results/20221208-1405_seed2721807106_pid153415/000020	47.05094979418415
B1border/13/2.75/C_1___C_2___C_3___D_1___D_2___D_3/0/1.0/results/20221208-1405_seed2721807106_pid153415/000023	47.92394167160914
B1border/13/2.75/C_1___C_2___C_3___D_1___D_2___D_3/0/1.0/results/20221208-1405_seed2721807106_pid153415/000024	46.39825569195736
B1border/13/2.75/C_1___C_2___C_3___D_1___D_2___D_3/0/1.0/results/20221208-1405_seed2721807106_pid153415/000029	47.66919497366326
B1border/13/2.75/C_1___C_2___C_3___D_1___D_2___D_3/0/1.0/results/20221208-1405_seed2721807106_pid153415/000031	47.615872347880625
B1border/13/2.75/C_1___C_2___C_3___D_1___D_2___D_3/0/1.0/results/20221208-1405_seed2721807106_pid153415/000034	50.279583793875204
B1border/13/2.75/C_1___C_2___C_3___D_1___D_2___D_3/0/1.0/results/20221208-1405_seed2721807106_pid153415/000036	46.04203913405133
B1border/13/2.75/C_1___C_2___C_3___D_1___D_2___D_3/0/1.0/results/20221208-1405_seed2721807106_pid153415/000037	49.42408993221474
B1border/13/2.75/C_1___C_2___C_3___D_1___D_2___D_3/0/1.0/results/20221208-1405_seed2721807106_pid153415/000039	47.30397991722542
B1border/13/2.75/C_1___C_2___C_3___D_1___D_2___D_3/0/1.0/results/20221208-1405_seed2721807106_pid153415/000041	46.805510402431295
B1border/13/2.75/C_1___C_2___C_3___D_1___D_2___D_3/0/1.0/results/20221208-1405_seed2721807106_pid153415/000045	52.4713476572104
B1border/13/2.75/C_1___C_2___C_3___D_1___D_2___D_3/0/1.0/results/20221208-1405_seed2721807106_pid153415/000054	51.36016403324418
B1border/13/2.75/C_1___C_2___C_3___D_1___D_2___D_3/0/1.0/results/20221208-1405_seed2721807106_pid153415/000058	43.88997227228387
B1border/13/2.75/C_1___C_2___C_3___D_1___D_2___D_3/0/1.0/results/20221208-1405_seed2721807106_pid153415/000059	47.229129835519615
B1border/13/2.75/C_1___C_2___C_3___D_1___D_2___D_3/0/1.0/results/20221208-1405_seed2721807106_pid153415/000063	46.21284748433496
B1border/13/2.75/C_1___C_2___C_3___D_1___D_2___D_3/0/1.0/results/20221208-1405_seed2721807106_pid153415/000064	46.14596866969268
B1border/13/2.75/C_1___C_2___C_3___D_1___D_2___D_3/0/1.0/results/20221208-1405_seed2721807106_pid153415/000067	50.62113388959983
B1border/13/2.75/C_1___C_2___C_3___D_1___D_2___D_3/0/1.0/results/20221208-1405_seed2721807106_pid153415/000071	47.82807874418454
B1border/13/2.75/C_1___C_2___C_3___D_1___D_2___D_3/0/1.0/results/20221208-1405_seed2721807106_pid153415/000073	47.1896593759425
B1border/13/2.75/C_1___C_2___C_3___D_1___D_2___D_3/0/1.0/results/20221208-1405_seed2721807106_pid153415/000074	47.862690106458956
B1border/13/2.75/C_1___C_2___C_3___D_1___D_2___D_3/0/1.0/results/20221208-1405_seed2721807106_pid153415/000077	48.929088311821026
B1border/13/2.75/C_1___C_2___C_3___D_1___D_2___D_3/0/1.0/results/20221208-1405_seed2721807106_pid153415/000081	47.94828782122743
B1border/13/2.75/C_1___C_2___C_3___D_1___D_2___D_3/0/1.0/results/20221208-1405_seed2721807106_pid153415/000082	51.13888103161979
B1border/13/2.75/C_1___C_2___C_3___D_1___D_2___D_3/0/1.0/results/20221208-1405_seed2721807106_pid153415/000090	49.254934585368005
B1border/13/2.75/C_1___C_2___C_3___D_1___D_2___D_3/0/1.0/results/20221208-1405_seed2721807106_pid153415/000095	49.06984262674341
B1border/13/2.75/C_1___C_2___C_3___D_1___D_2___D_3/0/1.0/results/20221208-1406_seed863790538_pid153403/000003	45.819683098382455
B1border/13/2.75/C_1___C_2___C_3___D_1___D_2___D_3/0/1.0/results/20221208-1406_seed863790538_pid153403/000007	48.68797212996676
B1border/13/2.75/C_1___C_2___C_3___D_1___D_2___D_3/0/1.0/results/20221208-1406_seed863790538_pid153403/000011	43.34511455662949
B1border/13/2.75/C_1___C_2___C_3___D_1___D_2___D_3/0/1.0/results/20221208-1406_seed863790538_pid153403/000015	45.81131159486689
B1border/13/2.75/C_1___C_2___C_3___D_1___D_2___D_3/0/1.0/results/20221208-1406_seed863790538_pid153403/000016	44.59455659131551
B1border/13/2.75/C_1___C_2___C_3___D_1___D_2___D_3/0/1.0/results/20221208-1406_seed863790538_pid153403/000018	49.74050055836689
[truncated: 195,636 more rows]
