# Supplementary material for: Thalamus enables active dendritic coupling of inputs arriving at different cortical layers
Source: Nat Commun. 2025 Sep 19;16:8327. doi: 10.1038/s41467-025-64152-0 (PMC12449479; doi:10.1038/s41467-025-64152-0)
Supplement: Supplementary file 6 — Source Data [file 41467_2025_64152_MOESM6_ESM.zip › SourceData/Fig5c_in_silico_event_duration_CaAP.csv]

sim_trail_index	new_width
B1border/0/2.0/C_1___C_2___C_3/-1/0.8/results/20221208-1311_seed4056251835_pid65988/000000	13.0
B1border/0/2.0/C_1___C_2___C_3/-1/0.8/results/20221208-1311_seed4056251835_pid65988/000016	16.0
B1border/0/2.0/C_1___C_2___C_3/-1/0.8/results/20221208-1311_seed4056251835_pid65988/000024	14.0
B1border/0/2.0/C_1___C_2___C_3/-1/0.8/results/20221208-1311_seed4056251835_pid65988/000029	13.0
B1border/0/2.0/C_1___C_2___C_3/-1/0.8/results/20221208-1311_seed4056251835_pid65988/000051	16.0
B1border/0/2.0/C_1___C_2___C_3/-1/0.8/results/20221208-1311_seed4056251835_pid65988/000061	25.0
B1border/0/2.0/C_1___C_2___C_3/-1/0.8/results/20221208-1311_seed4056251835_pid65988/000063	19.0
B1border/0/2.0/C_1___C_2___C_3/-1/0.8/results/20221208-1311_seed4056251835_pid65988/000090	31.0
B1border/0/2.0/C_1___C_2___C_3/-1/0.8/results/20221208-1315_seed440292069_pid65827/000002	16.0
B1border/0/2.0/C_1___C_2___C_3/-1/0.8/results/20221208-1315_seed440292069_pid65827/000061	15.0
B1border/0/2.0/C_1___C_2___C_3/-1/0.8/results/20221208-1315_seed440292069_pid65827/000068	24.0
B1border/0/2.0/C_1___C_2___C_3/-1/0.8/results/20221208-1315_seed440292069_pid65827/000070	21.0
B1border/0/2.0/C_1___C_2___C_3/-1/1.0/results/20221208-1317_seed3399657189_pid66002/000007	13.0
B1border/0/2.0/C_1___C_2___C_3/-1/1.0/results/20221208-1317_seed3399657189_pid66002/000052	14.0
B1border/0/2.0/C_1___C_2___C_3/-2/0.7/results/20221208-1308_seed4021688950_pid65795/000012	15.0
B1border/0/2.0/C_1___C_2___C_3/-2/0.7/results/20221208-1308_seed4021688950_pid65795/000018	23.0
B1border/0/2.0/C_1___C_2___C_3/-2/0.7/results/20221208-1308_seed4021688950_pid65795/000046	29.0
B1border/0/2.0/C_1___C_2___C_3/-2/0.7/results/20221208-1308_seed4021688950_pid65795/000055	28.0
B1border/0/2.0/C_1___C_2___C_3/-2/0.7/results/20221208-1308_seed4021688950_pid65795/000070	60.0
B1border/0/2.0/C_1___C_2___C_3/-2/0.7/results/20221208-1308_seed4021688950_pid65795/000075	24.0
B1border/0/2.0/C_1___C_2___C_3/-2/0.7/results/20221208-1308_seed4021688950_pid65795/000076	23.0
B1border/0/2.0/C_1___C_2___C_3/-2/0.7/results/20221208-1317_seed555725471_pid65746/000001	19.0
B1border/0/2.0/C_1___C_2___C_3/-2/0.7/results/20221208-1317_seed555725471_pid65746/000015	60.0
B1border/0/2.0/C_1___C_2___C_3/-2/0.7/results/20221208-1317_seed555725471_pid65746/000031	59.0
B1border/0/2.0/C_1___C_2___C_3/-2/0.7/results/20221208-1317_seed555725471_pid65746/000089	59.0
B1border/0/2.0/C_1___C_2___C_3/-2/0.7/results/20221208-1317_seed555725471_pid65746/000091	27.0
B1border/0/2.0/C_1___C_2___C_3/-2/0.8/results/20221208-1305_seed3775774800_pid65789/000060	33.0
B1border/0/2.0/C_1___C_2___C_3/-2/0.8/results/20221208-1305_seed3775774800_pid65789/000069	16.0
B1border/0/2.0/C_1___C_2___C_3/-2/0.8/results/20221208-1305_seed3775774800_pid65789/000099	21.0
B1border/0/2.0/C_1___C_2___C_3/0/0.8/results/20221208-1312_seed3891878288_pid65925/000001	16.0
B1border/0/2.0/C_1___C_2___C_3/0/0.8/results/20221208-1312_seed3891878288_pid65925/000002	17.0
B1border/0/2.0/C_1___C_2___C_3/0/0.8/results/20221208-1312_seed3891878288_pid65925/000007	14.0
B1border/0/2.0/C_1___C_2___C_3/0/0.8/results/20221208-1312_seed3891878288_pid65925/000008	17.0
B1border/0/2.0/C_1___C_2___C_3/0/0.8/results/20221208-1312_seed3891878288_pid65925/000010	15.0
B1border/0/2.0/C_1___C_2___C_3/0/0.8/results/20221208-1312_seed3891878288_pid65925/000014	15.0
B1border/0/2.0/C_1___C_2___C_3/0/0.8/results/20221208-1312_seed3891878288_pid65925/000015	13.0
B1border/0/2.0/C_1___C_2___C_3/0/0.8/results/20221208-1312_seed3891878288_pid65925/000016	15.0
B1border/0/2.0/C_1___C_2___C_3/0/0.8/results/20221208-1312_seed3891878288_pid65925/000017	16.0
B1border/0/2.0/C_1___C_2___C_3/0/0.8/results/20221208-1312_seed3891878288_pid65925/000018	16.0
B1border/0/2.0/C_1___C_2___C_3/0/0.8/results/20221208-1312_seed3891878288_pid65925/000019	17.0
B1border/0/2.0/C_1___C_2___C_3/0/0.8/results/20221208-1312_seed3891878288_pid65925/000027	19.0
B1border/0/2.0/C_1___C_2___C_3/0/0.8/results/20221208-1312_seed3891878288_pid65925/000028	17.0
B1border/0/2.0/C_1___C_2___C_3/0/0.8/results/20221208-1312_seed3891878288_pid65925/000032	15.0
B1border/0/2.0/C_1___C_2___C_3/0/0.8/results/20221208-1312_seed3891878288_pid65925/000034	15.0
B1border/0/2.0/C_1___C_2___C_3/0/0.8/results/20221208-1312_seed3891878288_pid65925/000038	16.0
B1border/0/2.0/C_1___C_2___C_3/0/0.8/results/20221208-1312_seed3891878288_pid65925/000039	18.0
B1border/0/2.0/C_1___C_2___C_3/0/0.8/results/20221208-1312_seed3891878288_pid65925/000040	14.0
B1border/0/2.0/C_1___C_2___C_3/0/0.8/results/20221208-1312_seed3891878288_pid65925/000042	13.0
B1border/0/2.0/C_1___C_2___C_3/0/0.8/results/20221208-1312_seed3891878288_pid65925/000045	17.0
B1border/0/2.0/C_1___C_2___C_3/0/0.8/results/20221208-1312_seed3891878288_pid65925/000050	20.0
B1border/0/2.0/C_1___C_2___C_3/0/0.8/results/20221208-1312_seed3891878288_pid65925/000052	13.0
B1border/0/2.0/C_1___C_2___C_3/0/0.8/results/20221208-1312_seed3891878288_pid65925/000057	15.0
B1border/0/2.0/C_1___C_2___C_3/0/0.8/results/20221208-1312_seed3891878288_pid65925/000060	20.0
B1border/0/2.0/C_1___C_2___C_3/0/0.8/results/20221208-1312_seed3891878288_pid65925/000067	14.0
B1border/0/2.0/C_1___C_2___C_3/0/0.8/results/20221208-1312_seed3891878288_pid65925/000068	14.0
B1border/0/2.0/C_1___C_2___C_3/0/0.8/results/20221208-1312_seed3891878288_pid65925/000069	16.0
B1border/0/2.0/C_1___C_2___C_3/0/0.8/results/20221208-1312_seed3891878288_pid65925/000071	19.0
B1border/0/2.0/C_1___C_2___C_3/0/0.8/results/20221208-1312_seed3891878288_pid65925/000076	16.0
B1border/0/2.0/C_1___C_2___C_3/0/0.8/results/20221208-1312_seed3891878288_pid65925/000081	17.0
B1border/0/2.0/C_1___C_2___C_3/0/0.8/results/20221208-1312_seed3891878288_pid65925/000082	15.0
B1border/0/2.0/C_1___C_2___C_3/0/0.8/results/20221208-1312_seed3891878288_pid65925/000090	16.0
B1border/0/2.0/C_1___C_2___C_3/0/0.8/results/20221208-1312_seed3891878288_pid65925/000096	12.0
B1border/0/2.0/C_1___C_2___C_3/0/0.8/results/20221208-1313_seed3500804980_pid65826/000001	15.0
B1border/0/2.0/C_1___C_2___C_3/0/0.8/results/20221208-1313_seed3500804980_pid65826/000004	13.0
B1border/0/2.0/C_1___C_2___C_3/0/0.8/results/20221208-1313_seed3500804980_pid65826/000006	14.0
B1border/0/2.0/C_1___C_2___C_3/0/0.8/results/20221208-1313_seed3500804980_pid65826/000007	18.0
B1border/0/2.0/C_1___C_2___C_3/0/0.8/results/20221208-1313_seed3500804980_pid65826/000009	13.0
B1border/0/2.0/C_1___C_2___C_3/0/0.8/results/20221208-1313_seed3500804980_pid65826/000011	14.0
B1border/0/2.0/C_1___C_2___C_3/0/0.8/results/20221208-1313_seed3500804980_pid65826/000013	16.0
B1border/0/2.0/C_1___C_2___C_3/0/0.8/results/20221208-1313_seed3500804980_pid65826/000014	19.0
B1border/0/2.0/C_1___C_2___C_3/0/0.8/results/20221208-1313_seed3500804980_pid65826/000018	15.0
B1border/0/2.0/C_1___C_2___C_3/0/0.8/results/20221208-1313_seed3500804980_pid65826/000021	15.0
B1border/0/2.0/C_1___C_2___C_3/0/0.8/results/20221208-1313_seed3500804980_pid65826/000025	15.0
B1border/0/2.0/C_1___C_2___C_3/0/0.8/results/20221208-1313_seed3500804980_pid65826/000026	13.0
B1border/0/2.0/C_1___C_2___C_3/0/0.8/results/20221208-1313_seed3500804980_pid65826/000027	13.0
B1border/0/2.0/C_1___C_2___C_3/0/0.8/results/20221208-1313_seed3500804980_pid65826/000028	14.0
B1border/0/2.0/C_1___C_2___C_3/0/0.8/results/20221208-1313_seed3500804980_pid65826/000029	15.0
B1border/0/2.0/C_1___C_2___C_3/0/0.8/results/20221208-1313_seed3500804980_pid65826/000031	17.0
B1border/0/2.0/C_1___C_2___C_3/0/0.8/results/20221208-1313_seed3500804980_pid65826/000034	14.0
B1border/0/2.0/C_1___C_2___C_3/0/0.8/results/20221208-1313_seed3500804980_pid65826/000037	17.0
B1border/0/2.0/C_1___C_2___C_3/0/0.8/results/20221208-1313_seed3500804980_pid65826/000039	17.0
B1border/0/2.0/C_1___C_2___C_3/0/0.8/results/20221208-1313_seed3500804980_pid65826/000041	17.0
B1border/0/2.0/C_1___C_2___C_3/0/0.8/results/20221208-1313_seed3500804980_pid65826/000042	14.0
B1border/0/2.0/C_1___C_2___C_3/0/0.8/results/20221208-1313_seed3500804980_pid65826/000045	18.0
B1border/0/2.0/C_1___C_2___C_3/0/0.8/results/20221208-1313_seed3500804980_pid65826/000046	18.0
B1border/0/2.0/C_1___C_2___C_3/0/0.8/results/20221208-1313_seed3500804980_pid65826/000052	13.0
B1border/0/2.0/C_1___C_2___C_3/0/0.8/results/20221208-1313_seed3500804980_pid65826/000053	15.0
B1border/0/2.0/C_1___C_2___C_3/0/0.8/results/20221208-1313_seed3500804980_pid65826/000055	18.0
B1border/0/2.0/C_1___C_2___C_3/0/0.8/results/20221208-1313_seed3500804980_pid65826/000057	14.0
B1border/0/2.0/C_1___C_2___C_3/0/0.8/results/20221208-1313_seed3500804980_pid65826/000060	16.0
B1border/0/2.0/C_1___C_2___C_3/0/0.8/results/20221208-1313_seed3500804980_pid65826/000062	18.0
B1border/0/2.0/C_1___C_2___C_3/0/0.8/results/20221208-1313_seed3500804980_pid65826/000063	13.0
B1border/0/2.0/C_1___C_2___C_3/0/0.8/results/20221208-1313_seed3500804980_pid65826/000065	14.0
B1border/0/2.0/C_1___C_2___C_3/0/0.8/results/20221208-1313_seed3500804980_pid65826/000066	15.0
B1border/0/2.0/C_1___C_2___C_3/0/0.8/results/20221208-1313_seed3500804980_pid65826/000068	15.0
B1border/0/2.0/C_1___C_2___C_3/0/0.8/results/20221208-1313_seed3500804980_pid65826/000070	14.0
B1border/0/2.0/C_1___C_2___C_3/0/0.8/results/20221208-1313_seed3500804980_pid65826/000071	13.0
B1border/0/2.0/C_1___C_2___C_3/0/0.8/results/20221208-1313_seed3500804980_pid65826/000073	17.0
B1border/0/2.0/C_1___C_2___C_3/0/0.8/results/20221208-1313_seed3500804980_pid65826/000074	16.0
B1border/0/2.0/C_1___C_2___C_3/0/0.8/results/20221208-1313_seed3500804980_pid65826/000083	15.0
B1border/0/2.0/C_1___C_2___C_3/0/0.8/results/20221208-1313_seed3500804980_pid65826/000092	12.0
B1border/0/2.0/C_1___C_2___C_3/0/0.9/results/20221208-1231_seed3362773718_pid65837/000003	14.0
B1border/0/2.0/C_1___C_2___C_3/0/0.9/results/20221208-1231_seed3362773718_pid65837/000005	16.0
B1border/0/2.0/C_1___C_2___C_3/0/0.9/results/20221208-1231_seed3362773718_pid65837/000009	14.0
B1border/0/2.0/C_1___C_2___C_3/0/0.9/results/20221208-1231_seed3362773718_pid65837/000010	17.0
B1border/0/2.0/C_1___C_2___C_3/0/0.9/results/20221208-1231_seed3362773718_pid65837/000012	14.0
B1border/0/2.0/C_1___C_2___C_3/0/0.9/results/20221208-1231_seed3362773718_pid65837/000013	11.0
B1border/0/2.0/C_1___C_2___C_3/0/0.9/results/20221208-1231_seed3362773718_pid65837/000016	10.0
B1border/0/2.0/C_1___C_2___C_3/0/0.9/results/20221208-1231_seed3362773718_pid65837/000022	14.0
B1border/0/2.0/C_1___C_2___C_3/0/0.9/results/20221208-1231_seed3362773718_pid65837/000029	19.0
B1border/0/2.0/C_1___C_2___C_3/0/0.9/results/20221208-1231_seed3362773718_pid65837/000032	14.0
B1border/0/2.0/C_1___C_2___C_3/0/0.9/results/20221208-1231_seed3362773718_pid65837/000039	14.0
B1border/0/2.0/C_1___C_2___C_3/0/0.9/results/20221208-1231_seed3362773718_pid65837/000041	19.0
B1border/0/2.0/C_1___C_2___C_3/0/0.9/results/20221208-1231_seed3362773718_pid65837/000042	13.0
B1border/0/2.0/C_1___C_2___C_3/0/0.9/results/20221208-1231_seed3362773718_pid65837/000045	14.0
B1border/0/2.0/C_1___C_2___C_3/0/0.9/results/20221208-1231_seed3362773718_pid65837/000046	17.0
B1border/0/2.0/C_1___C_2___C_3/0/0.9/results/20221208-1231_seed3362773718_pid65837/000050	13.0
B1border/0/2.0/C_1___C_2___C_3/0/0.9/results/20221208-1231_seed3362773718_pid65837/000053	15.0
B1border/0/2.0/C_1___C_2___C_3/0/0.9/results/20221208-1231_seed3362773718_pid65837/000054	15.0
B1border/0/2.0/C_1___C_2___C_3/0/0.9/results/20221208-1231_seed3362773718_pid65837/000057	12.0
B1border/0/2.0/C_1___C_2___C_3/0/0.9/results/20221208-1231_seed3362773718_pid65837/000063	14.0
B1border/0/2.0/C_1___C_2___C_3/0/0.9/results/20221208-1231_seed3362773718_pid65837/000070	16.0
B1border/0/2.0/C_1___C_2___C_3/0/0.9/results/20221208-1231_seed3362773718_pid65837/000078	15.0
B1border/0/2.0/C_1___C_2___C_3/0/0.9/results/20221208-1231_seed3362773718_pid65837/000079	17.0
B1border/0/2.0/C_1___C_2___C_3/0/0.9/results/20221208-1231_seed3362773718_pid65837/000083	12.0
B1border/0/2.0/C_1___C_2___C_3/0/0.9/results/20221208-1231_seed3362773718_pid65837/000084	15.0
B1border/0/2.0/C_1___C_2___C_3/0/0.9/results/20221208-1231_seed3362773718_pid65837/000085	13.0
B1border/0/2.0/C_1___C_2___C_3/0/0.9/results/20221208-1231_seed3362773718_pid65837/000089	14.0
B1border/0/2.0/C_1___C_2___C_3/0/0.9/results/20221208-1231_seed3362773718_pid65837/000093	14.0
B1border/0/2.0/C_1___C_2___C_3/0/0.9/results/20221208-1231_seed3362773718_pid65837/000095	12.0
B1border/0/2.0/C_1___C_2___C_3/0/0.9/results/20221208-1231_seed3362773718_pid65837/000098	14.0
B1border/0/2.0/C_1___C_2___C_3/0/0.9/results/20221208-1231_seed3362773718_pid65837/000099	14.0
B1border/0/2.0/C_1___C_2___C_3/0/0.9/results/20221208-1233_seed1921997304_pid65967/000006	15.0
B1border/0/2.0/C_1___C_2___C_3/0/0.9/results/20221208-1233_seed1921997304_pid65967/000008	12.0
B1border/0/2.0/C_1___C_2___C_3/0/0.9/results/20221208-1233_seed1921997304_pid65967/000010	14.0
B1border/0/2.0/C_1___C_2___C_3/0/0.9/results/20221208-1233_seed1921997304_pid65967/000021	17.0
B1border/0/2.0/C_1___C_2___C_3/0/0.9/results/20221208-1233_seed1921997304_pid65967/000026	16.0
B1border/0/2.0/C_1___C_2___C_3/0/0.9/results/20221208-1233_seed1921997304_pid65967/000032	14.0
B1border/0/2.0/C_1___C_2___C_3/0/0.9/results/20221208-1233_seed1921997304_pid65967/000033	14.0
B1border/0/2.0/C_1___C_2___C_3/0/0.9/results/20221208-1233_seed1921997304_pid65967/000036	16.0
B1border/0/2.0/C_1___C_2___C_3/0/0.9/results/20221208-1233_seed1921997304_pid65967/000040	13.0
B1border/0/2.0/C_1___C_2___C_3/0/0.9/results/20221208-1233_seed1921997304_pid65967/000042	15.0
B1border/0/2.0/C_1___C_2___C_3/0/0.9/results/20221208-1233_seed1921997304_pid65967/000043	14.0
B1border/0/2.0/C_1___C_2___C_3/0/0.9/results/20221208-1233_seed1921997304_pid65967/000045	15.0
B1border/0/2.0/C_1___C_2___C_3/0/0.9/results/20221208-1233_seed1921997304_pid65967/000047	13.0
B1border/0/2.0/C_1___C_2___C_3/0/0.9/results/20221208-1233_seed1921997304_pid65967/000052	13.0
B1border/0/2.0/C_1___C_2___C_3/0/0.9/results/20221208-1233_seed1921997304_pid65967/000056	16.0
B1border/0/2.0/C_1___C_2___C_3/0/0.9/results/20221208-1233_seed1921997304_pid65967/000059	15.0
B1border/0/2.0/C_1___C_2___C_3/0/0.9/results/20221208-1233_seed1921997304_pid65967/000067	13.0
B1border/0/2.0/C_1___C_2___C_3/0/0.9/results/20221208-1233_seed1921997304_pid65967/000068	14.0
B1border/0/2.0/C_1___C_2___C_3/0/0.9/results/20221208-1233_seed1921997304_pid65967/000075	14.0
B1border/0/2.0/C_1___C_2___C_3/0/0.9/results/20221208-1233_seed1921997304_pid65967/000084	13.0
B1border/0/2.0/C_1___C_2___C_3/0/0.9/results/20221208-1233_seed1921997304_pid65967/000086	14.0
B1border/0/2.0/C_1___C_2___C_3/0/0.9/results/20221208-1233_seed1921997304_pid65967/000089	17.0
B1border/0/2.0/C_1___C_2___C_3/0/0.9/results/20221208-1233_seed1921997304_pid65967/000097	14.0
B1border/0/2.0/C_1___C_2___C_3/0/0.9/results/20221208-1233_seed1921997304_pid65967/000098	14.0
B1border/0/2.0/C_1___C_2___C_3/0/1.0/results/20221208-1230_seed2483647424_pid65812/000015	12.0
B1border/0/2.0/C_1___C_2___C_3/0/1.0/results/20221208-1230_seed2483647424_pid65812/000025	14.0
B1border/0/2.0/C_1___C_2___C_3/0/1.0/results/20221208-1230_seed2483647424_pid65812/000031	14.0
B1border/0/2.0/C_1___C_2___C_3/0/1.0/results/20221208-1230_seed2483647424_pid65812/000037	12.0
B1border/0/2.0/C_1___C_2___C_3/0/1.0/results/20221208-1230_seed2483647424_pid65812/000045	13.0
B1border/0/2.0/C_1___C_2___C_3/0/1.0/results/20221208-1230_seed2483647424_pid65812/000053	12.0
B1border/0/2.0/C_1___C_2___C_3/0/1.0/results/20221208-1230_seed2483647424_pid65812/000054	13.0
B1border/0/2.0/C_1___C_2___C_3/0/1.0/results/20221208-1230_seed2483647424_pid65812/000069	10.0
B1border/0/2.0/C_1___C_2___C_3/0/1.0/results/20221208-1230_seed2483647424_pid65812/000079	12.0
B1border/0/2.0/C_1___C_2___C_3/0/1.0/results/20221208-1230_seed2483647424_pid65812/000094	15.0
B1border/0/2.0/C_1___C_2___C_3/0/1.0/results/20221208-1231_seed2481588449_pid65841/000005	14.0
B1border/0/2.0/C_1___C_2___C_3/0/1.0/results/20221208-1231_seed2481588449_pid65841/000011	10.0
B1border/0/2.0/C_1___C_2___C_3/0/1.0/results/20221208-1231_seed2481588449_pid65841/000026	15.0
B1border/0/2.0/C_1___C_2___C_3/0/1.0/results/20221208-1231_seed2481588449_pid65841/000032	12.0
B1border/0/2.0/C_1___C_2___C_3/0/1.0/results/20221208-1231_seed2481588449_pid65841/000047	12.0
B1border/0/2.0/C_1___C_2___C_3/0/1.0/results/20221208-1231_seed2481588449_pid65841/000050	12.0
B1border/0/2.0/C_1___C_2___C_3/0/1.0/results/20221208-1231_seed2481588449_pid65841/000058	14.0
B1border/0/2.0/C_1___C_2___C_3/0/1.0/results/20221208-1231_seed2481588449_pid65841/000059	14.0
B1border/0/2.0/C_1___C_2___C_3/0/1.0/results/20221208-1231_seed2481588449_pid65841/000071	14.0
B1border/0/2.0/C_1___C_2___C_3/0/1.0/results/20221208-1231_seed2481588449_pid65841/000072	11.0
B1border/0/2.0/C_1___C_2___C_3/0/1.0/results/20221208-1231_seed2481588449_pid65841/000079	12.0
B1border/0/2.0/C_1___C_2___C_3/0/1.0/results/20221208-1231_seed2481588449_pid65841/000083	14.0
B1border/0/2.0/C_1___C_2___C_3/0/1.0/results/20221208-1231_seed2481588449_pid65841/000090	13.0
B1border/0/2.0/C_1___C_2___C_3___D_1___D_2___D_3/-1/0.9/results/20221208-1233_seed1865881220_pid65996/000037	16.0
B1border/0/2.0/C_1___C_2___C_3___D_1___D_2___D_3/-1/0.9/results/20221208-1347_seed4205150256_pid212160/000020	18.0
B1border/0/2.0/C_1___C_2___C_3___D_1___D_2___D_3/-1/0.9/results/20221208-1347_seed4205150256_pid212160/000054	24.0
B1border/0/2.0/C_1___C_2___C_3___D_1___D_2___D_3/-1/0.9/results/20221208-1347_seed4205150256_pid212160/000099	16.0
B1border/0/2.0/C_1___C_2___C_3___D_1___D_2___D_3/-1/1.0/results/20221208-1345_seed1622325825_pid212169/000016	13.0
B1border/0/2.0/C_1___C_2___C_3___D_1___D_2___D_3/-1/1.0/results/20221208-1345_seed1622325825_pid212169/000090	14.0
B1border/0/2.0/C_1___C_2___C_3___D_1___D_2___D_3/-1/1.0/results/20221208-1350_seed1501017935_pid212177/000006	13.0
B1border/0/2.0/C_1___C_2___C_3___D_1___D_2___D_3/-1/1.0/results/20221208-1350_seed1501017935_pid212177/000038	13.0
B1border/0/2.0/C_1___C_2___C_3___D_1___D_2___D_3/-1/1.0/results/20221208-1350_seed1501017935_pid212177/000064	15.0
B1border/0/2.0/C_1___C_2___C_3___D_1___D_2___D_3/-2/0.9/results/20221208-1348_seed1663463014_pid212214/000088	13.0
B1border/0/2.0/C_1___C_2___C_3___D_1___D_2___D_3/0/1.0/results/20221208-1346_seed1345872292_pid212285/000000	11.0
B1border/0/2.0/C_1___C_2___C_3___D_1___D_2___D_3/0/1.0/results/20221208-1346_seed1345872292_pid212285/000002	13.0
B1border/0/2.0/C_1___C_2___C_3___D_1___D_2___D_3/0/1.0/results/20221208-1346_seed1345872292_pid212285/000009	13.0
B1border/0/2.0/C_1___C_2___C_3___D_1___D_2___D_3/0/1.0/results/20221208-1346_seed1345872292_pid212285/000014	13.0
B1border/0/2.0/C_1___C_2___C_3___D_1___D_2___D_3/0/1.0/results/20221208-1346_seed1345872292_pid212285/000020	12.0
B1border/0/2.0/C_1___C_2___C_3___D_1___D_2___D_3/0/1.0/results/20221208-1346_seed1345872292_pid212285/000031	13.0
B1border/0/2.0/C_1___C_2___C_3___D_1___D_2___D_3/0/1.0/results/20221208-1346_seed1345872292_pid212285/000033	16.0
B1border/0/2.0/C_1___C_2___C_3___D_1___D_2___D_3/0/1.0/results/20221208-1346_seed1345872292_pid212285/000046	15.0
B1border/0/2.0/C_1___C_2___C_3___D_1___D_2___D_3/0/1.0/results/20221208-1346_seed1345872292_pid212285/000051	11.0
B1border/0/2.0/C_1___C_2___C_3___D_1___D_2___D_3/0/1.0/results/20221208-1346_seed1345872292_pid212285/000057	14.0
B1border/0/2.0/C_1___C_2___C_3___D_1___D_2___D_3/0/1.0/results/20221208-1346_seed1345872292_pid212285/000058	13.0
B1border/0/2.0/C_1___C_2___C_3___D_1___D_2___D_3/0/1.0/results/20221208-1346_seed1345872292_pid212285/000072	14.0
B1border/0/2.0/C_1___C_2___C_3___D_1___D_2___D_3/0/1.0/results/20221208-1346_seed1345872292_pid212285/000095	12.0
B1border/0/2.0/C_1___C_2___C_3___D_1___D_2___D_3/0/1.0/results/20221208-1349_seed2624502444_pid212223/000004	14.0
B1border/0/2.0/C_1___C_2___C_3___D_1___D_2___D_3/0/1.0/results/20221208-1349_seed2624502444_pid212223/000013	12.0
B1border/0/2.0/C_1___C_2___C_3___D_1___D_2___D_3/0/1.0/results/20221208-1349_seed2624502444_pid212223/000015	13.0
B1border/0/2.0/C_1___C_2___C_3___D_1___D_2___D_3/0/1.0/results/20221208-1349_seed2624502444_pid212223/000016	13.0
B1border/0/2.0/C_1___C_2___C_3___D_1___D_2___D_3/0/1.0/results/20221208-1349_seed2624502444_pid212223/000023	13.0
B1border/0/2.0/C_1___C_2___C_3___D_1___D_2___D_3/0/1.0/results/20221208-1349_seed2624502444_pid212223/000026	14.0
B1border/0/2.0/C_1___C_2___C_3___D_1___D_2___D_3/0/1.0/results/20221208-1349_seed2624502444_pid212223/000031	13.0
B1border/0/2.0/C_1___C_2___C_3___D_1___D_2___D_3/0/1.0/results/20221208-1349_seed2624502444_pid212223/000035	12.0
B1border/0/2.0/C_1___C_2___C_3___D_1___D_2___D_3/0/1.0/results/20221208-1349_seed2624502444_pid212223/000042	15.0
B1border/0/2.0/C_1___C_2___C_3___D_1___D_2___D_3/0/1.0/results/20221208-1349_seed2624502444_pid212223/000043	14.0
B1border/0/2.0/C_1___C_2___C_3___D_1___D_2___D_3/0/1.0/results/20221208-1349_seed2624502444_pid212223/000045	14.0
B1border/0/2.0/C_1___C_2___C_3___D_1___D_2___D_3/0/1.0/results/20221208-1349_seed2624502444_pid212223/000046	12.0
B1border/0/2.0/C_1___C_2___C_3___D_1___D_2___D_3/0/1.0/results/20221208-1349_seed2624502444_pid212223/000047	13.0
B1border/0/2.0/C_1___C_2___C_3___D_1___D_2___D_3/0/1.0/results/20221208-1349_seed2624502444_pid212223/000048	14.0
B1border/0/2.0/C_1___C_2___C_3___D_1___D_2___D_3/0/1.0/results/20221208-1349_seed2624502444_pid212223/000061	11.0
B1border/0/2.0/C_1___C_2___C_3___D_1___D_2___D_3/0/1.0/results/20221208-1349_seed2624502444_pid212223/000062	15.0
B1border/0/2.0/C_1___C_2___C_3___D_1___D_2___D_3/0/1.0/results/20221208-1349_seed2624502444_pid212223/000063	11.0
B1border/0/2.0/C_1___C_2___C_3___D_1___D_2___D_3/0/1.0/results/20221208-1349_seed2624502444_pid212223/000064	15.0
B1border/0/2.0/C_1___C_2___C_3___D_1___D_2___D_3/0/1.0/results/20221208-1349_seed2624502444_pid212223/000072	13.0
B1border/0/2.0/C_1___C_2___C_3___D_1___D_2___D_3/0/1.0/results/20221208-1349_seed2624502444_pid212223/000073	11.0
B1border/0/2.0/C_1___C_2___C_3___D_1___D_2___D_3/0/1.0/results/20221208-1349_seed2624502444_pid212223/000080	12.0
B1border/0/2.0/C_1___C_2___C_3___D_1___D_2___D_3/0/1.0/results/20221208-1349_seed2624502444_pid212223/000083	14.0
B1border/0/2.0/C_1___C_2___C_3___D_1___D_2___D_3/0/1.0/results/20221208-1349_seed2624502444_pid212223/000086	16.0
B1border/0/2.0/C_1___C_2___C_3___D_1___D_2___D_3/0/1.0/results/20221208-1349_seed2624502444_pid212223/000092	13.0
B1border/0/2.0/C_1___C_2___C_3___D_1___D_2___D_3/0/1.0/results/20221208-1349_seed2624502444_pid212223/000093	13.0
B1border/0/2.0/C_1___C_2___C_3___D_1___D_2___D_3/0/1.0/results/20221208-1349_seed2624502444_pid212223/000095	13.0
B1border/0/2.0/C_1___C_2___C_3___D_1___D_2___D_3/0/1.0/results/20221208-1349_seed2624502444_pid212223/000097	13.0
B1border/0/2.0/C_1___C_2___C_3___D_1___D_2___D_3/0/1.0/results/20221208-1349_seed2624502444_pid212223/000099	14.0
B1border/0/2.0/C_2/-1/0.6/results/20221208-1321_seed2736971480_pid212242/000012	22.0
B1border/0/2.0/C_2/-1/0.6/results/20221208-1321_seed2736971480_pid212242/000019	25.0
B1border/0/2.0/C_2/-1/0.6/results/20221208-1321_seed2736971480_pid212242/000038	56.0
B1border/0/2.0/C_2/-1/0.6/results/20221208-1321_seed2736971480_pid212242/000049	16.0
B1border/0/2.0/C_2/-1/0.6/results/20221208-1321_seed2736971480_pid212242/000069	14.0
B1border/0/2.0/C_2/-1/0.6/results/20221208-1321_seed2736971480_pid212242/000073	20.0
B1border/0/2.0/C_2/-1/0.6/results/20221208-1321_seed2736971480_pid212242/000076	19.0
B1border/0/2.0/C_2/-1/0.6/results/20221208-1326_seed1202294258_pid212309/000015	60.0
B1border/0/2.0/C_2/-1/0.6/results/20221208-1326_seed1202294258_pid212309/000019	27.0
B1border/0/2.0/C_2/-1/0.6/results/20221208-1326_seed1202294258_pid212309/000020	20.0
B1border/0/2.0/C_2/-1/0.6/results/20221208-1326_seed1202294258_pid212309/000028	30.0
B1border/0/2.0/C_2/-1/0.6/results/20221208-1326_seed1202294258_pid212309/000030	22.0
B1border/0/2.0/C_2/-1/0.6/results/20221208-1326_seed1202294258_pid212309/000052	26.0
B1border/0/2.0/C_2/-1/0.6/results/20221208-1326_seed1202294258_pid212309/000061	59.0
B1border/0/2.0/C_2/-1/0.6/results/20221208-1326_seed1202294258_pid212309/000087	60.0
B1border/0/2.0/C_2/-1/0.6/results/20221208-1326_seed1202294258_pid212309/000088	57.0
B1border/0/2.0/C_2/-1/0.6/results/20221208-1326_seed1202294258_pid212309/000098	20.0
B1border/0/2.0/C_2/-2/0.6/results/20221208-1322_seed1887002449_pid212287/000027	24.0
B1border/0/2.0/C_2/-2/0.6/results/20221208-1322_seed1887002449_pid212287/000096	17.0
B1border/0/2.0/C_2/-2/0.6/results/20221208-1326_seed820870269_pid212315/000004	21.0
B1border/0/2.0/C_2/-2/0.6/results/20221208-1326_seed820870269_pid212315/000035	58.0
B1border/0/2.0/C_2/-2/0.6/results/20221208-1326_seed820870269_pid212315/000051	28.0
B1border/0/2.0/C_2/-2/0.6/results/20221208-1326_seed820870269_pid212315/000073	17.0
B1border/0/2.0/C_2/0/0.6/results/20221208-1317_seed2359543589_pid212260/000002	22.0
B1border/0/2.0/C_2/0/0.6/results/20221208-1317_seed2359543589_pid212260/000004	19.0
B1border/0/2.0/C_2/0/0.6/results/20221208-1317_seed2359543589_pid212260/000009	20.0
B1border/0/2.0/C_2/0/0.6/results/20221208-1317_seed2359543589_pid212260/000011	30.0
B1border/0/2.0/C_2/0/0.6/results/20221208-1317_seed2359543589_pid212260/000014	13.0
B1border/0/2.0/C_2/0/0.6/results/20221208-1317_seed2359543589_pid212260/000015	60.0
B1border/0/2.0/C_2/0/0.6/results/20221208-1317_seed2359543589_pid212260/000017	20.0
B1border/0/2.0/C_2/0/0.6/results/20221208-1317_seed2359543589_pid212260/000020	20.0
B1border/0/2.0/C_2/0/0.6/results/20221208-1317_seed2359543589_pid212260/000021	25.0
B1border/0/2.0/C_2/0/0.6/results/20221208-1317_seed2359543589_pid212260/000022	64.0
B1border/0/2.0/C_2/0/0.6/results/20221208-1317_seed2359543589_pid212260/000023	20.0
B1border/0/2.0/C_2/0/0.6/results/20221208-1317_seed2359543589_pid212260/000025	22.0
B1border/0/2.0/C_2/0/0.6/results/20221208-1317_seed2359543589_pid212260/000030	17.0
B1border/0/2.0/C_2/0/0.6/results/20221208-1317_seed2359543589_pid212260/000033	20.0
B1border/0/2.0/C_2/0/0.6/results/20221208-1317_seed2359543589_pid212260/000045	22.0
B1border/0/2.0/C_2/0/0.6/results/20221208-1317_seed2359543589_pid212260/000046	19.0
B1border/0/2.0/C_2/0/0.6/results/20221208-1317_seed2359543589_pid212260/000047	59.0
B1border/0/2.0/C_2/0/0.6/results/20221208-1317_seed2359543589_pid212260/000049	18.0
B1border/0/2.0/C_2/0/0.6/results/20221208-1317_seed2359543589_pid212260/000051	24.0
B1border/0/2.0/C_2/0/0.6/results/20221208-1317_seed2359543589_pid212260/000052	18.0
B1border/0/2.0/C_2/0/0.6/results/20221208-1317_seed2359543589_pid212260/000055	24.0
B1border/0/2.0/C_2/0/0.6/results/20221208-1317_seed2359543589_pid212260/000057	23.0
B1border/0/2.0/C_2/0/0.6/results/20221208-1317_seed2359543589_pid212260/000059	14.0
B1border/0/2.0/C_2/0/0.6/results/20221208-1317_seed2359543589_pid212260/000074	21.0
B1border/0/2.0/C_2/0/0.6/results/20221208-1317_seed2359543589_pid212260/000075	20.0
B1border/0/2.0/C_2/0/0.6/results/20221208-1317_seed2359543589_pid212260/000080	61.0
B1border/0/2.0/C_2/0/0.6/results/20221208-1317_seed2359543589_pid212260/000083	21.0
B1border/0/2.0/C_2/0/0.6/results/20221208-1317_seed2359543589_pid212260/000084	22.0
B1border/0/2.0/C_2/0/0.6/results/20221208-1317_seed2359543589_pid212260/000085	23.0
B1border/0/2.0/C_2/0/0.6/results/20221208-1317_seed2359543589_pid212260/000091	17.0
B1border/0/2.0/C_2/0/0.6/results/20221208-1317_seed2359543589_pid212260/000094	22.0
B1border/0/2.0/C_2/0/0.6/results/20221208-1317_seed2359543589_pid212260/000096	64.0
B1border/0/2.0/C_2/0/0.6/results/20221208-1317_seed2359543589_pid212260/000097	16.0
B1border/0/2.0/C_2/0/0.6/results/20221208-1317_seed2359543589_pid212260/000098	16.0
B1border/0/2.0/C_2/0/0.6/results/20221208-1317_seed2359543589_pid212260/000099	18.0
B1border/0/2.0/C_2/0/0.6/results/20221208-1319_seed1552153693_pid212310/000001	19.0
B1border/0/2.0/C_2/0/0.6/results/20221208-1319_seed1552153693_pid212310/000005	14.0
B1border/0/2.0/C_2/0/0.6/results/20221208-1319_seed1552153693_pid212310/000006	15.0
B1border/0/2.0/C_2/0/0.6/results/20221208-1319_seed1552153693_pid212310/000007	19.0
B1border/0/2.0/C_2/0/0.6/results/20221208-1319_seed1552153693_pid212310/000014	20.0
B1border/0/2.0/C_2/0/0.6/results/20221208-1319_seed1552153693_pid212310/000015	21.0
B1border/0/2.0/C_2/0/0.6/results/20221208-1319_seed1552153693_pid212310/000025	18.0
B1border/0/2.0/C_2/0/0.6/results/20221208-1319_seed1552153693_pid212310/000027	19.0
B1border/0/2.0/C_2/0/0.6/results/20221208-1319_seed1552153693_pid212310/000028	21.0
B1border/0/2.0/C_2/0/0.6/results/20221208-1319_seed1552153693_pid212310/000030	21.0
B1border/0/2.0/C_2/0/0.6/results/20221208-1319_seed1552153693_pid212310/000031	16.0
B1border/0/2.0/C_2/0/0.6/results/20221208-1319_seed1552153693_pid212310/000032	17.0
B1border/0/2.0/C_2/0/0.6/results/20221208-1319_seed1552153693_pid212310/000039	57.0
B1border/0/2.0/C_2/0/0.6/results/20221208-1319_seed1552153693_pid212310/000041	14.0
B1border/0/2.0/C_2/0/0.6/results/20221208-1319_seed1552153693_pid212310/000042	35.0
B1border/0/2.0/C_2/0/0.6/results/20221208-1319_seed1552153693_pid212310/000046	30.0
B1border/0/2.0/C_2/0/0.6/results/20221208-1319_seed1552153693_pid212310/000047	28.0
B1border/0/2.0/C_2/0/0.6/results/20221208-1319_seed1552153693_pid212310/000054	16.0
B1border/0/2.0/C_2/0/0.6/results/20221208-1319_seed1552153693_pid212310/000057	19.0
B1border/0/2.0/C_2/0/0.6/results/20221208-1319_seed1552153693_pid212310/000058	55.0
B1border/0/2.0/C_2/0/0.6/results/20221208-1319_seed1552153693_pid212310/000059	16.0
B1border/0/2.0/C_2/0/0.6/results/20221208-1319_seed1552153693_pid212310/000062	16.0
B1border/0/2.0/C_2/0/0.6/results/20221208-1319_seed1552153693_pid212310/000063	23.0
B1border/0/2.0/C_2/0/0.6/results/20221208-1319_seed1552153693_pid212310/000065	21.0
B1border/0/2.0/C_2/0/0.6/results/20221208-1319_seed1552153693_pid212310/000069	14.0
B1border/0/2.0/C_2/0/0.6/results/20221208-1319_seed1552153693_pid212310/000070	17.0
B1border/0/2.0/C_2/0/0.6/results/20221208-1319_seed1552153693_pid212310/000071	58.0
B1border/0/2.0/C_2/0/0.6/results/20221208-1319_seed1552153693_pid212310/000073	20.0
B1border/0/2.0/C_2/0/0.6/results/20221208-1319_seed1552153693_pid212310/000074	25.0
B1border/0/2.0/C_2/0/0.6/results/20221208-1319_seed1552153693_pid212310/000075	15.0
B1border/0/2.0/C_2/0/0.6/results/20221208-1319_seed1552153693_pid212310/000076	16.0
B1border/0/2.0/C_2/0/0.6/results/20221208-1319_seed1552153693_pid212310/000079	24.0
B1border/0/2.0/C_2/0/0.6/results/20221208-1319_seed1552153693_pid212310/000080	19.0
B1border/0/2.0/C_2/0/0.6/results/20221208-1319_seed1552153693_pid212310/000081	24.0
B1border/0/2.0/C_2/0/0.6/results/20221208-1319_seed1552153693_pid212310/000084	24.0
B1border/0/2.0/C_2/0/0.6/results/20221208-1319_seed1552153693_pid212310/000085	20.0
B1border/0/2.0/C_2/0/0.6/results/20221208-1319_seed1552153693_pid212310/000087	22.0
B1border/0/2.0/C_2/0/0.6/results/20221208-1319_seed1552153693_pid212310/000090	17.0
B1border/0/2.0/C_2/0/0.6/results/20221208-1319_seed1552153693_pid212310/000091	27.0
B1border/0/2.0/C_2/0/0.6/results/20221208-1319_seed1552153693_pid212310/000096	20.0
B1border/0/2.0/C_2/0/0.6/results/20221208-1319_seed1552153693_pid212310/000097	66.0
B1border/0/2.0/C_2/0/0.6/results/20221208-1319_seed1552153693_pid212310/000098	22.0
B1border/0/2.0/C_2/0/0.7/results/20221208-1327_seed3347329629_pid11056/000000	15.0
B1border/0/2.0/C_2/0/0.7/results/20221208-1327_seed3347329629_pid11056/000008	15.0
B1border/0/2.0/C_2/0/0.7/results/20221208-1327_seed3347329629_pid11056/000022	11.0
B1border/0/2.0/C_2/0/0.7/results/20221208-1327_seed3347329629_pid11056/000032	14.0
B1border/0/2.0/C_2/0/0.7/results/20221208-1327_seed3347329629_pid11056/000038	18.0
B1border/0/2.0/C_2/0/0.7/results/20221208-1327_seed3347329629_pid11056/000051	14.0
B1border/0/2.0/C_2/0/0.7/results/20221208-1327_seed3347329629_pid11056/000052	11.0
B1border/0/2.0/C_2/0/0.7/results/20221208-1327_seed3347329629_pid11056/000054	16.0
B1border/0/2.0/C_2/0/0.7/results/20221208-1327_seed3347329629_pid11056/000063	16.0
B1border/0/2.0/C_2/0/0.7/results/20221208-1327_seed3347329629_pid11056/000069	15.0
B1border/0/2.0/C_2/0/0.7/results/20221208-1327_seed3347329629_pid11056/000074	17.0
B1border/0/2.0/C_2/0/0.7/results/20221208-1327_seed3347329629_pid11056/000075	21.0
B1border/0/2.0/C_2/0/0.7/results/20221208-1327_seed3347329629_pid11056/000079	14.0
B1border/0/2.0/C_2/0/0.7/results/20221208-1327_seed3347329629_pid11056/000085	19.0
B1border/0/2.0/C_2/0/0.7/results/20221208-1327_seed3347329629_pid11056/000086	16.0
B1border/0/2.0/C_2/0/0.7/results/20221208-1327_seed3347329629_pid11056/000087	14.0
B1border/0/2.0/C_2/0/0.7/results/20221208-1327_seed3347329629_pid11056/000088	20.0
B1border/0/2.0/C_2/0/0.7/results/20221208-1329_seed2781583958_pid11471/000002	18.0
B1border/0/2.0/C_2/0/0.7/results/20221208-1329_seed2781583958_pid11471/000016	16.0
B1border/0/2.0/C_2/0/0.7/results/20221208-1329_seed2781583958_pid11471/000017	18.0
B1border/0/2.0/C_2/0/0.7/results/20221208-1329_seed2781583958_pid11471/000019	11.0
B1border/0/2.0/C_2/0/0.7/results/20221208-1329_seed2781583958_pid11471/000023	18.0
B1border/0/2.0/C_2/0/0.7/results/20221208-1329_seed2781583958_pid11471/000025	12.0
B1border/0/2.0/C_2/0/0.7/results/20221208-1329_seed2781583958_pid11471/000029	16.0
B1border/0/2.0/C_2/0/0.7/results/20221208-1329_seed2781583958_pid11471/000032	17.0
B1border/0/2.0/C_2/0/0.7/results/20221208-1329_seed2781583958_pid11471/000035	14.0
B1border/0/2.0/C_2/0/0.7/results/20221208-1329_seed2781583958_pid11471/000039	18.0
B1border/0/2.0/C_2/0/0.7/results/20221208-1329_seed2781583958_pid11471/000044	18.0
B1border/0/2.0/C_2/0/0.7/results/20221208-1329_seed2781583958_pid11471/000053	25.0
B1border/0/2.0/C_2/0/0.7/results/20221208-1329_seed2781583958_pid11471/000055	16.0
B1border/0/2.0/C_2/0/0.7/results/20221208-1329_seed2781583958_pid11471/000074	13.0
B1border/0/2.0/C_2/0/0.7/results/20221208-1329_seed2781583958_pid11471/000079	15.0
B1border/0/2.0/C_2/0/0.7/results/20221208-1329_seed2781583958_pid11471/000085	14.0
B1border/0/2.0/C_2/0/0.8/results/20221208-1331_seed3729813445_pid11096/000006	14.0
B1border/0/2.0/C_2/0/0.8/results/20221208-1331_seed3729813445_pid11096/000014	13.0
B1border/0/2.0/C_2/0/0.8/results/20221208-1331_seed3729813445_pid11096/000026	13.0
B1border/0/2.0/C_2/0/0.8/results/20221208-1331_seed3729813445_pid11096/000027	12.0
B1border/0/2.0/C_2/0/0.8/results/20221208-1331_seed3729813445_pid11096/000029	14.0
B1border/0/2.0/C_2/0/0.8/results/20221208-1331_seed3729813445_pid11096/000030	12.0
B1border/0/2.0/C_2/0/0.8/results/20221208-1331_seed3729813445_pid11096/000058	15.0
B1border/0/2.0/C_2/0/0.8/results/20221208-1331_seed3729813445_pid11096/000063	11.0
B1border/0/2.0/C_2/0/0.8/results/20221208-1331_seed3729813445_pid11096/000067	19.0
B1border/0/2.0/C_2/0/0.8/results/20221208-1331_seed3729813445_pid11096/000071	13.0
B1border/0/2.0/C_2/0/0.8/results/20221208-1331_seed3729813445_pid11096/000076	15.0
B1border/0/2.0/C_2/0/0.8/results/20221208-1331_seed3729813445_pid11096/000077	11.0
B1border/0/2.0/C_2/0/0.8/results/20221208-1331_seed3729813445_pid11096/000084	18.0
B1border/0/2.0/C_2/0/0.8/results/20221208-1331_seed3729813445_pid11096/000087	17.0
B1border/0/2.0/C_2/0/0.8/results/20221208-1331_seed3729813445_pid11096/000088	15.0
B1border/0/2.0/C_2/0/0.8/results/20221208-1333_seed3950703193_pid11450/000018	14.0
B1border/0/2.0/C_2/0/0.8/results/20221208-1333_seed3950703193_pid11450/000031	13.0
B1border/0/2.0/C_2/0/0.8/results/20221208-1333_seed3950703193_pid11450/000055	13.0
B1border/0/2.0/C_2/0/0.8/results/20221208-1333_seed3950703193_pid11450/000059	14.0
B1border/0/2.0/C_2/0/0.8/results/20221208-1333_seed3950703193_pid11450/000063	14.0
B1border/0/2.0/C_2/0/0.8/results/20221208-1333_seed3950703193_pid11450/000064	13.0
B1border/0/2.0/C_2/0/0.8/results/20221208-1333_seed3950703193_pid11450/000067	12.0
B1border/0/2.0/C_2/0/0.8/results/20221208-1333_seed3950703193_pid11450/000077	14.0
B1border/0/2.0/C_2/0/0.9/results/20221208-1336_seed2078618332_pid11426/000000	13.0
B1border/0/2.0/C_2/0/0.9/results/20221208-1336_seed2078618332_pid11426/000014	16.0
B1border/0/2.0/C_2/0/0.9/results/20221208-1336_seed2078618332_pid11426/000083	13.0
B1border/0/2.0/C_2/0/0.9/results/20221208-1338_seed1211617298_pid11402/000068	11.0
B1border/0/2.0/C_2/0/0.9/results/20221208-1338_seed1211617298_pid11402/000082	15.0
B1border/0/2.0/C_2/0/1.0/results/20221208-1338_seed2453396198_pid11403/000002	11.0
B1border/0/2.0/C_2/0/1.0/results/20221208-1338_seed2453396198_pid11403/000027	15.0
B1border/0/2.0/C_2/0/1.0/results/20221208-1338_seed2453396198_pid11403/000051	14.0
B1border/0/2.0/C_2/0/1.0/results/20221208-1338_seed2453396198_pid11403/000060	11.0
B1border/0/2.0/C_2/0/1.0/results/20221208-1338_seed2453396198_pid11403/000099	13.0
B1border/0/2.0/C_2/0/1.0/results/20221208-1339_seed1961379906_pid11432/000022	13.0
B1border/0/2.25/C_1___C_2___C_3/-1/0.8/results/20221208-1338_seed98614955_pid11359/000007	26.0
B1border/0/2.25/C_1___C_2___C_3/-1/0.8/results/20221208-1338_seed98614955_pid11359/000027	20.0
B1border/0/2.25/C_1___C_2___C_3/-1/0.8/results/20221208-1338_seed98614955_pid11359/000076	18.0
B1border/0/2.25/C_1___C_2___C_3/-1/0.8/results/20221208-1338_seed98614955_pid11359/000079	67.0
B1border/0/2.25/C_1___C_2___C_3/-1/0.8/results/20221208-1338_seed98614955_pid11359/000082	14.0
B1border/0/2.25/C_1___C_2___C_3/-1/0.8/results/20221208-1341_seed677640196_pid11393/000015	14.0
B1border/0/2.25/C_1___C_2___C_3/-1/0.8/results/20221208-1341_seed677640196_pid11393/000039	25.0
B1border/0/2.25/C_1___C_2___C_3/-1/0.8/results/20221208-1341_seed677640196_pid11393/000040	27.0
B1border/0/2.25/C_1___C_2___C_3/-1/0.8/results/20221208-1341_seed677640196_pid11393/000059	70.0
B1border/0/2.25/C_1___C_2___C_3/-1/0.8/results/20221208-1341_seed677640196_pid11393/000074	15.0
B1border/0/2.25/C_1___C_2___C_3/-1/0.8/results/20221208-1341_seed677640196_pid11393/000078	18.0
B1border/0/2.25/C_1___C_2___C_3/-1/0.8/results/20221208-1341_seed677640196_pid11393/000083	18.0
B1border/0/2.25/C_1___C_2___C_3/-2/0.7/results/20221208-1330_seed1985520404_pid11454/000016	16.0
B1border/0/2.25/C_1___C_2___C_3/-2/0.7/results/20221208-1342_seed550004683_pid11466/000003	24.0
B1border/0/2.25/C_1___C_2___C_3/-2/0.7/results/20221208-1342_seed550004683_pid11466/000009	20.0
B1border/0/2.25/C_1___C_2___C_3/-2/0.7/results/20221208-1342_seed550004683_pid11466/000024	56.0
B1border/0/2.25/C_1___C_2___C_3/-2/0.7/results/20221208-1342_seed550004683_pid11466/000030	21.0
B1border/0/2.25/C_1___C_2___C_3/-2/0.7/results/20221208-1342_seed550004683_pid11466/000087	25.0
B1border/0/2.25/C_1___C_2___C_3/-2/0.8/results/20221208-1341_seed2716787480_pid11459/000033	17.0
B1border/0/2.25/C_1___C_2___C_3/-2/0.8/results/20221208-1345_seed1002670304_pid11465/000084	24.0
B1border/0/2.25/C_1___C_2___C_3/0/0.9/results/20221208-1408_seed914424624_pid20240/000002	15.0
B1border/0/2.25/C_1___C_2___C_3/0/0.9/results/20221208-1408_seed914424624_pid20240/000006	18.0
B1border/0/2.25/C_1___C_2___C_3/0/0.9/results/20221208-1408_seed914424624_pid20240/000017	14.0
B1border/0/2.25/C_1___C_2___C_3/0/0.9/results/20221208-1408_seed914424624_pid20240/000023	15.0
B1border/0/2.25/C_1___C_2___C_3/0/0.9/results/20221208-1408_seed914424624_pid20240/000024	16.0
B1border/0/2.25/C_1___C_2___C_3/0/0.9/results/20221208-1408_seed914424624_pid20240/000029	16.0
B1border/0/2.25/C_1___C_2___C_3/0/0.9/results/20221208-1408_seed914424624_pid20240/000032	16.0
B1border/0/2.25/C_1___C_2___C_3/0/0.9/results/20221208-1408_seed914424624_pid20240/000034	14.0
B1border/0/2.25/C_1___C_2___C_3/0/0.9/results/20221208-1408_seed914424624_pid20240/000036	15.0
B1border/0/2.25/C_1___C_2___C_3/0/0.9/results/20221208-1408_seed914424624_pid20240/000039	14.0
B1border/0/2.25/C_1___C_2___C_3/0/0.9/results/20221208-1408_seed914424624_pid20240/000043	14.0
B1border/0/2.25/C_1___C_2___C_3/0/0.9/results/20221208-1408_seed914424624_pid20240/000044	14.0
B1border/0/2.25/C_1___C_2___C_3/0/0.9/results/20221208-1408_seed914424624_pid20240/000051	15.0
B1border/0/2.25/C_1___C_2___C_3/0/0.9/results/20221208-1408_seed914424624_pid20240/000053	13.0
B1border/0/2.25/C_1___C_2___C_3/0/0.9/results/20221208-1408_seed914424624_pid20240/000054	17.0
B1border/0/2.25/C_1___C_2___C_3/0/0.9/results/20221208-1408_seed914424624_pid20240/000066	15.0
B1border/0/2.25/C_1___C_2___C_3/0/0.9/results/20221208-1408_seed914424624_pid20240/000067	19.0
B1border/0/2.25/C_1___C_2___C_3/0/0.9/results/20221208-1408_seed914424624_pid20240/000071	13.0
B1border/0/2.25/C_1___C_2___C_3/0/0.9/results/20221208-1408_seed914424624_pid20240/000072	19.0
B1border/0/2.25/C_1___C_2___C_3/0/0.9/results/20221208-1408_seed914424624_pid20240/000075	14.0
B1border/0/2.25/C_1___C_2___C_3/0/0.9/results/20221208-1408_seed914424624_pid20240/000076	15.0
B1border/0/2.25/C_1___C_2___C_3/0/0.9/results/20221208-1408_seed914424624_pid20240/000081	16.0
B1border/0/2.25/C_1___C_2___C_3/0/0.9/results/20221208-1408_seed914424624_pid20240/000082	15.0
B1border/0/2.25/C_1___C_2___C_3/0/0.9/results/20221208-1408_seed914424624_pid20240/000087	14.0
B1border/0/2.25/C_1___C_2___C_3/0/0.9/results/20221208-1408_seed914424624_pid20240/000088	14.0
B1border/0/2.25/C_1___C_2___C_3/0/0.9/results/20221208-1408_seed914424624_pid20240/000089	13.0
B1border/0/2.25/C_1___C_2___C_3/0/0.9/results/20221208-1408_seed914424624_pid20240/000091	14.0
B1border/0/2.25/C_1___C_2___C_3/0/0.9/results/20221208-1408_seed914424624_pid20240/000098	16.0
B1border/0/2.25/C_1___C_2___C_3/0/0.9/results/20221208-1410_seed409034947_pid20140/000002	20.0
B1border/0/2.25/C_1___C_2___C_3/0/0.9/results/20221208-1410_seed409034947_pid20140/000007	15.0
B1border/0/2.25/C_1___C_2___C_3/0/0.9/results/20221208-1410_seed409034947_pid20140/000012	16.0
B1border/0/2.25/C_1___C_2___C_3/0/0.9/results/20221208-1410_seed409034947_pid20140/000013	14.0
B1border/0/2.25/C_1___C_2___C_3/0/0.9/results/20221208-1410_seed409034947_pid20140/000018	19.0
B1border/0/2.25/C_1___C_2___C_3/0/0.9/results/20221208-1410_seed409034947_pid20140/000024	15.0
B1border/0/2.25/C_1___C_2___C_3/0/0.9/results/20221208-1410_seed409034947_pid20140/000027	15.0
B1border/0/2.25/C_1___C_2___C_3/0/0.9/results/20221208-1410_seed409034947_pid20140/000031	16.0
B1border/0/2.25/C_1___C_2___C_3/0/0.9/results/20221208-1410_seed409034947_pid20140/000036	12.0
B1border/0/2.25/C_1___C_2___C_3/0/0.9/results/20221208-1410_seed409034947_pid20140/000039	17.0
B1border/0/2.25/C_1___C_2___C_3/0/0.9/results/20221208-1410_seed409034947_pid20140/000042	14.0
B1border/0/2.25/C_1___C_2___C_3/0/0.9/results/20221208-1410_seed409034947_pid20140/000043	14.0
B1border/0/2.25/C_1___C_2___C_3/0/0.9/results/20221208-1410_seed409034947_pid20140/000047	13.0
B1border/0/2.25/C_1___C_2___C_3/0/0.9/results/20221208-1410_seed409034947_pid20140/000054	13.0
B1border/0/2.25/C_1___C_2___C_3/0/0.9/results/20221208-1410_seed409034947_pid20140/000059	15.0
B1border/0/2.25/C_1___C_2___C_3/0/0.9/results/20221208-1410_seed409034947_pid20140/000060	17.0
B1border/0/2.25/C_1___C_2___C_3/0/0.9/results/20221208-1410_seed409034947_pid20140/000061	15.0
B1border/0/2.25/C_1___C_2___C_3/0/0.9/results/20221208-1410_seed409034947_pid20140/000074	12.0
B1border/0/2.25/C_1___C_2___C_3/0/0.9/results/20221208-1410_seed409034947_pid20140/000075	13.0
B1border/0/2.25/C_1___C_2___C_3/0/0.9/results/20221208-1410_seed409034947_pid20140/000078	17.0
B1border/0/2.25/C_1___C_2___C_3/0/0.9/results/20221208-1410_seed409034947_pid20140/000079	13.0
B1border/0/2.25/C_1___C_2___C_3/0/0.9/results/20221208-1410_seed409034947_pid20140/000082	16.0
B1border/0/2.25/C_1___C_2___C_3/0/0.9/results/20221208-1410_seed409034947_pid20140/000083	13.0
B1border/0/2.25/C_1___C_2___C_3/0/0.9/results/20221208-1410_seed409034947_pid20140/000086	17.0
B1border/0/2.25/C_1___C_2___C_3/0/0.9/results/20221208-1410_seed409034947_pid20140/000090	13.0
B1border/0/2.25/C_1___C_2___C_3/0/0.9/results/20221208-1410_seed409034947_pid20140/000092	14.0
B1border/0/2.25/C_1___C_2___C_3/0/0.9/results/20221208-1410_seed409034947_pid20140/000094	15.0
B1border/0/2.25/C_1___C_2___C_3/0/0.9/results/20221208-1410_seed409034947_pid20140/000095	16.0
B1border/0/2.25/C_1___C_2___C_3/0/1.0/results/20221208-1408_seed4179857224_pid20264/000043	14.0
B1border/0/2.25/C_1___C_2___C_3/0/1.0/results/20221208-1408_seed4179857224_pid20264/000045	11.0
B1border/0/2.25/C_1___C_2___C_3/0/1.0/results/20221208-1408_seed4179857224_pid20264/000048	10.0
B1border/0/2.25/C_1___C_2___C_3/0/1.0/results/20221208-1408_seed4179857224_pid20264/000055	14.0
B1border/0/2.25/C_1___C_2___C_3/0/1.0/results/20221208-1408_seed4179857224_pid20264/000062	14.0
B1border/0/2.25/C_1___C_2___C_3/0/1.0/results/20221208-1408_seed4179857224_pid20264/000066	14.0
B1border/0/2.25/C_1___C_2___C_3/0/1.0/results/20221208-1408_seed4179857224_pid20264/000075	16.0
B1border/0/2.25/C_1___C_2___C_3/0/1.0/results/20221208-1408_seed4179857224_pid20264/000080	15.0
B1border/0/2.25/C_1___C_2___C_3/0/1.0/results/20221208-1408_seed4179857224_pid20264/000081	15.0
B1border/0/2.25/C_1___C_2___C_3/0/1.0/results/20221208-1408_seed4179857224_pid20264/000089	13.0
B1border/0/2.25/C_1___C_2___C_3/0/1.0/results/20221208-1408_seed4179857224_pid20264/000093	12.0
B1border/0/2.25/C_1___C_2___C_3/0/1.0/results/20221208-1408_seed4179857224_pid20264/000095	15.0
B1border/0/2.25/C_1___C_2___C_3/0/1.0/results/20221208-1408_seed4179857224_pid20264/000098	18.0
B1border/0/2.25/C_1___C_2___C_3/0/1.0/results/20221208-1410_seed130603234_pid20409/000001	16.0
B1border/0/2.25/C_1___C_2___C_3/0/1.0/results/20221208-1410_seed130603234_pid20409/000016	12.0
B1border/0/2.25/C_1___C_2___C_3/0/1.0/results/20221208-1410_seed130603234_pid20409/000025	13.0
B1border/0/2.25/C_1___C_2___C_3/0/1.0/results/20221208-1410_seed130603234_pid20409/000032	14.0
B1border/0/2.25/C_1___C_2___C_3/0/1.0/results/20221208-1410_seed130603234_pid20409/000051	14.0
B1border/0/2.25/C_1___C_2___C_3/0/1.0/results/20221208-1410_seed130603234_pid20409/000057	14.0
B1border/0/2.25/C_1___C_2___C_3/0/1.0/results/20221208-1410_seed130603234_pid20409/000059	12.0
B1border/0/2.25/C_1___C_2___C_3/0/1.0/results/20221208-1410_seed130603234_pid20409/000078	16.0
B1border/0/2.25/C_1___C_2___C_3/0/1.0/results/20221208-1410_seed130603234_pid20409/000086	12.0
B1border/0/2.25/C_1___C_2___C_3/0/1.0/results/20221208-1410_seed130603234_pid20409/000093	13.0
B1border/0/2.25/C_1___C_2___C_3/0/1.0/results/20221208-1410_seed130603234_pid20409/000097	16.0
B1border/0/2.25/C_1___C_2___C_3/0/1.0/results/20221208-1410_seed130603234_pid20409/000098	17.0
B1border/0/2.25/C_1___C_2___C_3___D_1___D_2___D_3/-1/1.0/results/20221208-1415_seed2057357068_pid20640/000081	14.0
B1border/0/2.25/C_1___C_2___C_3___D_1___D_2___D_3/-1/1.0/results/20221208-1415_seed2057357068_pid20640/000093	14.0
B1border/0/2.25/C_1___C_2___C_3___D_1___D_2___D_3/-1/1.0/results/20221208-1416_seed1112103956_pid20323/000007	16.0
B1border/0/2.25/C_1___C_2___C_3___D_1___D_2___D_3/-1/1.0/results/20221208-1416_seed1112103956_pid20323/000033	18.0
B1border/0/2.25/C_2/-1/0.6/results/20221208-1356_seed3715254659_pid20620/000001	24.0
B1border/0/2.25/C_2/-1/0.6/results/20221208-1356_seed3715254659_pid20620/000002	28.0
B1border/0/2.25/C_2/-1/0.6/results/20221208-1356_seed3715254659_pid20620/000005	22.0
B1border/0/2.25/C_2/-1/0.6/results/20221208-1356_seed3715254659_pid20620/000035	61.0
B1border/0/2.25/C_2/-1/0.6/results/20221208-1356_seed3715254659_pid20620/000037	18.0
B1border/0/2.25/C_2/-1/0.6/results/20221208-1356_seed3715254659_pid20620/000038	58.0
B1border/0/2.25/C_2/-1/0.6/results/20221208-1356_seed3715254659_pid20620/000045	62.0
B1border/0/2.25/C_2/-1/0.6/results/20221208-1356_seed3715254659_pid20620/000063	25.0
B1border/0/2.25/C_2/-1/0.6/results/20221208-1356_seed3715254659_pid20620/000072	50.0
B1border/0/2.25/C_2/-1/0.6/results/20221208-1359_seed583227539_pid20682/000011	62.0
B1border/0/2.25/C_2/-1/0.6/results/20221208-1359_seed583227539_pid20682/000034	26.0
B1border/0/2.25/C_2/-1/0.6/results/20221208-1359_seed583227539_pid20682/000054	23.0
B1border/0/2.25/C_2/-1/0.6/results/20221208-1359_seed583227539_pid20682/000062	19.0
B1border/0/2.25/C_2/-2/0.6/results/20221208-1355_seed3007474061_pid20939/000051	18.0
B1border/0/2.25/C_2/-2/0.6/results/20221208-1400_seed4163569538_pid20793/000066	13.0
B1border/0/2.25/C_2/0/0.7/results/20221208-1357_seed2050248671_pid20771/000002	14.0
B1border/0/2.25/C_2/0/0.7/results/20221208-1357_seed2050248671_pid20771/000014	15.0
B1border/0/2.25/C_2/0/0.7/results/20221208-1357_seed2050248671_pid20771/000015	19.0
B1border/0/2.25/C_2/0/0.7/results/20221208-1357_seed2050248671_pid20771/000018	16.0
B1border/0/2.25/C_2/0/0.7/results/20221208-1357_seed2050248671_pid20771/000021	23.0
B1border/0/2.25/C_2/0/0.7/results/20221208-1357_seed2050248671_pid20771/000022	17.0
B1border/0/2.25/C_2/0/0.7/results/20221208-1357_seed2050248671_pid20771/000035	19.0
B1border/0/2.25/C_2/0/0.7/results/20221208-1357_seed2050248671_pid20771/000044	19.0
B1border/0/2.25/C_2/0/0.7/results/20221208-1357_seed2050248671_pid20771/000055	18.0
B1border/0/2.25/C_2/0/0.7/results/20221208-1357_seed2050248671_pid20771/000056	61.0
B1border/0/2.25/C_2/0/0.7/results/20221208-1357_seed2050248671_pid20771/000068	21.0
B1border/0/2.25/C_2/0/0.7/results/20221208-1357_seed2050248671_pid20771/000071	16.0
B1border/0/2.25/C_2/0/0.7/results/20221208-1357_seed2050248671_pid20771/000097	19.0
B1border/0/2.25/C_2/0/0.7/results/20221208-1357_seed2050248671_pid20771/000099	11.0
B1border/0/2.25/C_2/0/0.7/results/20221208-1401_seed2692675940_pid21092/000004	23.0
B1border/0/2.25/C_2/0/0.7/results/20221208-1401_seed2692675940_pid21092/000006	17.0
B1border/0/2.25/C_2/0/0.7/results/20221208-1401_seed2692675940_pid21092/000007	21.0
B1border/0/2.25/C_2/0/0.7/results/20221208-1401_seed2692675940_pid21092/000010	19.0
B1border/0/2.25/C_2/0/0.7/results/20221208-1401_seed2692675940_pid21092/000017	14.0
B1border/0/2.25/C_2/0/0.7/results/20221208-1401_seed2692675940_pid21092/000032	18.0
B1border/0/2.25/C_2/0/0.7/results/20221208-1401_seed2692675940_pid21092/000035	23.0
B1border/0/2.25/C_2/0/0.7/results/20221208-1401_seed2692675940_pid21092/000038	16.0
B1border/0/2.25/C_2/0/0.7/results/20221208-1401_seed2692675940_pid21092/000044	24.0
B1border/0/2.25/C_2/0/0.7/results/20221208-1401_seed2692675940_pid21092/000056	19.0
B1border/0/2.25/C_2/0/0.7/results/20221208-1401_seed2692675940_pid21092/000063	15.0
B1border/0/2.25/C_2/0/0.7/results/20221208-1401_seed2692675940_pid21092/000068	19.0
B1border/0/2.25/C_2/0/0.7/results/20221208-1401_seed2692675940_pid21092/000079	21.0
B1border/0/2.25/C_2/0/0.7/results/20221208-1401_seed2692675940_pid21092/000080	14.0
B1border/0/2.25/C_2/0/0.7/results/20221208-1401_seed2692675940_pid21092/000082	14.0
B1border/0/2.25/C_2/0/0.7/results/20221208-1401_seed2692675940_pid21092/000092	12.0
B1border/0/2.25/C_2/0/0.8/results/20221208-1359_seed1374139687_pid20983/000022	15.0
B1border/0/2.25/C_2/0/0.8/results/20221208-1359_seed1374139687_pid20983/000057	15.0
B1border/0/2.25/C_2/0/0.8/results/20221208-1359_seed1374139687_pid20983/000060	15.0
B1border/0/2.25/C_2/0/0.8/results/20221208-1359_seed1374139687_pid20983/000086	16.0
B1border/0/2.25/C_2/0/0.8/results/20221208-1402_seed3708936549_pid21053/000005	14.0
B1border/0/2.25/C_2/0/0.8/results/20221208-1402_seed3708936549_pid21053/000021	11.0
B1border/0/2.25/C_2/0/0.8/results/20221208-1402_seed3708936549_pid21053/000029	15.0
B1border/0/2.25/C_2/0/0.8/results/20221208-1402_seed3708936549_pid21053/000031	18.0
B1border/0/2.25/C_2/0/0.8/results/20221208-1402_seed3708936549_pid21053/000039	15.0
B1border/0/2.25/C_2/0/0.8/results/20221208-1402_seed3708936549_pid21053/000042	14.0
B1border/0/2.25/C_2/0/0.8/results/20221208-1402_seed3708936549_pid21053/000064	13.0
B1border/0/2.25/C_2/0/0.8/results/20221208-1402_seed3708936549_pid21053/000065	16.0
B1border/0/2.25/C_2/0/0.8/results/20221208-1402_seed3708936549_pid21053/000074	14.0
B1border/0/2.25/C_2/0/0.8/results/20221208-1402_seed3708936549_pid21053/000077	15.0
B1border/0/2.25/C_2/0/0.8/results/20221208-1402_seed3708936549_pid21053/000084	12.0
B1border/0/2.25/C_2/0/0.8/results/20221208-1402_seed3708936549_pid21053/000086	15.0
B1border/0/2.25/C_2/0/0.8/results/20221208-1402_seed3708936549_pid21053/000091	15.0
B1border/0/2.25/C_2/0/0.8/results/20221208-1402_seed3708936549_pid21053/000092	16.0
B1border/0/2.5/C_1___C_2___C_3/-1/0.8/results/20221208-1410_seed767741801_pid21067/000001	21.0
B1border/0/2.5/C_1___C_2___C_3/-1/0.8/results/20221208-1410_seed767741801_pid21067/000009	21.0
B1border/0/2.5/C_1___C_2___C_3/-1/0.8/results/20221208-1410_seed767741801_pid21067/000016	21.0
B1border/0/2.5/C_1___C_2___C_3/-1/0.8/results/20221208-1410_seed767741801_pid21067/000030	14.0
B1border/0/2.5/C_1___C_2___C_3/-1/0.8/results/20221208-1410_seed767741801_pid21067/000043	12.0
B1border/0/2.5/C_1___C_2___C_3/-1/0.8/results/20221208-1410_seed767741801_pid21067/000048	16.0
B1border/0/2.5/C_1___C_2___C_3/-1/0.8/results/20221208-1410_seed767741801_pid21067/000054	25.0
B1border/0/2.5/C_1___C_2___C_3/-1/0.8/results/20221208-1410_seed767741801_pid21067/000082	16.0
B1border/0/2.5/C_1___C_2___C_3/-1/0.8/results/20221208-1413_seed3195618107_pid21152/000001	22.0
B1border/0/2.5/C_1___C_2___C_3/-1/0.8/results/20221208-1413_seed3195618107_pid21152/000010	22.0
B1border/0/2.5/C_1___C_2___C_3/-1/0.8/results/20221208-1413_seed3195618107_pid21152/000022	18.0
B1border/0/2.5/C_1___C_2___C_3/-1/0.8/results/20221208-1413_seed3195618107_pid21152/000030	16.0
B1border/0/2.5/C_1___C_2___C_3/-1/0.8/results/20221208-1413_seed3195618107_pid21152/000057	20.0
B1border/0/2.5/C_1___C_2___C_3/-1/0.8/results/20221208-1413_seed3195618107_pid21152/000071	24.0
B1border/0/2.5/C_1___C_2___C_3/-2/0.7/results/20221208-1410_seed3172427838_pid21123/000037	35.0
B1border/0/2.5/C_1___C_2___C_3/-2/0.7/results/20221208-1410_seed3172427838_pid21123/000050	56.0
B1border/0/2.5/C_1___C_2___C_3/-2/0.7/results/20221208-1410_seed3172427838_pid21123/000078	56.0
B1border/0/2.5/C_1___C_2___C_3/-2/0.7/results/20221208-1411_seed3999284534_pid21205/000071	58.0
B1border/0/2.5/C_1___C_2___C_3/-2/0.7/results/20221208-1411_seed3999284534_pid21205/000076	54.0
B1border/0/2.5/C_1___C_2___C_3/-2/0.7/results/20221208-1411_seed3999284534_pid21205/000081	52.0
B1border/0/2.5/C_1___C_2___C_3/0/0.9/results/20221208-1413_seed2880699126_pid21112/000001	15.0
B1border/0/2.5/C_1___C_2___C_3/0/0.9/results/20221208-1413_seed2880699126_pid21112/000002	15.0
B1border/0/2.5/C_1___C_2___C_3/0/0.9/results/20221208-1413_seed2880699126_pid21112/000003	16.0
B1border/0/2.5/C_1___C_2___C_3/0/0.9/results/20221208-1413_seed2880699126_pid21112/000005	15.0
B1border/0/2.5/C_1___C_2___C_3/0/0.9/results/20221208-1413_seed2880699126_pid21112/000006	16.0
B1border/0/2.5/C_1___C_2___C_3/0/0.9/results/20221208-1413_seed2880699126_pid21112/000007	17.0
B1border/0/2.5/C_1___C_2___C_3/0/0.9/results/20221208-1413_seed2880699126_pid21112/000009	21.0
B1border/0/2.5/C_1___C_2___C_3/0/0.9/results/20221208-1413_seed2880699126_pid21112/000010	19.0
B1border/0/2.5/C_1___C_2___C_3/0/0.9/results/20221208-1413_seed2880699126_pid21112/000012	13.0
B1border/0/2.5/C_1___C_2___C_3/0/0.9/results/20221208-1413_seed2880699126_pid21112/000013	16.0
B1border/0/2.5/C_1___C_2___C_3/0/0.9/results/20221208-1413_seed2880699126_pid21112/000019	20.0
B1border/0/2.5/C_1___C_2___C_3/0/0.9/results/20221208-1413_seed2880699126_pid21112/000023	15.0
B1border/0/2.5/C_1___C_2___C_3/0/0.9/results/20221208-1413_seed2880699126_pid21112/000027	14.0
B1border/0/2.5/C_1___C_2___C_3/0/0.9/results/20221208-1413_seed2880699126_pid21112/000035	15.0
B1border/0/2.5/C_1___C_2___C_3/0/0.9/results/20221208-1413_seed2880699126_pid21112/000044	13.0
B1border/0/2.5/C_1___C_2___C_3/0/0.9/results/20221208-1413_seed2880699126_pid21112/000046	17.0
B1border/0/2.5/C_1___C_2___C_3/0/0.9/results/20221208-1413_seed2880699126_pid21112/000047	13.0
B1border/0/2.5/C_1___C_2___C_3/0/0.9/results/20221208-1413_seed2880699126_pid21112/000052	18.0
B1border/0/2.5/C_1___C_2___C_3/0/0.9/results/20221208-1413_seed2880699126_pid21112/000054	13.0
B1border/0/2.5/C_1___C_2___C_3/0/0.9/results/20221208-1413_seed2880699126_pid21112/000056	16.0
B1border/0/2.5/C_1___C_2___C_3/0/0.9/results/20221208-1413_seed2880699126_pid21112/000058	13.0
B1border/0/2.5/C_1___C_2___C_3/0/0.9/results/20221208-1413_seed2880699126_pid21112/000062	14.0
B1border/0/2.5/C_1___C_2___C_3/0/0.9/results/20221208-1413_seed2880699126_pid21112/000064	15.0
B1border/0/2.5/C_1___C_2___C_3/0/0.9/results/20221208-1413_seed2880699126_pid21112/000066	14.0
B1border/0/2.5/C_1___C_2___C_3/0/0.9/results/20221208-1413_seed2880699126_pid21112/000078	14.0
B1border/0/2.5/C_1___C_2___C_3/0/0.9/results/20221208-1413_seed2880699126_pid21112/000080	13.0
B1border/0/2.5/C_1___C_2___C_3/0/0.9/results/20221208-1413_seed2880699126_pid21112/000084	11.0
B1border/0/2.5/C_1___C_2___C_3/0/0.9/results/20221208-1413_seed2880699126_pid21112/000085	14.0
B1border/0/2.5/C_1___C_2___C_3/0/0.9/results/20221208-1413_seed2880699126_pid21112/000087	17.0
B1border/0/2.5/C_1___C_2___C_3/0/0.9/results/20221208-1413_seed2880699126_pid21112/000089	18.0
B1border/0/2.5/C_1___C_2___C_3/0/0.9/results/20221208-1413_seed2880699126_pid21112/000090	14.0
B1border/0/2.5/C_1___C_2___C_3/0/0.9/results/20221208-1413_seed2880699126_pid21112/000092	19.0
B1border/0/2.5/C_1___C_2___C_3/0/0.9/results/20221208-1413_seed2880699126_pid21112/000093	16.0
B1border/0/2.5/C_1___C_2___C_3/0/0.9/results/20221208-1413_seed2880699126_pid21112/000095	17.0
B1border/0/2.5/C_1___C_2___C_3/0/0.9/results/20221208-1413_seed2880699126_pid21112/000097	13.0
B1border/0/2.5/C_1___C_2___C_3/0/0.9/results/20221208-1413_seed2880699126_pid21112/000098	17.0
B1border/0/2.5/C_1___C_2___C_3/0/0.9/results/20221208-1413_seed2880699126_pid21112/000099	15.0
B1border/0/2.5/C_1___C_2___C_3/0/0.9/results/20221208-1414_seed3439609885_pid21222/000001	15.0
B1border/0/2.5/C_1___C_2___C_3/0/0.9/results/20221208-1414_seed3439609885_pid21222/000003	16.0
B1border/0/2.5/C_1___C_2___C_3/0/0.9/results/20221208-1414_seed3439609885_pid21222/000004	15.0
B1border/0/2.5/C_1___C_2___C_3/0/0.9/results/20221208-1414_seed3439609885_pid21222/000005	14.0
B1border/0/2.5/C_1___C_2___C_3/0/0.9/results/20221208-1414_seed3439609885_pid21222/000006	16.0
B1border/0/2.5/C_1___C_2___C_3/0/0.9/results/20221208-1414_seed3439609885_pid21222/000007	15.0
B1border/0/2.5/C_1___C_2___C_3/0/0.9/results/20221208-1414_seed3439609885_pid21222/000010	14.0
B1border/0/2.5/C_1___C_2___C_3/0/0.9/results/20221208-1414_seed3439609885_pid21222/000013	18.0
B1border/0/2.5/C_1___C_2___C_3/0/0.9/results/20221208-1414_seed3439609885_pid21222/000015	15.0
B1border/0/2.5/C_1___C_2___C_3/0/0.9/results/20221208-1414_seed3439609885_pid21222/000020	16.0
B1border/0/2.5/C_1___C_2___C_3/0/0.9/results/20221208-1414_seed3439609885_pid21222/000024	13.0
B1border/0/2.5/C_1___C_2___C_3/0/0.9/results/20221208-1414_seed3439609885_pid21222/000025	18.0
B1border/0/2.5/C_1___C_2___C_3/0/0.9/results/20221208-1414_seed3439609885_pid21222/000026	15.0
B1border/0/2.5/C_1___C_2___C_3/0/0.9/results/20221208-1414_seed3439609885_pid21222/000029	13.0
B1border/0/2.5/C_1___C_2___C_3/0/0.9/results/20221208-1414_seed3439609885_pid21222/000030	13.0
B1border/0/2.5/C_1___C_2___C_3/0/0.9/results/20221208-1414_seed3439609885_pid21222/000035	17.0
B1border/0/2.5/C_1___C_2___C_3/0/0.9/results/20221208-1414_seed3439609885_pid21222/000037	15.0
B1border/0/2.5/C_1___C_2___C_3/0/0.9/results/20221208-1414_seed3439609885_pid21222/000042	15.0
B1border/0/2.5/C_1___C_2___C_3/0/0.9/results/20221208-1414_seed3439609885_pid21222/000043	16.0
B1border/0/2.5/C_1___C_2___C_3/0/0.9/results/20221208-1414_seed3439609885_pid21222/000045	20.0
B1border/0/2.5/C_1___C_2___C_3/0/0.9/results/20221208-1414_seed3439609885_pid21222/000049	15.0
B1border/0/2.5/C_1___C_2___C_3/0/0.9/results/20221208-1414_seed3439609885_pid21222/000052	14.0
B1border/0/2.5/C_1___C_2___C_3/0/0.9/results/20221208-1414_seed3439609885_pid21222/000054	16.0
B1border/0/2.5/C_1___C_2___C_3/0/0.9/results/20221208-1414_seed3439609885_pid21222/000061	16.0
B1border/0/2.5/C_1___C_2___C_3/0/0.9/results/20221208-1414_seed3439609885_pid21222/000066	17.0
B1border/0/2.5/C_1___C_2___C_3/0/0.9/results/20221208-1414_seed3439609885_pid21222/000070	18.0
B1border/0/2.5/C_1___C_2___C_3/0/0.9/results/20221208-1414_seed3439609885_pid21222/000071	15.0
B1border/0/2.5/C_1___C_2___C_3/0/0.9/results/20221208-1414_seed3439609885_pid21222/000072	19.0
B1border/0/2.5/C_1___C_2___C_3/0/0.9/results/20221208-1414_seed3439609885_pid21222/000073	17.0
B1border/0/2.5/C_1___C_2___C_3/0/0.9/results/20221208-1414_seed3439609885_pid21222/000079	12.0
B1border/0/2.5/C_1___C_2___C_3/0/0.9/results/20221208-1414_seed3439609885_pid21222/000080	18.0
B1border/0/2.5/C_1___C_2___C_3/0/0.9/results/20221208-1414_seed3439609885_pid21222/000082	19.0
B1border/0/2.5/C_1___C_2___C_3/0/0.9/results/20221208-1414_seed3439609885_pid21222/000084	19.0
B1border/0/2.5/C_1___C_2___C_3/0/0.9/results/20221208-1414_seed3439609885_pid21222/000086	22.0
B1border/0/2.5/C_1___C_2___C_3/0/0.9/results/20221208-1414_seed3439609885_pid21222/000087	13.0
B1border/0/2.5/C_1___C_2___C_3/0/0.9/results/20221208-1414_seed3439609885_pid21222/000090	15.0
B1border/0/2.5/C_1___C_2___C_3/0/0.9/results/20221208-1414_seed3439609885_pid21222/000091	14.0
B1border/0/2.5/C_1___C_2___C_3/0/0.9/results/20221208-1414_seed3439609885_pid21222/000092	17.0
B1border/0/2.5/C_1___C_2___C_3/0/0.9/results/20221208-1414_seed3439609885_pid21222/000094	16.0
B1border/0/2.5/C_1___C_2___C_3/0/0.9/results/20221208-1414_seed3439609885_pid21222/000099	19.0
B1border/0/2.5/C_1___C_2___C_3___D_1___D_2___D_3/-1/1.0/results/20221208-1416_seed332844968_pid21209/000022	16.0
B1border/0/2.5/C_1___C_2___C_3___D_1___D_2___D_3/-1/1.0/results/20221208-1416_seed332844968_pid21209/000078	12.0
B1border/0/2.5/C_1___C_2___C_3___D_1___D_2___D_3/-1/1.0/results/20221208-1416_seed332844968_pid21209/000094	19.0
B1border/0/2.5/C_1___C_2___C_3___D_1___D_2___D_3/-1/1.0/results/20221208-1417_seed1106965543_pid21199/000017	12.0
B1border/0/2.5/C_2/-1/0.7/results/20221208-1359_seed3213116116_pid21118/000070	22.0
B1border/0/2.5/C_2/-2/0.6/results/20221208-1355_seed3037706731_pid21083/000040	32.0
B1border/0/2.5/C_2/-2/0.6/results/20221208-1355_seed913744253_pid21107/000058	57.0
B1border/0/2.5/C_2/-2/0.6/results/20221208-1355_seed913744253_pid21107/000077	60.0
B1border/0/2.5/C_2/0/0.6/results/20221208-1359_seed4233989657_pid21147/000003	61.0
B1border/0/2.5/C_2/0/0.6/results/20221208-1359_seed4233989657_pid21147/000004	19.0
B1border/0/2.5/C_2/0/0.6/results/20221208-1359_seed4233989657_pid21147/000005	22.0
B1border/0/2.5/C_2/0/0.6/results/20221208-1359_seed4233989657_pid21147/000011	19.0
B1border/0/2.5/C_2/0/0.6/results/20221208-1359_seed4233989657_pid21147/000012	20.0
B1border/0/2.5/C_2/0/0.6/results/20221208-1359_seed4233989657_pid21147/000015	16.0
B1border/0/2.5/C_2/0/0.6/results/20221208-1359_seed4233989657_pid21147/000019	33.0
B1border/0/2.5/C_2/0/0.6/results/20221208-1359_seed4233989657_pid21147/000020	20.0
B1border/0/2.5/C_2/0/0.6/results/20221208-1359_seed4233989657_pid21147/000021	21.0
B1border/0/2.5/C_2/0/0.6/results/20221208-1359_seed4233989657_pid21147/000022	24.0
B1border/0/2.5/C_2/0/0.6/results/20221208-1359_seed4233989657_pid21147/000024	54.0
B1border/0/2.5/C_2/0/0.6/results/20221208-1359_seed4233989657_pid21147/000026	64.0
B1border/0/2.5/C_2/0/0.6/results/20221208-1359_seed4233989657_pid21147/000027	24.0
B1border/0/2.5/C_2/0/0.6/results/20221208-1359_seed4233989657_pid21147/000028	23.0
B1border/0/2.5/C_2/0/0.6/results/20221208-1359_seed4233989657_pid21147/000031	23.0
B1border/0/2.5/C_2/0/0.6/results/20221208-1359_seed4233989657_pid21147/000033	63.0
B1border/0/2.5/C_2/0/0.6/results/20221208-1359_seed4233989657_pid21147/000035	62.0
B1border/0/2.5/C_2/0/0.6/results/20221208-1359_seed4233989657_pid21147/000036	64.0
B1border/0/2.5/C_2/0/0.6/results/20221208-1359_seed4233989657_pid21147/000040	17.0
B1border/0/2.5/C_2/0/0.6/results/20221208-1359_seed4233989657_pid21147/000041	23.0
B1border/0/2.5/C_2/0/0.6/results/20221208-1359_seed4233989657_pid21147/000043	19.0
B1border/0/2.5/C_2/0/0.6/results/20221208-1359_seed4233989657_pid21147/000046	20.0
B1border/0/2.5/C_2/0/0.6/results/20221208-1359_seed4233989657_pid21147/000047	61.0
B1border/0/2.5/C_2/0/0.6/results/20221208-1359_seed4233989657_pid21147/000051	22.0
B1border/0/2.5/C_2/0/0.6/results/20221208-1359_seed4233989657_pid21147/000052	21.0
B1border/0/2.5/C_2/0/0.6/results/20221208-1359_seed4233989657_pid21147/000056	22.0
B1border/0/2.5/C_2/0/0.6/results/20221208-1359_seed4233989657_pid21147/000061	31.0
B1border/0/2.5/C_2/0/0.6/results/20221208-1359_seed4233989657_pid21147/000062	20.0
B1border/0/2.5/C_2/0/0.6/results/20221208-1359_seed4233989657_pid21147/000063	22.0
B1border/0/2.5/C_2/0/0.6/results/20221208-1359_seed4233989657_pid21147/000064	22.0
B1border/0/2.5/C_2/0/0.6/results/20221208-1359_seed4233989657_pid21147/000065	24.0
B1border/0/2.5/C_2/0/0.6/results/20221208-1359_seed4233989657_pid21147/000067	23.0
B1border/0/2.5/C_2/0/0.6/results/20221208-1359_seed4233989657_pid21147/000068	20.0
B1border/0/2.5/C_2/0/0.6/results/20221208-1359_seed4233989657_pid21147/000072	33.0
B1border/0/2.5/C_2/0/0.6/results/20221208-1359_seed4233989657_pid21147/000074	22.0
B1border/0/2.5/C_2/0/0.6/results/20221208-1359_seed4233989657_pid21147/000076	16.0
B1border/0/2.5/C_2/0/0.6/results/20221208-1359_seed4233989657_pid21147/000077	23.0
B1border/0/2.5/C_2/0/0.6/results/20221208-1359_seed4233989657_pid21147/000078	68.0
B1border/0/2.5/C_2/0/0.6/results/20221208-1359_seed4233989657_pid21147/000080	60.0
B1border/0/2.5/C_2/0/0.6/results/20221208-1359_seed4233989657_pid21147/000082	25.0
B1border/0/2.5/C_2/0/0.6/results/20221208-1359_seed4233989657_pid21147/000085	33.0
B1border/0/2.5/C_2/0/0.6/results/20221208-1359_seed4233989657_pid21147/000086	60.0
B1border/0/2.5/C_2/0/0.6/results/20221208-1359_seed4233989657_pid21147/000087	15.0
B1border/0/2.5/C_2/0/0.6/results/20221208-1359_seed4233989657_pid21147/000091	20.0
B1border/0/2.5/C_2/0/0.6/results/20221208-1359_seed4233989657_pid21147/000093	57.0
B1border/0/2.5/C_2/0/0.6/results/20221208-1359_seed4233989657_pid21147/000095	27.0
B1border/0/2.5/C_2/0/0.6/results/20221208-1359_seed4233989657_pid21147/000096	23.0
B1border/0/2.5/C_2/0/0.6/results/20221208-1359_seed4233989657_pid21147/000099	61.0
B1border/0/2.5/C_2/0/0.6/results/20221208-1401_seed1479377818_pid21128/000002	21.0
B1border/0/2.5/C_2/0/0.6/results/20221208-1401_seed1479377818_pid21128/000004	65.0
B1border/0/2.5/C_2/0/0.6/results/20221208-1401_seed1479377818_pid21128/000005	30.0
B1border/0/2.5/C_2/0/0.6/results/20221208-1401_seed1479377818_pid21128/000007	60.0
B1border/0/2.5/C_2/0/0.6/results/20221208-1401_seed1479377818_pid21128/000008	56.0
B1border/0/2.5/C_2/0/0.6/results/20221208-1401_seed1479377818_pid21128/000011	16.0
B1border/0/2.5/C_2/0/0.6/results/20221208-1401_seed1479377818_pid21128/000012	59.0
B1border/0/2.5/C_2/0/0.6/results/20221208-1401_seed1479377818_pid21128/000013	26.0
B1border/0/2.5/C_2/0/0.6/results/20221208-1401_seed1479377818_pid21128/000014	27.0
B1border/0/2.5/C_2/0/0.6/results/20221208-1401_seed1479377818_pid21128/000017	18.0
B1border/0/2.5/C_2/0/0.6/results/20221208-1401_seed1479377818_pid21128/000020	26.0
B1border/0/2.5/C_2/0/0.6/results/20221208-1401_seed1479377818_pid21128/000022	25.0
B1border/0/2.5/C_2/0/0.6/results/20221208-1401_seed1479377818_pid21128/000027	23.0
B1border/0/2.5/C_2/0/0.6/results/20221208-1401_seed1479377818_pid21128/000031	19.0
B1border/0/2.5/C_2/0/0.6/results/20221208-1401_seed1479377818_pid21128/000032	18.0
B1border/0/2.5/C_2/0/0.6/results/20221208-1401_seed1479377818_pid21128/000035	29.0
B1border/0/2.5/C_2/0/0.6/results/20221208-1401_seed1479377818_pid21128/000036	21.0
B1border/0/2.5/C_2/0/0.6/results/20221208-1401_seed1479377818_pid21128/000038	61.0
B1border/0/2.5/C_2/0/0.6/results/20221208-1401_seed1479377818_pid21128/000039	21.0
B1border/0/2.5/C_2/0/0.6/results/20221208-1401_seed1479377818_pid21128/000040	28.0
B1border/0/2.5/C_2/0/0.6/results/20221208-1401_seed1479377818_pid21128/000043	24.0
B1border/0/2.5/C_2/0/0.6/results/20221208-1401_seed1479377818_pid21128/000046	19.0
B1border/0/2.5/C_2/0/0.6/results/20221208-1401_seed1479377818_pid21128/000047	24.0
B1border/0/2.5/C_2/0/0.6/results/20221208-1401_seed1479377818_pid21128/000048	24.0
B1border/0/2.5/C_2/0/0.6/results/20221208-1401_seed1479377818_pid21128/000050	25.0
B1border/0/2.5/C_2/0/0.6/results/20221208-1401_seed1479377818_pid21128/000051	22.0
B1border/0/2.5/C_2/0/0.6/results/20221208-1401_seed1479377818_pid21128/000052	32.0
B1border/0/2.5/C_2/0/0.6/results/20221208-1401_seed1479377818_pid21128/000055	22.0
B1border/0/2.5/C_2/0/0.6/results/20221208-1401_seed1479377818_pid21128/000059	30.0
B1border/0/2.5/C_2/0/0.6/results/20221208-1401_seed1479377818_pid21128/000060	57.0
B1border/0/2.5/C_2/0/0.6/results/20221208-1401_seed1479377818_pid21128/000064	26.0
B1border/0/2.5/C_2/0/0.6/results/20221208-1401_seed1479377818_pid21128/000068	18.0
B1border/0/2.5/C_2/0/0.6/results/20221208-1401_seed1479377818_pid21128/000069	63.0
B1border/0/2.5/C_2/0/0.6/results/20221208-1401_seed1479377818_pid21128/000071	18.0
B1border/0/2.5/C_2/0/0.6/results/20221208-1401_seed1479377818_pid21128/000073	61.0
B1border/0/2.5/C_2/0/0.6/results/20221208-1401_seed1479377818_pid21128/000074	19.0
B1border/0/2.5/C_2/0/0.6/results/20221208-1401_seed1479377818_pid21128/000075	25.0
B1border/0/2.5/C_2/0/0.6/results/20221208-1401_seed1479377818_pid21128/000077	22.0
B1border/0/2.5/C_2/0/0.6/results/20221208-1401_seed1479377818_pid21128/000078	14.0
B1border/0/2.5/C_2/0/0.6/results/20221208-1401_seed1479377818_pid21128/000079	28.0
B1border/0/2.5/C_2/0/0.6/results/20221208-1401_seed1479377818_pid21128/000080	62.0
B1border/0/2.5/C_2/0/0.6/results/20221208-1401_seed1479377818_pid21128/000083	26.0
B1border/0/2.5/C_2/0/0.6/results/20221208-1401_seed1479377818_pid21128/000084	21.0
B1border/0/2.5/C_2/0/0.6/results/20221208-1401_seed1479377818_pid21128/000088	30.0
B1border/0/2.5/C_2/0/0.6/results/20221208-1401_seed1479377818_pid21128/000090	21.0
B1border/0/2.5/C_2/0/0.6/results/20221208-1401_seed1479377818_pid21128/000091	58.0
B1border/0/2.5/C_2/0/0.6/results/20221208-1401_seed1479377818_pid21128/000092	24.0
B1border/0/2.5/C_2/0/0.6/results/20221208-1401_seed1479377818_pid21128/000094	23.0
B1border/0/2.5/C_2/0/0.6/results/20221208-1401_seed1479377818_pid21128/000095	23.0
B1border/0/2.5/C_2/0/0.6/results/20221208-1401_seed1479377818_pid21128/000096	26.0
B1border/0/2.5/C_2/0/0.6/results/20221208-1401_seed1479377818_pid21128/000098	21.0
B1border/0/2.5/C_2/0/0.6/results/20221208-1401_seed1479377818_pid21128/000099	24.0
B1border/0/2.5/C_2/0/0.7/results/20221208-1355_seed2360928877_pid21157/000001	63.0
B1border/0/2.5/C_2/0/0.7/results/20221208-1355_seed2360928877_pid21157/000003	18.0
B1border/0/2.5/C_2/0/0.7/results/20221208-1355_seed2360928877_pid21157/000007	17.0
B1border/0/2.5/C_2/0/0.7/results/20221208-1355_seed2360928877_pid21157/000010	24.0
B1border/0/2.5/C_2/0/0.7/results/20221208-1355_seed2360928877_pid21157/000011	16.0
B1border/0/2.5/C_2/0/0.7/results/20221208-1355_seed2360928877_pid21157/000012	22.0
B1border/0/2.5/C_2/0/0.7/results/20221208-1355_seed2360928877_pid21157/000020	26.0
B1border/0/2.5/C_2/0/0.7/results/20221208-1355_seed2360928877_pid21157/000022	45.0
B1border/0/2.5/C_2/0/0.7/results/20221208-1355_seed2360928877_pid21157/000024	18.0
B1border/0/2.5/C_2/0/0.7/results/20221208-1355_seed2360928877_pid21157/000028	22.0
B1border/0/2.5/C_2/0/0.7/results/20221208-1355_seed2360928877_pid21157/000033	22.0
B1border/0/2.5/C_2/0/0.7/results/20221208-1355_seed2360928877_pid21157/000034	16.0
B1border/0/2.5/C_2/0/0.7/results/20221208-1355_seed2360928877_pid21157/000035	16.0
B1border/0/2.5/C_2/0/0.7/results/20221208-1355_seed2360928877_pid21157/000040	14.0
B1border/0/2.5/C_2/0/0.7/results/20221208-1355_seed2360928877_pid21157/000043	17.0
B1border/0/2.5/C_2/0/0.7/results/20221208-1355_seed2360928877_pid21157/000045	23.0
B1border/0/2.5/C_2/0/0.7/results/20221208-1355_seed2360928877_pid21157/000048	17.0
B1border/0/2.5/C_2/0/0.7/results/20221208-1355_seed2360928877_pid21157/000051	17.0
B1border/0/2.5/C_2/0/0.7/results/20221208-1355_seed2360928877_pid21157/000062	18.0
B1border/0/2.5/C_2/0/0.7/results/20221208-1355_seed2360928877_pid21157/000063	22.0
B1border/0/2.5/C_2/0/0.7/results/20221208-1355_seed2360928877_pid21157/000068	25.0
B1border/0/2.5/C_2/0/0.7/results/20221208-1355_seed2360928877_pid21157/000072	13.0
B1border/0/2.5/C_2/0/0.7/results/20221208-1355_seed2360928877_pid21157/000079	20.0
B1border/0/2.5/C_2/0/0.7/results/20221208-1355_seed2360928877_pid21157/000080	25.0
B1border/0/2.5/C_2/0/0.7/results/20221208-1355_seed2360928877_pid21157/000085	23.0
B1border/0/2.5/C_2/0/0.7/results/20221208-1355_seed2360928877_pid21157/000086	68.0
B1border/0/2.5/C_2/0/0.7/results/20221208-1355_seed2360928877_pid21157/000090	27.0
B1border/0/2.5/C_2/0/0.7/results/20221208-1355_seed2360928877_pid21157/000091	19.0
B1border/0/2.5/C_2/0/0.7/results/20221208-1355_seed2360928877_pid21157/000093	18.0
B1border/0/2.5/C_2/0/0.7/results/20221208-1355_seed2360928877_pid21157/000095	16.0
B1border/0/2.5/C_2/0/0.7/results/20221208-1355_seed2360928877_pid21157/000096	19.0
B1border/0/2.5/C_2/0/0.7/results/20221208-1355_seed2360928877_pid21157/000097	18.0
B1border/0/2.5/C_2/0/0.7/results/20221208-1355_seed2360928877_pid21157/000098	27.0
B1border/0/2.5/C_2/0/0.7/results/20221208-1355_seed2519601048_pid21088/000003	20.0
B1border/0/2.5/C_2/0/0.7/results/20221208-1355_seed2519601048_pid21088/000010	21.0
B1border/0/2.5/C_2/0/0.7/results/20221208-1355_seed2519601048_pid21088/000016	14.0
B1border/0/2.5/C_2/0/0.7/results/20221208-1355_seed2519601048_pid21088/000027	22.0
B1border/0/2.5/C_2/0/0.7/results/20221208-1355_seed2519601048_pid21088/000034	22.0
B1border/0/2.5/C_2/0/0.7/results/20221208-1355_seed2519601048_pid21088/000041	20.0
B1border/0/2.5/C_2/0/0.7/results/20221208-1355_seed2519601048_pid21088/000043	22.0
B1border/0/2.5/C_2/0/0.7/results/20221208-1355_seed2519601048_pid21088/000061	13.0
B1border/0/2.5/C_2/0/0.7/results/20221208-1355_seed2519601048_pid21088/000062	19.0
B1border/0/2.5/C_2/0/0.7/results/20221208-1355_seed2519601048_pid21088/000063	16.0
B1border/0/2.5/C_2/0/0.7/results/20221208-1355_seed2519601048_pid21088/000064	16.0
B1border/0/2.5/C_2/0/0.7/results/20221208-1355_seed2519601048_pid21088/000069	20.0
B1border/0/2.5/C_2/0/0.7/results/20221208-1355_seed2519601048_pid21088/000074	19.0
B1border/0/2.5/C_2/0/0.7/results/20221208-1355_seed2519601048_pid21088/000077	23.0
B1border/0/2.5/C_2/0/0.7/results/20221208-1355_seed2519601048_pid21088/000080	21.0
B1border/0/2.5/C_2/0/0.7/results/20221208-1355_seed2519601048_pid21088/000093	20.0
B1border/0/2.5/C_2/0/0.7/results/20221208-1355_seed2519601048_pid21088/000096	25.0
B1border/0/2.75/C_1___C_2___C_3/-1/0.8/results/20221208-1411_seed1862305824_pid21167/000010	60.0
B1border/0/2.75/C_1___C_2___C_3/-1/0.8/results/20221208-1411_seed1862305824_pid21167/000025	20.0
B1border/0/2.75/C_1___C_2___C_3/-1/0.8/results/20221208-1411_seed1862305824_pid21167/000028	62.0
B1border/0/2.75/C_1___C_2___C_3/-1/0.8/results/20221208-1411_seed1862305824_pid21167/000036	25.0
B1border/0/2.75/C_1___C_2___C_3/-1/0.8/results/20221208-1411_seed1862305824_pid21167/000051	61.0
B1border/0/2.75/C_1___C_2___C_3/-1/0.8/results/20221208-1411_seed1862305824_pid21167/000056	25.0
B1border/0/2.75/C_1___C_2___C_3/-1/0.8/results/20221208-1411_seed1862305824_pid21167/000061	64.0
B1border/0/2.75/C_1___C_2___C_3/-1/0.8/results/20221208-1411_seed1862305824_pid21167/000089	24.0
B1border/0/2.75/C_1___C_2___C_3/-1/0.8/results/20221208-1411_seed1862305824_pid21167/000090	56.0
B1border/0/2.75/C_1___C_2___C_3/-1/0.8/results/20221208-1412_seed3661930945_pid21132/000008	21.0
B1border/0/2.75/C_1___C_2___C_3/-1/0.8/results/20221208-1412_seed3661930945_pid21132/000012	17.0
B1border/0/2.75/C_1___C_2___C_3/-1/0.8/results/20221208-1412_seed3661930945_pid21132/000022	28.0
B1border/0/2.75/C_1___C_2___C_3/-1/0.8/results/20221208-1412_seed3661930945_pid21132/000078	65.0
B1border/0/2.75/C_1___C_2___C_3/-1/0.9/results/20221208-1411_seed1710140318_pid21143/000089	27.0
B1border/0/2.75/C_1___C_2___C_3/-1/0.9/results/20221208-1411_seed1710140318_pid21143/000091	22.0
B1border/0/2.75/C_1___C_2___C_3/-1/0.9/results/20221208-1412_seed2722830463_pid21137/000096	27.0
B1border/0/2.75/C_1___C_2___C_3/-2/0.7/results/20221208-1412_seed1647995961_pid21221/000030	54.0
B1border/0/2.75/C_1___C_2___C_3/-2/0.7/results/20221208-1413_seed1123290350_pid21213/000058	19.0
B1border/0/2.75/C_1___C_2___C_3/0/0.9/results/20221208-1240_seed4062182911_pid115093/000003	17.0
B1border/0/2.75/C_1___C_2___C_3/0/0.9/results/20221208-1240_seed4062182911_pid115093/000006	17.0
B1border/0/2.75/C_1___C_2___C_3/0/0.9/results/20221208-1240_seed4062182911_pid115093/000007	17.0
B1border/0/2.75/C_1___C_2___C_3/0/0.9/results/20221208-1240_seed4062182911_pid115093/000008	15.0
B1border/0/2.75/C_1___C_2___C_3/0/0.9/results/20221208-1240_seed4062182911_pid115093/000012	20.0
B1border/0/2.75/C_1___C_2___C_3/0/0.9/results/20221208-1240_seed4062182911_pid115093/000013	14.0
B1border/0/2.75/C_1___C_2___C_3/0/0.9/results/20221208-1240_seed4062182911_pid115093/000015	16.0
B1border/0/2.75/C_1___C_2___C_3/0/0.9/results/20221208-1240_seed4062182911_pid115093/000018	17.0
B1border/0/2.75/C_1___C_2___C_3/0/0.9/results/20221208-1240_seed4062182911_pid115093/000021	17.0
B1border/0/2.75/C_1___C_2___C_3/0/0.9/results/20221208-1240_seed4062182911_pid115093/000026	14.0
B1border/0/2.75/C_1___C_2___C_3/0/0.9/results/20221208-1240_seed4062182911_pid115093/000029	13.0
B1border/0/2.75/C_1___C_2___C_3/0/0.9/results/20221208-1240_seed4062182911_pid115093/000030	14.0
B1border/0/2.75/C_1___C_2___C_3/0/0.9/results/20221208-1240_seed4062182911_pid115093/000031	18.0
B1border/0/2.75/C_1___C_2___C_3/0/0.9/results/20221208-1240_seed4062182911_pid115093/000033	18.0
B1border/0/2.75/C_1___C_2___C_3/0/0.9/results/20221208-1240_seed4062182911_pid115093/000034	17.0
B1border/0/2.75/C_1___C_2___C_3/0/0.9/results/20221208-1240_seed4062182911_pid115093/000035	16.0
B1border/0/2.75/C_1___C_2___C_3/0/0.9/results/20221208-1240_seed4062182911_pid115093/000037	15.0
B1border/0/2.75/C_1___C_2___C_3/0/0.9/results/20221208-1240_seed4062182911_pid115093/000039	21.0
B1border/0/2.75/C_1___C_2___C_3/0/0.9/results/20221208-1240_seed4062182911_pid115093/000044	14.0
B1border/0/2.75/C_1___C_2___C_3/0/0.9/results/20221208-1240_seed4062182911_pid115093/000045	16.0
B1border/0/2.75/C_1___C_2___C_3/0/0.9/results/20221208-1240_seed4062182911_pid115093/000051	15.0
B1border/0/2.75/C_1___C_2___C_3/0/0.9/results/20221208-1240_seed4062182911_pid115093/000054	17.0
B1border/0/2.75/C_1___C_2___C_3/0/0.9/results/20221208-1240_seed4062182911_pid115093/000055	16.0
B1border/0/2.75/C_1___C_2___C_3/0/0.9/results/20221208-1240_seed4062182911_pid115093/000056	17.0
B1border/0/2.75/C_1___C_2___C_3/0/0.9/results/20221208-1240_seed4062182911_pid115093/000059	14.0
B1border/0/2.75/C_1___C_2___C_3/0/0.9/results/20221208-1240_seed4062182911_pid115093/000063	22.0
B1border/0/2.75/C_1___C_2___C_3/0/0.9/results/20221208-1240_seed4062182911_pid115093/000064	17.0
B1border/0/2.75/C_1___C_2___C_3/0/0.9/results/20221208-1240_seed4062182911_pid115093/000069	17.0
B1border/0/2.75/C_1___C_2___C_3/0/0.9/results/20221208-1240_seed4062182911_pid115093/000074	16.0
B1border/0/2.75/C_1___C_2___C_3/0/0.9/results/20221208-1240_seed4062182911_pid115093/000075	16.0
B1border/0/2.75/C_1___C_2___C_3/0/0.9/results/20221208-1240_seed4062182911_pid115093/000083	20.0
B1border/0/2.75/C_1___C_2___C_3/0/0.9/results/20221208-1240_seed4062182911_pid115093/000088	15.0
B1border/0/2.75/C_1___C_2___C_3/0/0.9/results/20221208-1240_seed4062182911_pid115093/000090	15.0
B1border/0/2.75/C_1___C_2___C_3/0/0.9/results/20221208-1240_seed4062182911_pid115093/000092	17.0
B1border/0/2.75/C_1___C_2___C_3/0/0.9/results/20221208-1240_seed4062182911_pid115093/000093	16.0
B1border/0/2.75/C_1___C_2___C_3/0/0.9/results/20221208-1240_seed4062182911_pid115093/000096	17.0
B1border/0/2.75/C_1___C_2___C_3/0/0.9/results/20221208-1240_seed4062182911_pid115093/000097
B1border/0/2.75/C_1___C_2___C_3/0/0.9/results/20221208-1402_seed3221215324_pid72811/000000	15.0
B1border/0/2.75/C_1___C_2___C_3/0/0.9/results/20221208-1402_seed3221215324_pid72811/000001	18.0
B1border/0/2.75/C_1___C_2___C_3/0/0.9/results/20221208-1402_seed3221215324_pid72811/000004	15.0
B1border/0/2.75/C_1___C_2___C_3/0/0.9/results/20221208-1402_seed3221215324_pid72811/000012	20.0
B1border/0/2.75/C_1___C_2___C_3/0/0.9/results/20221208-1402_seed3221215324_pid72811/000016	14.0
B1border/0/2.75/C_1___C_2___C_3/0/0.9/results/20221208-1402_seed3221215324_pid72811/000018	14.0
B1border/0/2.75/C_1___C_2___C_3/0/0.9/results/20221208-1402_seed3221215324_pid72811/000026	15.0
B1border/0/2.75/C_1___C_2___C_3/0/0.9/results/20221208-1402_seed3221215324_pid72811/000027	17.0
B1border/0/2.75/C_1___C_2___C_3/0/0.9/results/20221208-1402_seed3221215324_pid72811/000028	17.0
B1border/0/2.75/C_1___C_2___C_3/0/0.9/results/20221208-1402_seed3221215324_pid72811/000031	17.0
B1border/0/2.75/C_1___C_2___C_3/0/0.9/results/20221208-1402_seed3221215324_pid72811/000037	15.0
B1border/0/2.75/C_1___C_2___C_3/0/0.9/results/20221208-1402_seed3221215324_pid72811/000041	13.0
B1border/0/2.75/C_1___C_2___C_3/0/0.9/results/20221208-1402_seed3221215324_pid72811/000044	17.0
B1border/0/2.75/C_1___C_2___C_3/0/0.9/results/20221208-1402_seed3221215324_pid72811/000045	15.0
B1border/0/2.75/C_1___C_2___C_3/0/0.9/results/20221208-1402_seed3221215324_pid72811/000048	17.0
B1border/0/2.75/C_1___C_2___C_3/0/0.9/results/20221208-1402_seed3221215324_pid72811/000050	16.0
B1border/0/2.75/C_1___C_2___C_3/0/0.9/results/20221208-1402_seed3221215324_pid72811/000052	17.0
B1border/0/2.75/C_1___C_2___C_3/0/0.9/results/20221208-1402_seed3221215324_pid72811/000059	20.0
B1border/0/2.75/C_1___C_2___C_3/0/0.9/results/20221208-1402_seed3221215324_pid72811/000064	17.0
B1border/0/2.75/C_1___C_2___C_3/0/0.9/results/20221208-1402_seed3221215324_pid72811/000067	18.0
B1border/0/2.75/C_1___C_2___C_3/0/0.9/results/20221208-1402_seed3221215324_pid72811/000070	16.0
B1border/0/2.75/C_1___C_2___C_3/0/0.9/results/20221208-1402_seed3221215324_pid72811/000075	16.0
B1border/0/2.75/C_1___C_2___C_3/0/0.9/results/20221208-1402_seed3221215324_pid72811/000076	18.0
B1border/0/2.75/C_1___C_2___C_3/0/0.9/results/20221208-1402_seed3221215324_pid72811/000079	16.0
B1border/0/2.75/C_1___C_2___C_3/0/0.9/results/20221208-1402_seed3221215324_pid72811/000081	16.0
B1border/0/2.75/C_1___C_2___C_3/0/0.9/results/20221208-1402_seed3221215324_pid72811/000083	16.0
B1border/0/2.75/C_1___C_2___C_3/0/0.9/results/20221208-1402_seed3221215324_pid72811/000084	14.0
B1border/0/2.75/C_1___C_2___C_3/0/0.9/results/20221208-1402_seed3221215324_pid72811/000085	18.0
B1border/0/2.75/C_1___C_2___C_3/0/0.9/results/20221208-1402_seed3221215324_pid72811/000088	17.0
B1border/0/2.75/C_1___C_2___C_3/0/0.9/results/20221208-1402_seed3221215324_pid72811/000093	17.0
B1border/0/2.75/C_1___C_2___C_3/0/0.9/results/20221208-1402_seed3221215324_pid72811/000099	16.0
B1border/0/2.75/C_1___C_2___C_3___D_1___D_2___D_3/-2/0.9/results/20221208-1411_seed2166112210_pid74110/000048	65.0
B1border/0/2.75/C_2/0/0.6/results/20221208-1348_seed24125106_pid73769/000000	59.0
B1border/0/2.75/C_2/0/0.6/results/20221208-1348_seed24125106_pid73769/000002	21.0
B1border/0/2.75/C_2/0/0.6/results/20221208-1348_seed24125106_pid73769/000004	25.0
B1border/0/2.75/C_2/0/0.6/results/20221208-1348_seed24125106_pid73769/000005	21.0
B1border/0/2.75/C_2/0/0.6/results/20221208-1348_seed24125106_pid73769/000007	29.0
B1border/0/2.75/C_2/0/0.6/results/20221208-1348_seed24125106_pid73769/000008	21.0
B1border/0/2.75/C_2/0/0.6/results/20221208-1348_seed24125106_pid73769/000010	21.0
B1border/0/2.75/C_2/0/0.6/results/20221208-1348_seed24125106_pid73769/000014	23.0
B1border/0/2.75/C_2/0/0.6/results/20221208-1348_seed24125106_pid73769/000016	21.0
B1border/0/2.75/C_2/0/0.6/results/20221208-1348_seed24125106_pid73769/000017	65.0
B1border/0/2.75/C_2/0/0.6/results/20221208-1348_seed24125106_pid73769/000019	54.0
B1border/0/2.75/C_2/0/0.6/results/20221208-1348_seed24125106_pid73769/000020	59.0
B1border/0/2.75/C_2/0/0.6/results/20221208-1348_seed24125106_pid73769/000021	17.0
B1border/0/2.75/C_2/0/0.6/results/20221208-1348_seed24125106_pid73769/000022	57.0
B1border/0/2.75/C_2/0/0.6/results/20221208-1348_seed24125106_pid73769/000024	24.0
B1border/0/2.75/C_2/0/0.6/results/20221208-1348_seed24125106_pid73769/000025	52.0
B1border/0/2.75/C_2/0/0.6/results/20221208-1348_seed24125106_pid73769/000027	22.0
B1border/0/2.75/C_2/0/0.6/results/20221208-1348_seed24125106_pid73769/000029	65.0
B1border/0/2.75/C_2/0/0.6/results/20221208-1348_seed24125106_pid73769/000033	62.0
B1border/0/2.75/C_2/0/0.6/results/20221208-1348_seed24125106_pid73769/000034	52.0
B1border/0/2.75/C_2/0/0.6/results/20221208-1348_seed24125106_pid73769/000037	20.0
B1border/0/2.75/C_2/0/0.6/results/20221208-1348_seed24125106_pid73769/000039	26.0
B1border/0/2.75/C_2/0/0.6/results/20221208-1348_seed24125106_pid73769/000041	26.0
B1border/0/2.75/C_2/0/0.6/results/20221208-1348_seed24125106_pid73769/000043	59.0
B1border/0/2.75/C_2/0/0.6/results/20221208-1348_seed24125106_pid73769/000045	21.0
B1border/0/2.75/C_2/0/0.6/results/20221208-1348_seed24125106_pid73769/000046	33.0
B1border/0/2.75/C_2/0/0.6/results/20221208-1348_seed24125106_pid73769/000048	21.0
B1border/0/2.75/C_2/0/0.6/results/20221208-1348_seed24125106_pid73769/000052	59.0
B1border/0/2.75/C_2/0/0.6/results/20221208-1348_seed24125106_pid73769/000053	26.0
B1border/0/2.75/C_2/0/0.6/results/20221208-1348_seed24125106_pid73769/000055	25.0
B1border/0/2.75/C_2/0/0.6/results/20221208-1348_seed24125106_pid73769/000058	25.0
B1border/0/2.75/C_2/0/0.6/results/20221208-1348_seed24125106_pid73769/000060	60.0
B1border/0/2.75/C_2/0/0.6/results/20221208-1348_seed24125106_pid73769/000061	29.0
B1border/0/2.75/C_2/0/0.6/results/20221208-1348_seed24125106_pid73769/000063	30.0
B1border/0/2.75/C_2/0/0.6/results/20221208-1348_seed24125106_pid73769/000066	22.0
B1border/0/2.75/C_2/0/0.6/results/20221208-1348_seed24125106_pid73769/000069	60.0
B1border/0/2.75/C_2/0/0.6/results/20221208-1348_seed24125106_pid73769/000070	29.0
B1border/0/2.75/C_2/0/0.6/results/20221208-1348_seed24125106_pid73769/000073	24.0
B1border/0/2.75/C_2/0/0.6/results/20221208-1348_seed24125106_pid73769/000074	56.0
B1border/0/2.75/C_2/0/0.6/results/20221208-1348_seed24125106_pid73769/000075	61.0
B1border/0/2.75/C_2/0/0.6/results/20221208-1348_seed24125106_pid73769/000076	24.0
B1border/0/2.75/C_2/0/0.6/results/20221208-1348_seed24125106_pid73769/000078	30.0
B1border/0/2.75/C_2/0/0.6/results/20221208-1348_seed24125106_pid73769/000081	59.0
B1border/0/2.75/C_2/0/0.6/results/20221208-1348_seed24125106_pid73769/000088	28.0
B1border/0/2.75/C_2/0/0.6/results/20221208-1348_seed24125106_pid73769/000089	31.0
B1border/0/2.75/C_2/0/0.6/results/20221208-1348_seed24125106_pid73769/000092	61.0
B1border/0/2.75/C_2/0/0.6/results/20221208-1348_seed24125106_pid73769/000095	67.0
B1border/0/2.75/C_2/0/0.6/results/20221208-1348_seed24125106_pid73769/000096	64.0
B1border/0/2.75/C_2/0/0.6/results/20221208-1348_seed24125106_pid73769/000097	58.0
B1border/0/2.75/C_2/0/0.6/results/20221208-1348_seed24125106_pid73769/000099	25.0
B1border/0/2.75/C_2/0/0.6/results/20221208-1349_seed1006778427_pid74014/000002	26.0
B1border/0/2.75/C_2/0/0.6/results/20221208-1349_seed1006778427_pid74014/000003	16.0
B1border/0/2.75/C_2/0/0.6/results/20221208-1349_seed1006778427_pid74014/000007	20.0
B1border/0/2.75/C_2/0/0.6/results/20221208-1349_seed1006778427_pid74014/000011	40.0
B1border/0/2.75/C_2/0/0.6/results/20221208-1349_seed1006778427_pid74014/000014	59.0
B1border/0/2.75/C_2/0/0.6/results/20221208-1349_seed1006778427_pid74014/000016	58.0
B1border/0/2.75/C_2/0/0.6/results/20221208-1349_seed1006778427_pid74014/000017	66.0
B1border/0/2.75/C_2/0/0.6/results/20221208-1349_seed1006778427_pid74014/000018	60.0
B1border/0/2.75/C_2/0/0.6/results/20221208-1349_seed1006778427_pid74014/000020	58.0
B1border/0/2.75/C_2/0/0.6/results/20221208-1349_seed1006778427_pid74014/000021	19.0
B1border/0/2.75/C_2/0/0.6/results/20221208-1349_seed1006778427_pid74014/000022	23.0
B1border/0/2.75/C_2/0/0.6/results/20221208-1349_seed1006778427_pid74014/000023	54.0
B1border/0/2.75/C_2/0/0.6/results/20221208-1349_seed1006778427_pid74014/000024	28.0
B1border/0/2.75/C_2/0/0.6/results/20221208-1349_seed1006778427_pid74014/000025	55.0
B1border/0/2.75/C_2/0/0.6/results/20221208-1349_seed1006778427_pid74014/000026	63.0
B1border/0/2.75/C_2/0/0.6/results/20221208-1349_seed1006778427_pid74014/000029	27.0
B1border/0/2.75/C_2/0/0.6/results/20221208-1349_seed1006778427_pid74014/000034	19.0
B1border/0/2.75/C_2/0/0.6/results/20221208-1349_seed1006778427_pid74014/000035	58.0
B1border/0/2.75/C_2/0/0.6/results/20221208-1349_seed1006778427_pid74014/000036	16.0
B1border/0/2.75/C_2/0/0.6/results/20221208-1349_seed1006778427_pid74014/000037	66.0
B1border/0/2.75/C_2/0/0.6/results/20221208-1349_seed1006778427_pid74014/000039	22.0
B1border/0/2.75/C_2/0/0.6/results/20221208-1349_seed1006778427_pid74014/000041	22.0
B1border/0/2.75/C_2/0/0.6/results/20221208-1349_seed1006778427_pid74014/000042	24.0
B1border/0/2.75/C_2/0/0.6/results/20221208-1349_seed1006778427_pid74014/000043	59.0
B1border/0/2.75/C_2/0/0.6/results/20221208-1349_seed1006778427_pid74014/000044	18.0
B1border/0/2.75/C_2/0/0.6/results/20221208-1349_seed1006778427_pid74014/000045	23.0
B1border/0/2.75/C_2/0/0.6/results/20221208-1349_seed1006778427_pid74014/000046	22.0
B1border/0/2.75/C_2/0/0.6/results/20221208-1349_seed1006778427_pid74014/000049	59.0
B1border/0/2.75/C_2/0/0.6/results/20221208-1349_seed1006778427_pid74014/000050	58.0
B1border/0/2.75/C_2/0/0.6/results/20221208-1349_seed1006778427_pid74014/000052	35.0
B1border/0/2.75/C_2/0/0.6/results/20221208-1349_seed1006778427_pid74014/000053	57.0
B1border/0/2.75/C_2/0/0.6/results/20221208-1349_seed1006778427_pid74014/000055	24.0
B1border/0/2.75/C_2/0/0.6/results/20221208-1349_seed1006778427_pid74014/000056	24.0
B1border/0/2.75/C_2/0/0.6/results/20221208-1349_seed1006778427_pid74014/000061	21.0
B1border/0/2.75/C_2/0/0.6/results/20221208-1349_seed1006778427_pid74014/000063	60.0
B1border/0/2.75/C_2/0/0.6/results/20221208-1349_seed1006778427_pid74014/000064	23.0
B1border/0/2.75/C_2/0/0.6/results/20221208-1349_seed1006778427_pid74014/000067	22.0
B1border/0/2.75/C_2/0/0.6/results/20221208-1349_seed1006778427_pid74014/000068	55.0
B1border/0/2.75/C_2/0/0.6/results/20221208-1349_seed1006778427_pid74014/000072	28.0
B1border/0/2.75/C_2/0/0.6/results/20221208-1349_seed1006778427_pid74014/000073	57.0
B1border/0/2.75/C_2/0/0.6/results/20221208-1349_seed1006778427_pid74014/000074	27.0
B1border/0/2.75/C_2/0/0.6/results/20221208-1349_seed1006778427_pid74014/000077	23.0
B1border/0/2.75/C_2/0/0.6/results/20221208-1349_seed1006778427_pid74014/000078	62.0
B1border/0/2.75/C_2/0/0.6/results/20221208-1349_seed1006778427_pid74014/000080	21.0
B1border/0/2.75/C_2/0/0.6/results/20221208-1349_seed1006778427_pid74014/000084	64.0
B1border/0/2.75/C_2/0/0.6/results/20221208-1349_seed1006778427_pid74014/000089	24.0
B1border/0/2.75/C_2/0/0.6/results/20221208-1349_seed1006778427_pid74014/000091	23.0
B1border/0/2.75/C_2/0/0.6/results/20221208-1349_seed1006778427_pid74014/000092	27.0
B1border/0/2.75/C_2/0/0.6/results/20221208-1349_seed1006778427_pid74014/000097	61.0
B1border/0/3.0/C_1___C_2___C_3/-1/0.8/results/20221208-1400_seed2402005073_pid73725/000005	27.0
B1border/0/3.0/C_1___C_2___C_3/-1/0.8/results/20221208-1400_seed2402005073_pid73725/000007	29.0
B1border/0/3.0/C_1___C_2___C_3/-1/0.8/results/20221208-1400_seed2402005073_pid73725/000012	68.0
B1border/0/3.0/C_1___C_2___C_3/-1/0.8/results/20221208-1400_seed2402005073_pid73725/000023	31.0
B1border/0/3.0/C_1___C_2___C_3/-1/0.8/results/20221208-1400_seed2402005073_pid73725/000067	29.0
B1border/0/3.0/C_1___C_2___C_3/-1/0.8/results/20221208-1400_seed2402005073_pid73725/000092	21.0
B1border/0/3.0/C_1___C_2___C_3/-1/0.8/results/20221208-1400_seed2402005073_pid73725/000099	17.0
B1border/0/3.0/C_1___C_2___C_3/-1/0.8/results/20221208-1404_seed4196454753_pid74092/000047	25.0
B1border/0/3.0/C_1___C_2___C_3/-1/0.8/results/20221208-1404_seed4196454753_pid74092/000048	62.0
B1border/0/3.0/C_1___C_2___C_3/-1/0.8/results/20221208-1404_seed4196454753_pid74092/000052	64.0
B1border/0/3.0/C_1___C_2___C_3/-1/0.8/results/20221208-1404_seed4196454753_pid74092/000061	24.0
B1border/0/3.0/C_1___C_2___C_3/-1/0.8/results/20221208-1404_seed4196454753_pid74092/000063	23.0
B1border/0/3.0/C_1___C_2___C_3/-1/0.8/results/20221208-1404_seed4196454753_pid74092/000072	21.0
B1border/0/3.0/C_1___C_2___C_3/-1/0.8/results/20221208-1404_seed4196454753_pid74092/000090	24.0
B1border/0/3.0/C_1___C_2___C_3/-2/0.7/results/20221208-1402_seed3098641478_pid73743/000098	58.0
B1border/0/3.0/C_1___C_2___C_3/0/0.9/results/20221208-1404_seed3056081442_pid73929/000006	15.0
B1border/0/3.0/C_1___C_2___C_3/0/0.9/results/20221208-1404_seed3056081442_pid73929/000010	15.0
B1border/0/3.0/C_1___C_2___C_3/0/0.9/results/20221208-1404_seed3056081442_pid73929/000012	21.0
B1border/0/3.0/C_1___C_2___C_3/0/0.9/results/20221208-1404_seed3056081442_pid73929/000014	23.0
B1border/0/3.0/C_1___C_2___C_3/0/0.9/results/20221208-1404_seed3056081442_pid73929/000015	19.0
B1border/0/3.0/C_1___C_2___C_3/0/0.9/results/20221208-1404_seed3056081442_pid73929/000022	20.0
B1border/0/3.0/C_1___C_2___C_3/0/0.9/results/20221208-1404_seed3056081442_pid73929/000027	13.0
B1border/0/3.0/C_1___C_2___C_3/0/0.9/results/20221208-1404_seed3056081442_pid73929/000029	20.0
B1border/0/3.0/C_1___C_2___C_3/0/0.9/results/20221208-1404_seed3056081442_pid73929/000033	19.0
B1border/0/3.0/C_1___C_2___C_3/0/0.9/results/20221208-1404_seed3056081442_pid73929/000037	17.0
B1border/0/3.0/C_1___C_2___C_3/0/0.9/results/20221208-1404_seed3056081442_pid73929/000043	18.0
B1border/0/3.0/C_1___C_2___C_3/0/0.9/results/20221208-1404_seed3056081442_pid73929/000044
B1border/0/3.0/C_1___C_2___C_3/0/0.9/results/20221208-1404_seed3056081442_pid73929/000050	14.0
B1border/0/3.0/C_1___C_2___C_3/0/0.9/results/20221208-1404_seed3056081442_pid73929/000051	17.0
B1border/0/3.0/C_1___C_2___C_3/0/0.9/results/20221208-1404_seed3056081442_pid73929/000054	20.0
B1border/0/3.0/C_1___C_2___C_3/0/0.9/results/20221208-1404_seed3056081442_pid73929/000057	17.0
B1border/0/3.0/C_1___C_2___C_3/0/0.9/results/20221208-1404_seed3056081442_pid73929/000059	18.0
B1border/0/3.0/C_1___C_2___C_3/0/0.9/results/20221208-1404_seed3056081442_pid73929/000066	16.0
B1border/0/3.0/C_1___C_2___C_3/0/0.9/results/20221208-1404_seed3056081442_pid73929/000072	20.0
B1border/0/3.0/C_1___C_2___C_3/0/0.9/results/20221208-1404_seed3056081442_pid73929/000081	17.0
B1border/0/3.0/C_1___C_2___C_3/0/0.9/results/20221208-1404_seed3056081442_pid73929/000085	20.0
B1border/0/3.0/C_1___C_2___C_3/0/0.9/results/20221208-1404_seed3056081442_pid73929/000093	20.0
B1border/0/3.0/C_1___C_2___C_3/0/0.9/results/20221208-1404_seed3056081442_pid73929/000099	17.0
B1border/0/3.0/C_1___C_2___C_3/0/0.9/results/20221208-1405_seed1443004668_pid74028/000000	17.0
B1border/0/3.0/C_1___C_2___C_3/0/0.9/results/20221208-1405_seed1443004668_pid74028/000002	20.0
B1border/0/3.0/C_1___C_2___C_3/0/0.9/results/20221208-1405_seed1443004668_pid74028/000003	19.0
B1border/0/3.0/C_1___C_2___C_3/0/0.9/results/20221208-1405_seed1443004668_pid74028/000004	19.0
B1border/0/3.0/C_1___C_2___C_3/0/0.9/results/20221208-1405_seed1443004668_pid74028/000008	21.0
B1border/0/3.0/C_1___C_2___C_3/0/0.9/results/20221208-1405_seed1443004668_pid74028/000011	19.0
B1border/0/3.0/C_1___C_2___C_3/0/0.9/results/20221208-1405_seed1443004668_pid74028/000012	18.0
B1border/0/3.0/C_1___C_2___C_3/0/0.9/results/20221208-1405_seed1443004668_pid74028/000013	20.0
B1border/0/3.0/C_1___C_2___C_3/0/0.9/results/20221208-1405_seed1443004668_pid74028/000014	18.0
B1border/0/3.0/C_1___C_2___C_3/0/0.9/results/20221208-1405_seed1443004668_pid74028/000016	17.0
B1border/0/3.0/C_1___C_2___C_3/0/0.9/results/20221208-1405_seed1443004668_pid74028/000020	19.0
B1border/0/3.0/C_1___C_2___C_3/0/0.9/results/20221208-1405_seed1443004668_pid74028/000024	14.0
B1border/0/3.0/C_1___C_2___C_3/0/0.9/results/20221208-1405_seed1443004668_pid74028/000025	20.0
B1border/0/3.0/C_1___C_2___C_3/0/0.9/results/20221208-1405_seed1443004668_pid74028/000027	22.0
B1border/0/3.0/C_1___C_2___C_3/0/0.9/results/20221208-1405_seed1443004668_pid74028/000030	18.0
B1border/0/3.0/C_1___C_2___C_3/0/0.9/results/20221208-1405_seed1443004668_pid74028/000031	16.0
B1border/0/3.0/C_1___C_2___C_3/0/0.9/results/20221208-1405_seed1443004668_pid74028/000032	19.0
B1border/0/3.0/C_1___C_2___C_3/0/0.9/results/20221208-1405_seed1443004668_pid74028/000036	21.0
B1border/0/3.0/C_1___C_2___C_3/0/0.9/results/20221208-1405_seed1443004668_pid74028/000038	18.0
B1border/0/3.0/C_1___C_2___C_3/0/0.9/results/20221208-1405_seed1443004668_pid74028/000039	17.0
B1border/0/3.0/C_1___C_2___C_3/0/0.9/results/20221208-1405_seed1443004668_pid74028/000040	14.0
B1border/0/3.0/C_1___C_2___C_3/0/0.9/results/20221208-1405_seed1443004668_pid74028/000041	14.0
B1border/0/3.0/C_1___C_2___C_3/0/0.9/results/20221208-1405_seed1443004668_pid74028/000045	17.0
B1border/0/3.0/C_1___C_2___C_3/0/0.9/results/20221208-1405_seed1443004668_pid74028/000047	17.0
B1border/0/3.0/C_1___C_2___C_3/0/0.9/results/20221208-1405_seed1443004668_pid74028/000054	25.0
B1border/0/3.0/C_1___C_2___C_3/0/0.9/results/20221208-1405_seed1443004668_pid74028/000056	20.0
B1border/0/3.0/C_1___C_2___C_3/0/0.9/results/20221208-1405_seed1443004668_pid74028/000058	17.0
B1border/0/3.0/C_1___C_2___C_3/0/0.9/results/20221208-1405_seed1443004668_pid74028/000063	19.0
B1border/0/3.0/C_1___C_2___C_3/0/0.9/results/20221208-1405_seed1443004668_pid74028/000065	14.0
B1border/0/3.0/C_1___C_2___C_3/0/0.9/results/20221208-1405_seed1443004668_pid74028/000068	15.0
B1border/0/3.0/C_1___C_2___C_3/0/0.9/results/20221208-1405_seed1443004668_pid74028/000072	18.0
B1border/0/3.0/C_1___C_2___C_3/0/0.9/results/20221208-1405_seed1443004668_pid74028/000073	19.0
B1border/0/3.0/C_1___C_2___C_3/0/0.9/results/20221208-1405_seed1443004668_pid74028/000075	18.0
B1border/0/3.0/C_1___C_2___C_3/0/0.9/results/20221208-1405_seed1443004668_pid74028/000076	16.0
B1border/0/3.0/C_1___C_2___C_3/0/0.9/results/20221208-1405_seed1443004668_pid74028/000079	18.0
B1border/0/3.0/C_1___C_2___C_3/0/0.9/results/20221208-1405_seed1443004668_pid74028/000080	17.0
B1border/0/3.0/C_1___C_2___C_3/0/0.9/results/20221208-1405_seed1443004668_pid74028/000081	18.0
B1border/0/3.0/C_1___C_2___C_3/0/0.9/results/20221208-1405_seed1443004668_pid74028/000085	18.0
B1border/0/3.0/C_1___C_2___C_3/0/0.9/results/20221208-1405_seed1443004668_pid74028/000088	18.0
B1border/0/3.0/C_1___C_2___C_3/0/0.9/results/20221208-1405_seed1443004668_pid74028/000090	17.0
B1border/0/3.0/C_1___C_2___C_3/0/0.9/results/20221208-1405_seed1443004668_pid74028/000094	21.0
B1border/0/3.0/C_1___C_2___C_3/0/0.9/results/20221208-1405_seed1443004668_pid74028/000097	26.0
B1border/0/3.0/C_1___C_2___C_3/0/0.9/results/20221208-1405_seed1443004668_pid74028/000099	18.0
B1border/0/3.0/C_1___C_2___C_3/0/1.0/results/20221208-1406_seed3252428365_pid73951/000002	15.0
B1border/0/3.0/C_1___C_2___C_3/0/1.0/results/20221208-1406_seed3252428365_pid73951/000015	16.0
B1border/0/3.0/C_1___C_2___C_3/0/1.0/results/20221208-1406_seed3252428365_pid73951/000018	16.0
B1border/0/3.0/C_1___C_2___C_3/0/1.0/results/20221208-1406_seed3252428365_pid73951/000037	14.0
B1border/0/3.0/C_1___C_2___C_3/0/1.0/results/20221208-1406_seed3252428365_pid73951/000070	14.0
B1border/0/3.0/C_1___C_2___C_3/0/1.0/results/20221208-1406_seed3252428365_pid73951/000079	15.0
B1border/0/3.0/C_1___C_2___C_3/0/1.0/results/20221208-1406_seed3252428365_pid73951/000083	16.0
B1border/0/3.0/C_1___C_2___C_3/0/1.0/results/20221208-1406_seed3252428365_pid73951/000084	16.0
B1border/0/3.0/C_1___C_2___C_3/0/1.0/results/20221208-1406_seed3252428365_pid73951/000088	17.0
B1border/0/3.0/C_1___C_2___C_3/0/1.0/results/20221208-1406_seed3252428365_pid73951/000089	14.0
B1border/0/3.0/C_1___C_2___C_3/0/1.0/results/20221208-1406_seed3252428365_pid73951/000094	18.0
B1border/0/3.0/C_1___C_2___C_3/0/1.0/results/20221208-1406_seed3252428365_pid73951/000097	13.0
B1border/0/3.0/C_1___C_2___C_3/0/1.0/results/20221208-1406_seed3294798123_pid74057/000004	13.0
B1border/0/3.0/C_1___C_2___C_3/0/1.0/results/20221208-1406_seed3294798123_pid74057/000007	15.0
B1border/0/3.0/C_1___C_2___C_3/0/1.0/results/20221208-1406_seed3294798123_pid74057/000016	18.0
B1border/0/3.0/C_1___C_2___C_3/0/1.0/results/20221208-1406_seed3294798123_pid74057/000032	16.0
B1border/0/3.0/C_1___C_2___C_3/0/1.0/results/20221208-1406_seed3294798123_pid74057/000040	16.0
B1border/0/3.0/C_1___C_2___C_3/0/1.0/results/20221208-1406_seed3294798123_pid74057/000047	17.0
B1border/0/3.0/C_1___C_2___C_3/0/1.0/results/20221208-1406_seed3294798123_pid74057/000049	19.0
B1border/0/3.0/C_1___C_2___C_3/0/1.0/results/20221208-1406_seed3294798123_pid74057/000052	16.0
B1border/0/3.0/C_1___C_2___C_3/0/1.0/results/20221208-1406_seed3294798123_pid74057/000055	17.0
B1border/0/3.0/C_1___C_2___C_3/0/1.0/results/20221208-1406_seed3294798123_pid74057/000057	16.0
B1border/0/3.0/C_1___C_2___C_3/0/1.0/results/20221208-1406_seed3294798123_pid74057/000065	13.0
B1border/0/3.0/C_1___C_2___C_3/0/1.0/results/20221208-1406_seed3294798123_pid74057/000072	15.0
B1border/0/3.0/C_1___C_2___C_3/0/1.0/results/20221208-1406_seed3294798123_pid74057/000084	12.0
B1border/0/3.0/C_1___C_2___C_3/0/1.0/results/20221208-1406_seed3294798123_pid74057/000088	17.0
B1border/0/3.0/C_1___C_2___C_3/0/1.0/results/20221208-1406_seed3294798123_pid74057/000094	16.0
B1border/0/3.0/C_1___C_2___C_3/0/1.0/results/20221208-1406_seed3294798123_pid74057/000097	17.0
B1border/0/3.0/C_1___C_2___C_3___D_1___D_2___D_3/-1/1.0/results/20221208-1411_seed2158467215_pid74111/000037
B1border/0/3.0/C_1___C_2___C_3___D_1___D_2___D_3/-1/1.0/results/20221208-1411_seed2158467215_pid74111/000055
B1border/0/3.0/C_1___C_2___C_3___D_1___D_2___D_3/-1/1.0/results/20221208-1413_seed58097715_pid73995/000063	16.0
B1border/0/3.0/C_2/-1/0.6/results/20221208-1333_seed3499865315_pid73024/000019	53.0
B1border/0/3.0/C_2/-1/0.6/results/20221208-1333_seed3499865315_pid73024/000057	49.0
B1border/0/3.0/C_2/-1/0.6/results/20221208-1333_seed3499865315_pid73024/000070	66.0
B1border/0/3.0/C_2/-1/0.6/results/20221208-1333_seed3499865315_pid73024/000084	59.0
B1border/0/3.0/C_2/-1/0.6/results/20221208-1333_seed3499865315_pid73024/000097	29.0
B1border/0/3.0/C_2/-1/0.6/results/20221208-1336_seed4255053213_pid73901/000058	58.0
B1border/0/3.0/C_2/-1/0.6/results/20221208-1336_seed4255053213_pid73901/000064	51.0
B1border/0/3.0/C_2/0/0.6/results/20221208-1341_seed3264614754_pid73973/000003	59.0
B1border/0/3.0/C_2/0/0.6/results/20221208-1341_seed3264614754_pid73973/000006	57.0
B1border/0/3.0/C_2/0/0.6/results/20221208-1341_seed3264614754_pid73973/000009	22.0
B1border/0/3.0/C_2/0/0.6/results/20221208-1341_seed3264614754_pid73973/000012	64.0
B1border/0/3.0/C_2/0/0.6/results/20221208-1341_seed3264614754_pid73973/000014	21.0
B1border/0/3.0/C_2/0/0.6/results/20221208-1341_seed3264614754_pid73973/000015	65.0
B1border/0/3.0/C_2/0/0.6/results/20221208-1341_seed3264614754_pid73973/000016	60.0
B1border/0/3.0/C_2/0/0.6/results/20221208-1341_seed3264614754_pid73973/000017	60.0
B1border/0/3.0/C_2/0/0.6/results/20221208-1341_seed3264614754_pid73973/000019	58.0
B1border/0/3.0/C_2/0/0.6/results/20221208-1341_seed3264614754_pid73973/000021	27.0
B1border/0/3.0/C_2/0/0.6/results/20221208-1341_seed3264614754_pid73973/000029	60.0
B1border/0/3.0/C_2/0/0.6/results/20221208-1341_seed3264614754_pid73973/000032	26.0
B1border/0/3.0/C_2/0/0.6/results/20221208-1341_seed3264614754_pid73973/000035	66.0
B1border/0/3.0/C_2/0/0.6/results/20221208-1341_seed3264614754_pid73973/000036	55.0
B1border/0/3.0/C_2/0/0.6/results/20221208-1341_seed3264614754_pid73973/000037	63.0
B1border/0/3.0/C_2/0/0.6/results/20221208-1341_seed3264614754_pid73973/000039	52.0
B1border/0/3.0/C_2/0/0.6/results/20221208-1341_seed3264614754_pid73973/000040	59.0
B1border/0/3.0/C_2/0/0.6/results/20221208-1341_seed3264614754_pid73973/000041	22.0
B1border/0/3.0/C_2/0/0.6/results/20221208-1341_seed3264614754_pid73973/000043	25.0
B1border/0/3.0/C_2/0/0.6/results/20221208-1341_seed3264614754_pid73973/000046	23.0
B1border/0/3.0/C_2/0/0.6/results/20221208-1341_seed3264614754_pid73973/000047	64.0
B1border/0/3.0/C_2/0/0.6/results/20221208-1341_seed3264614754_pid73973/000050	21.0
B1border/0/3.0/C_2/0/0.6/results/20221208-1341_seed3264614754_pid73973/000052	26.0
B1border/0/3.0/C_2/0/0.6/results/20221208-1341_seed3264614754_pid73973/000054	58.0
B1border/0/3.0/C_2/0/0.6/results/20221208-1341_seed3264614754_pid73973/000055	62.0
B1border/0/3.0/C_2/0/0.6/results/20221208-1341_seed3264614754_pid73973/000056	63.0
B1border/0/3.0/C_2/0/0.6/results/20221208-1341_seed3264614754_pid73973/000058	64.0
B1border/0/3.0/C_2/0/0.6/results/20221208-1341_seed3264614754_pid73973/000063	60.0
B1border/0/3.0/C_2/0/0.6/results/20221208-1341_seed3264614754_pid73973/000070	27.0
B1border/0/3.0/C_2/0/0.6/results/20221208-1341_seed3264614754_pid73973/000071	63.0
B1border/0/3.0/C_2/0/0.6/results/20221208-1341_seed3264614754_pid73973/000072	58.0
B1border/0/3.0/C_2/0/0.6/results/20221208-1341_seed3264614754_pid73973/000075	63.0
B1border/0/3.0/C_2/0/0.6/results/20221208-1341_seed3264614754_pid73973/000076	65.0
B1border/0/3.0/C_2/0/0.6/results/20221208-1341_seed3264614754_pid73973/000077	23.0
B1border/0/3.0/C_2/0/0.6/results/20221208-1341_seed3264614754_pid73973/000078	24.0
B1border/0/3.0/C_2/0/0.6/results/20221208-1341_seed3264614754_pid73973/000083	30.0
B1border/0/3.0/C_2/0/0.6/results/20221208-1341_seed3264614754_pid73973/000084	28.0
B1border/0/3.0/C_2/0/0.6/results/20221208-1341_seed3264614754_pid73973/000088	27.0
B1border/0/3.0/C_2/0/0.6/results/20221208-1341_seed3264614754_pid73973/000092	64.0
B1border/0/3.0/C_2/0/0.6/results/20221208-1341_seed3264614754_pid73973/000097	63.0
B1border/0/3.0/C_2/0/0.6/results/20221208-1341_seed3264614754_pid73973/000099	61.0
B1border/0/3.0/C_2/0/0.6/results/20221208-1341_seed3809578646_pid73996/000001	60.0
B1border/0/3.0/C_2/0/0.6/results/20221208-1341_seed3809578646_pid73996/000002	21.0
B1border/0/3.0/C_2/0/0.6/results/20221208-1341_seed3809578646_pid73996/000003	24.0
B1border/0/3.0/C_2/0/0.6/results/20221208-1341_seed3809578646_pid73996/000006	56.0
B1border/0/3.0/C_2/0/0.6/results/20221208-1341_seed3809578646_pid73996/000010	30.0
B1border/0/3.0/C_2/0/0.6/results/20221208-1341_seed3809578646_pid73996/000012	27.0
B1border/0/3.0/C_2/0/0.6/results/20221208-1341_seed3809578646_pid73996/000013	27.0
B1border/0/3.0/C_2/0/0.6/results/20221208-1341_seed3809578646_pid73996/000016	28.0
B1border/0/3.0/C_2/0/0.6/results/20221208-1341_seed3809578646_pid73996/000017	19.0
B1border/0/3.0/C_2/0/0.6/results/20221208-1341_seed3809578646_pid73996/000018	63.0
B1border/0/3.0/C_2/0/0.6/results/20221208-1341_seed3809578646_pid73996/000019	61.0
B1border/0/3.0/C_2/0/0.6/results/20221208-1341_seed3809578646_pid73996/000022	58.0
B1border/0/3.0/C_2/0/0.6/results/20221208-1341_seed3809578646_pid73996/000023	61.0
B1border/0/3.0/C_2/0/0.6/results/20221208-1341_seed3809578646_pid73996/000029	57.0
B1border/0/3.0/C_2/0/0.6/results/20221208-1341_seed3809578646_pid73996/000030	59.0
B1border/0/3.0/C_2/0/0.6/results/20221208-1341_seed3809578646_pid73996/000032	60.0
B1border/0/3.0/C_2/0/0.6/results/20221208-1341_seed3809578646_pid73996/000037	23.0
B1border/0/3.0/C_2/0/0.6/results/20221208-1341_seed3809578646_pid73996/000039	55.0
B1border/0/3.0/C_2/0/0.6/results/20221208-1341_seed3809578646_pid73996/000040	59.0
B1border/0/3.0/C_2/0/0.6/results/20221208-1341_seed3809578646_pid73996/000046	28.0
B1border/0/3.0/C_2/0/0.6/results/20221208-1341_seed3809578646_pid73996/000050	27.0
B1border/0/3.0/C_2/0/0.6/results/20221208-1341_seed3809578646_pid73996/000051	61.0
B1border/0/3.0/C_2/0/0.6/results/20221208-1341_seed3809578646_pid73996/000053	63.0
B1border/0/3.0/C_2/0/0.6/results/20221208-1341_seed3809578646_pid73996/000054	24.0
B1border/0/3.0/C_2/0/0.6/results/20221208-1341_seed3809578646_pid73996/000058	58.0
B1border/0/3.0/C_2/0/0.6/results/20221208-1341_seed3809578646_pid73996/000059	21.0
B1border/0/3.0/C_2/0/0.6/results/20221208-1341_seed3809578646_pid73996/000063	60.0
B1border/0/3.0/C_2/0/0.6/results/20221208-1341_seed3809578646_pid73996/000064	57.0
B1border/0/3.0/C_2/0/0.6/results/20221208-1341_seed3809578646_pid73996/000067	28.0
B1border/0/3.0/C_2/0/0.6/results/20221208-1341_seed3809578646_pid73996/000070	23.0
B1border/0/3.0/C_2/0/0.6/results/20221208-1341_seed3809578646_pid73996/000071	59.0
B1border/0/3.0/C_2/0/0.6/results/20221208-1341_seed3809578646_pid73996/000078	27.0
B1border/0/3.0/C_2/0/0.6/results/20221208-1341_seed3809578646_pid73996/000079	61.0
B1border/0/3.0/C_2/0/0.6/results/20221208-1341_seed3809578646_pid73996/000081	52.0
B1border/0/3.0/C_2/0/0.6/results/20221208-1341_seed3809578646_pid73996/000087	56.0
B1border/0/3.0/C_2/0/0.6/results/20221208-1341_seed3809578646_pid73996/000089	29.0
B1border/0/3.0/C_2/0/0.6/results/20221208-1341_seed3809578646_pid73996/000090	60.0
B1border/0/3.0/C_2/0/0.6/results/20221208-1341_seed3809578646_pid73996/000091	28.0
B1border/0/3.0/C_2/0/0.6/results/20221208-1341_seed3809578646_pid73996/000094	60.0
B1border/0/3.0/C_2/0/0.6/results/20221208-1341_seed3809578646_pid73996/000095	63.0
B1border/10/1.5/C_1___C_2___C_3/-2/0.7/results/20221208-1337_seed4285453426_pid201132/000029	14.0
B1border/10/1.5/C_1___C_2___C_3/-2/0.7/results/20221208-1338_seed4108818714_pid201110/000079	12.0
B1border/10/1.5/C_1___C_2___C_3/0/0.9/results/20221208-1341_seed2933647072_pid201096/000024	12.0
B1border/10/1.5/C_1___C_2___C_3/0/0.9/results/20221208-1341_seed2933647072_pid201096/000033	12.0
B1border/10/1.5/C_1___C_2___C_3/0/0.9/results/20221208-1341_seed2933647072_pid201096/000049	11.0
B1border/10/1.5/C_1___C_2___C_3/0/0.9/results/20221208-1341_seed2933647072_pid201096/000077	12.0
B1border/10/1.5/C_1___C_2___C_3/0/0.9/results/20221208-1341_seed2933647072_pid201096/000082	11.0
B1border/10/1.5/C_1___C_2___C_3/0/0.9/results/20221208-1342_seed4188037540_pid201120/000011	14.0
B1border/10/1.5/C_1___C_2___C_3/0/0.9/results/20221208-1342_seed4188037540_pid201120/000052	11.0
B1border/10/1.5/C_1___C_2___C_3/0/0.9/results/20221208-1342_seed4188037540_pid201120/000061	12.0
B1border/10/1.5/C_1___C_2___C_3/0/0.9/results/20221208-1342_seed4188037540_pid201120/000073	12.0
B1border/10/1.5/C_1___C_2___C_3/0/0.9/results/20221208-1342_seed4188037540_pid201120/000074	12.0
B1border/10/1.5/C_1___C_2___C_3/0/0.9/results/20221208-1342_seed4188037540_pid201120/000091	12.0
B1border/10/1.5/C_1___C_2___C_3___D_1___D_2___D_3/-1/0.9/results/20221208-1348_seed994592183_pid201131/000049	12.0
B1border/10/1.5/C_1___C_2___C_3___D_1___D_2___D_3/0/1.0/results/20221208-1401_seed823588264_pid251511/000002	12.0
B1border/10/1.5/C_1___C_2___C_3___D_1___D_2___D_3/0/1.0/results/20221208-1401_seed823588264_pid251511/000007	12.0
B1border/10/1.5/C_1___C_2___C_3___D_1___D_2___D_3/0/1.0/results/20221208-1401_seed823588264_pid251511/000022	11.0
B1border/10/1.5/C_1___C_2___C_3___D_1___D_2___D_3/0/1.0/results/20221208-1401_seed823588264_pid251511/000066	11.0
B1border/10/1.5/C_1___C_2___C_3___D_1___D_2___D_3/0/1.0/results/20221208-1401_seed823588264_pid251511/000069	12.0
B1border/10/1.5/C_1___C_2___C_3___D_1___D_2___D_3/0/1.0/results/20221208-1403_seed44765011_pid251504/000043	12.0
B1border/10/1.5/C_1___C_2___C_3___D_1___D_2___D_3/0/1.0/results/20221208-1403_seed44765011_pid251504/000082	13.0
B1border/10/1.5/C_1___C_2___C_3___D_1___D_2___D_3/0/1.0/results/20221208-1403_seed44765011_pid251504/000083	12.0
B1border/10/1.5/C_2/-1/0.6/results/20221208-1350_seed1712332427_pid251969/000011	14.0
B1border/10/1.5/C_2/-1/0.6/results/20221208-1350_seed1712332427_pid251969/000012	14.0
B1border/10/1.5/C_2/-1/0.6/results/20221208-1350_seed1712332427_pid251969/000017	14.0
B1border/10/1.5/C_2/-1/0.6/results/20221208-1350_seed30614933_pid252330/000079	12.0
B1border/10/1.5/C_2/-1/0.6/results/20221208-1350_seed30614933_pid252330/000082	17.0
B1border/10/1.5/C_2/-1/0.6/results/20221208-1350_seed30614933_pid252330/000090	12.0
B1border/10/1.5/C_2/-1/0.7/results/20221208-1349_seed2833755231_pid252032/000046	11.0
B1border/10/1.5/C_2/0/0.6/results/20221208-1350_seed3736183287_pid252351/000001	15.0
B1border/10/1.5/C_2/0/0.6/results/20221208-1350_seed3736183287_pid252351/000006	13.0
B1border/10/1.5/C_2/0/0.6/results/20221208-1350_seed3736183287_pid252351/000009	13.0
B1border/10/1.5/C_2/0/0.6/results/20221208-1350_seed3736183287_pid252351/000011	14.0
B1border/10/1.5/C_2/0/0.6/results/20221208-1350_seed3736183287_pid252351/000014	12.0
B1border/10/1.5/C_2/0/0.6/results/20221208-1350_seed3736183287_pid252351/000021	14.0
B1border/10/1.5/C_2/0/0.6/results/20221208-1350_seed3736183287_pid252351/000027	12.0
B1border/10/1.5/C_2/0/0.6/results/20221208-1350_seed3736183287_pid252351/000028	12.0
B1border/10/1.5/C_2/0/0.6/results/20221208-1350_seed3736183287_pid252351/000036	16.0
B1border/10/1.5/C_2/0/0.6/results/20221208-1350_seed3736183287_pid252351/000038	14.0
B1border/10/1.5/C_2/0/0.6/results/20221208-1350_seed3736183287_pid252351/000040	13.0
B1border/10/1.5/C_2/0/0.6/results/20221208-1350_seed3736183287_pid252351/000049	10.0
B1border/10/1.5/C_2/0/0.6/results/20221208-1350_seed3736183287_pid252351/000053	15.0
B1border/10/1.5/C_2/0/0.6/results/20221208-1350_seed3736183287_pid252351/000061	17.0
B1border/10/1.5/C_2/0/0.6/results/20221208-1350_seed3736183287_pid252351/000062	12.0
B1border/10/1.5/C_2/0/0.6/results/20221208-1350_seed3736183287_pid252351/000069	13.0
B1border/10/1.5/C_2/0/0.6/results/20221208-1350_seed3736183287_pid252351/000072	14.0
B1border/10/1.5/C_2/0/0.6/results/20221208-1350_seed3736183287_pid252351/000076	13.0
B1border/10/1.5/C_2/0/0.6/results/20221208-1350_seed3736183287_pid252351/000077	12.0
B1border/10/1.5/C_2/0/0.6/results/20221208-1350_seed3736183287_pid252351/000092	14.0
B1border/10/1.5/C_2/0/0.6/results/20221208-1350_seed3736183287_pid252351/000095	13.0
B1border/10/1.5/C_2/0/0.6/results/20221208-1352_seed1231034727_pid252365/000007	14.0
B1border/10/1.5/C_2/0/0.6/results/20221208-1352_seed1231034727_pid252365/000013	13.0
B1border/10/1.5/C_2/0/0.6/results/20221208-1352_seed1231034727_pid252365/000015	12.0
B1border/10/1.5/C_2/0/0.6/results/20221208-1352_seed1231034727_pid252365/000018	16.0
B1border/10/1.5/C_2/0/0.6/results/20221208-1352_seed1231034727_pid252365/000021	13.0
B1border/10/1.5/C_2/0/0.6/results/20221208-1352_seed1231034727_pid252365/000030	14.0
B1border/10/1.5/C_2/0/0.6/results/20221208-1352_seed1231034727_pid252365/000031	16.0
B1border/10/1.5/C_2/0/0.6/results/20221208-1352_seed1231034727_pid252365/000032	15.0
B1border/10/1.5/C_2/0/0.6/results/20221208-1352_seed1231034727_pid252365/000036	16.0
B1border/10/1.5/C_2/0/0.6/results/20221208-1352_seed1231034727_pid252365/000037	15.0
B1border/10/1.5/C_2/0/0.6/results/20221208-1352_seed1231034727_pid252365/000040	14.0
B1border/10/1.5/C_2/0/0.6/results/20221208-1352_seed1231034727_pid252365/000042	15.0
B1border/10/1.5/C_2/0/0.6/results/20221208-1352_seed1231034727_pid252365/000047	13.0
B1border/10/1.5/C_2/0/0.6/results/20221208-1352_seed1231034727_pid252365/000055	15.0
B1border/10/1.5/C_2/0/0.6/results/20221208-1352_seed1231034727_pid252365/000059	13.0
B1border/10/1.5/C_2/0/0.6/results/20221208-1352_seed1231034727_pid252365/000082	14.0
B1border/10/1.5/C_2/0/0.6/results/20221208-1352_seed1231034727_pid252365/000086	15.0
B1border/10/1.5/C_2/0/0.6/results/20221208-1352_seed1231034727_pid252365/000099	11.0
B1border/10/1.5/C_2/0/0.7/results/20221208-1346_seed3818799369_pid252209/000031	11.0
B1border/10/1.5/C_2/0/0.7/results/20221208-1346_seed3818799369_pid252209/000033	10.0
B1border/10/1.5/C_2/0/0.7/results/20221208-1346_seed3818799369_pid252209/000037	12.0
B1border/10/1.5/C_2/0/0.7/results/20221208-1346_seed3818799369_pid252209/000078	10.0
B1border/10/1.5/C_2/0/0.7/results/20221208-1348_seed256320407_pid252119/000041	13.0
B1border/10/1.5/C_2/0/0.7/results/20221208-1348_seed256320407_pid252119/000049	15.0
B1border/10/1.5/C_2/0/0.7/results/20221208-1348_seed256320407_pid252119/000069	11.0
B1border/10/1.5/C_2/0/0.7/results/20221208-1348_seed256320407_pid252119/000081	12.0
B1border/10/1.5/C_2/0/0.7/results/20221208-1348_seed256320407_pid252119/000094	14.0
B1border/10/1.75/C_1___C_2___C_3/-2/0.7/results/20221208-1358_seed277062352_pid252321/000062	15.0
B1border/10/1.75/C_1___C_2___C_3/0/0.9/results/20221208-1347_seed1154511691_pid252454/000008	12.0
B1border/10/1.75/C_1___C_2___C_3/0/0.9/results/20221208-1347_seed1154511691_pid252454/000028	12.0
B1border/10/1.75/C_1___C_2___C_3/0/0.9/results/20221208-1347_seed1154511691_pid252454/000029	12.0
B1border/10/1.75/C_1___C_2___C_3/0/0.9/results/20221208-1347_seed1154511691_pid252454/000032	12.0
B1border/10/1.75/C_1___C_2___C_3/0/0.9/results/20221208-1347_seed1154511691_pid252454/000037	9.0
B1border/10/1.75/C_1___C_2___C_3/0/0.9/results/20221208-1347_seed1154511691_pid252454/000067	13.0
B1border/10/1.75/C_1___C_2___C_3/0/0.9/results/20221208-1347_seed1154511691_pid252454/000089	12.0
B1border/10/1.75/C_1___C_2___C_3/0/0.9/results/20221208-1401_seed1627954109_pid252501/000000	13.0
B1border/10/1.75/C_1___C_2___C_3/0/0.9/results/20221208-1401_seed1627954109_pid252501/000002	11.0
B1border/10/1.75/C_1___C_2___C_3/0/0.9/results/20221208-1401_seed1627954109_pid252501/000019	13.0
B1border/10/1.75/C_1___C_2___C_3/0/0.9/results/20221208-1401_seed1627954109_pid252501/000026	12.0
B1border/10/1.75/C_1___C_2___C_3/0/0.9/results/20221208-1401_seed1627954109_pid252501/000033	12.0
B1border/10/1.75/C_1___C_2___C_3/0/0.9/results/20221208-1401_seed1627954109_pid252501/000050	12.0
B1border/10/1.75/C_1___C_2___C_3/0/0.9/results/20221208-1401_seed1627954109_pid252501/000054	11.0
B1border/10/1.75/C_1___C_2___C_3/0/0.9/results/20221208-1401_seed1627954109_pid252501/000066	13.0
B1border/10/1.75/C_1___C_2___C_3/0/0.9/results/20221208-1401_seed1627954109_pid252501/000075	14.0
B1border/10/1.75/C_1___C_2___C_3/0/0.9/results/20221208-1401_seed1627954109_pid252501/000079	13.0
B1border/10/1.75/C_2/0/0.6/results/20221208-1329_seed4217401378_pid252509/000005	14.0
B1border/10/1.75/C_2/0/0.6/results/20221208-1329_seed4217401378_pid252509/000014	16.0
B1border/10/1.75/C_2/0/0.6/results/20221208-1329_seed4217401378_pid252509/000015	17.0
B1border/10/1.75/C_2/0/0.6/results/20221208-1329_seed4217401378_pid252509/000018	13.0
B1border/10/1.75/C_2/0/0.6/results/20221208-1329_seed4217401378_pid252509/000022	15.0
B1border/10/1.75/C_2/0/0.6/results/20221208-1329_seed4217401378_pid252509/000027	15.0
B1border/10/1.75/C_2/0/0.6/results/20221208-1329_seed4217401378_pid252509/000029	14.0
B1border/10/1.75/C_2/0/0.6/results/20221208-1329_seed4217401378_pid252509/000032	15.0
B1border/10/1.75/C_2/0/0.6/results/20221208-1329_seed4217401378_pid252509/000036	13.0
B1border/10/1.75/C_2/0/0.6/results/20221208-1329_seed4217401378_pid252509/000038	15.0
B1border/10/1.75/C_2/0/0.6/results/20221208-1329_seed4217401378_pid252509/000040	15.0
B1border/10/1.75/C_2/0/0.6/results/20221208-1329_seed4217401378_pid252509/000046	14.0
B1border/10/1.75/C_2/0/0.6/results/20221208-1329_seed4217401378_pid252509/000048	15.0
B1border/10/1.75/C_2/0/0.6/results/20221208-1329_seed4217401378_pid252509/000050	16.0
B1border/10/1.75/C_2/0/0.6/results/20221208-1329_seed4217401378_pid252509/000058	12.0
B1border/10/1.75/C_2/0/0.6/results/20221208-1329_seed4217401378_pid252509/000063	14.0
B1border/10/1.75/C_2/0/0.6/results/20221208-1329_seed4217401378_pid252509/000069	19.0
B1border/10/1.75/C_2/0/0.6/results/20221208-1329_seed4217401378_pid252509/000071	17.0
B1border/10/1.75/C_2/0/0.6/results/20221208-1329_seed4217401378_pid252509/000075	15.0
B1border/10/1.75/C_2/0/0.6/results/20221208-1329_seed4217401378_pid252509/000076	13.0
B1border/10/1.75/C_2/0/0.6/results/20221208-1329_seed4217401378_pid252509/000077	15.0
B1border/10/1.75/C_2/0/0.6/results/20221208-1329_seed4217401378_pid252509/000093	17.0
B1border/10/1.75/C_2/0/0.6/results/20221208-1330_seed3500825633_pid252482/000000	12.0
B1border/10/1.75/C_2/0/0.6/results/20221208-1330_seed3500825633_pid252482/000005	16.0
B1border/10/1.75/C_2/0/0.6/results/20221208-1330_seed3500825633_pid252482/000007	17.0
B1border/10/1.75/C_2/0/0.6/results/20221208-1330_seed3500825633_pid252482/000010	14.0
B1border/10/1.75/C_2/0/0.6/results/20221208-1330_seed3500825633_pid252482/000015	16.0
B1border/10/1.75/C_2/0/0.6/results/20221208-1330_seed3500825633_pid252482/000021	15.0
B1border/10/1.75/C_2/0/0.6/results/20221208-1330_seed3500825633_pid252482/000027	13.0
B1border/10/1.75/C_2/0/0.6/results/20221208-1330_seed3500825633_pid252482/000032	14.0
B1border/10/1.75/C_2/0/0.6/results/20221208-1330_seed3500825633_pid252482/000042	15.0
B1border/10/1.75/C_2/0/0.6/results/20221208-1330_seed3500825633_pid252482/000044	15.0
B1border/10/1.75/C_2/0/0.6/results/20221208-1330_seed3500825633_pid252482/000047	17.0
B1border/10/1.75/C_2/0/0.6/results/20221208-1330_seed3500825633_pid252482/000051	14.0
B1border/10/1.75/C_2/0/0.6/results/20221208-1330_seed3500825633_pid252482/000057	15.0
B1border/10/1.75/C_2/0/0.6/results/20221208-1330_seed3500825633_pid252482/000059	14.0
B1border/10/1.75/C_2/0/0.6/results/20221208-1330_seed3500825633_pid252482/000067	16.0
B1border/10/1.75/C_2/0/0.6/results/20221208-1330_seed3500825633_pid252482/000071	14.0
B1border/10/1.75/C_2/0/0.6/results/20221208-1330_seed3500825633_pid252482/000076	15.0
B1border/10/1.75/C_2/0/0.6/results/20221208-1330_seed3500825633_pid252482/000079	13.0
B1border/10/1.75/C_2/0/0.6/results/20221208-1330_seed3500825633_pid252482/000086	16.0
B1border/10/1.75/C_2/0/0.6/results/20221208-1330_seed3500825633_pid252482/000095	14.0
B1border/10/1.75/C_2/0/0.6/results/20221208-1330_seed3500825633_pid252482/000099	13.0
B1border/10/1.75/C_2/0/0.7/results/20221208-1334_seed1933648823_pid252531/000027	14.0
B1border/10/1.75/C_2/0/0.7/results/20221208-1334_seed1933648823_pid252531/000076	12.0
B1border/10/1.75/C_2/0/0.7/results/20221208-1336_seed1558613227_pid252513/000016	14.0
B1border/10/1.75/C_2/0/0.7/results/20221208-1336_seed1558613227_pid252513/000038	13.0
B1border/10/1.75/C_2/0/0.7/results/20221208-1336_seed1558613227_pid252513/000039	12.0
B1border/10/1.75/C_2/0/0.7/results/20221208-1336_seed1558613227_pid252513/000063	14.0
B1border/10/1.75/C_2/0/0.7/results/20221208-1336_seed1558613227_pid252513/000068	12.0
B1border/11/1.5/C_1___C_2___C_3/-1/0.7/results/20221208-1336_seed3134428590_pid252388/000050	17.0
B1border/11/1.5/C_1___C_2___C_3/-1/0.7/results/20221208-1336_seed3134428590_pid252388/000077	23.0
B1border/11/1.5/C_1___C_2___C_3/0/0.8/results/20221208-1352_seed1479888126_pid118416/000062	11.0
B1border/11/1.5/C_1___C_2___C_3/0/0.8/results/20221208-1359_seed1668388552_pid118807/000020	12.0
B1border/11/1.5/C_1___C_2___C_3/0/0.8/results/20221208-1359_seed1668388552_pid118807/000031	15.0
B1border/11/1.5/C_1___C_2___C_3/0/0.8/results/20221208-1359_seed1668388552_pid118807/000045	13.0
B1border/11/1.5/C_1___C_2___C_3/0/0.8/results/20221208-1359_seed1668388552_pid118807/000085	11.0
B1border/11/1.5/C_1___C_2___C_3/0/0.9/results/20221208-1353_seed3013421928_pid118693/000064	13.0
B1border/11/1.5/C_1___C_2___C_3/0/0.9/results/20221208-1356_seed3038702121_pid118841/000023	13.0
B1border/11/1.5/C_1___C_2___C_3/0/0.9/results/20221208-1356_seed3038702121_pid118841/000062	11.0
B1border/11/1.5/C_2/0/0.6/results/20221208-1323_seed753080434_pid118597/000004	16.0
B1border/11/1.5/C_2/0/0.6/results/20221208-1323_seed753080434_pid118597/000036	16.0
B1border/11/1.5/C_2/0/0.6/results/20221208-1323_seed753080434_pid118597/000070	15.0
B1border/11/1.5/C_2/0/0.6/results/20221208-1325_seed2587687881_pid118945/000028	13.0
B1border/11/1.5/C_2/0/0.6/results/20221208-1325_seed2587687881_pid118945/000038	15.0
B1border/11/1.5/C_2/0/0.6/results/20221208-1325_seed2587687881_pid118945/000046	13.0
B1border/11/1.5/C_2/0/0.6/results/20221208-1325_seed2587687881_pid118945/000049	13.0
B1border/11/1.5/C_2/0/0.6/results/20221208-1325_seed2587687881_pid118945/000059	14.0
B1border/11/1.5/C_2/0/0.6/results/20221208-1325_seed2587687881_pid118945/000080	13.0
B1border/11/1.5/C_2/0/0.6/results/20221208-1325_seed2587687881_pid118945/000090	16.0
B1border/11/1.5/C_2/0/0.7/results/20221208-1329_seed2631097816_pid118897/000069	12.0
B1border/11/1.75/C_1___C_2___C_3/0/0.9/results/20221208-1344_seed2413536553_pid118960/000028	12.0
B1border/11/1.75/C_1___C_2___C_3/0/0.9/results/20221208-1359_seed4117592136_pid223903/000074	15.0
B1border/11/1.75/C_2/0/0.7/results/20221208-1351_seed2884332438_pid224672/000014	15.0
B1border/11/2.0/C_1___C_2___C_3/0/0.9/results/20221208-1344_seed3784978213_pid224897/000019	13.0
B1border/11/2.0/C_1___C_2___C_3/0/0.9/results/20221208-1403_seed604956469_pid224943/000000	11.0
B1border/11/2.0/C_1___C_2___C_3/0/0.9/results/20221208-1403_seed604956469_pid224943/000016	13.0
B1border/11/2.0/C_1___C_2___C_3/0/0.9/results/20221208-1403_seed604956469_pid224943/000031	12.0
B1border/11/2.0/C_1___C_2___C_3/0/0.9/results/20221208-1403_seed604956469_pid224943/000065	13.0
B1border/11/2.0/C_1___C_2___C_3/0/0.9/results/20221208-1403_seed604956469_pid224943/000090	11.0
B1border/11/2.0/C_2/0/0.6/results/20221208-1332_seed1162265047_pid224973/000022	14.0
B1border/11/2.0/C_2/0/0.6/results/20221208-1332_seed1162265047_pid224973/000051	18.0
B1border/11/2.0/C_2/0/0.6/results/20221208-1332_seed1893432334_pid224886/000012	16.0
B1border/11/2.0/C_2/0/0.6/results/20221208-1332_seed1893432334_pid224886/000017	21.0
B1border/11/2.0/C_2/0/0.6/results/20221208-1332_seed1893432334_pid224886/000018	16.0
B1border/11/2.0/C_2/0/0.6/results/20221208-1332_seed1893432334_pid224886/000027	15.0
B1border/11/2.0/C_2/0/0.6/results/20221208-1332_seed1893432334_pid224886/000050	22.0
B1border/11/2.0/C_2/0/0.6/results/20221208-1332_seed1893432334_pid224886/000057	17.0
B1border/11/2.0/C_2/0/0.6/results/20221208-1332_seed1893432334_pid224886/000066	20.0
B1border/11/2.0/C_2/0/0.7/results/20221208-1334_seed2003151223_pid224809/000015	14.0
B1border/11/2.0/C_2/0/0.7/results/20221208-1334_seed2003151223_pid224809/000018	14.0
B1border/11/2.0/C_2/0/0.7/results/20221208-1334_seed2003151223_pid224809/000065	13.0
B1border/11/2.25/C_1___C_2___C_3/-1/0.8/results/20221208-1343_seed3178728535_pid224935/000093	12.0
B1border/11/2.25/C_1___C_2___C_3/0/0.9/results/20221208-1346_seed2392011331_pid224968/000039	12.0
B1border/11/2.25/C_1___C_2___C_3/0/0.9/results/20221208-1346_seed2392011331_pid224968/000072	15.0
B1border/11/2.25/C_1___C_2___C_3/0/0.9/results/20221208-1346_seed2392011331_pid224968/000093	11.0
B1border/11/2.25/C_1___C_2___C_3/0/0.9/results/20221208-1347_seed2619379855_pid224985/000005	15.0
B1border/11/2.25/C_1___C_2___C_3/0/0.9/results/20221208-1347_seed2619379855_pid224985/000034	14.0
B1border/11/2.25/C_1___C_2___C_3/0/0.9/results/20221208-1347_seed2619379855_pid224985/000045	12.0
B1border/11/2.25/C_2/-1/0.6/results/20221208-1349_seed2431258368_pid148907/000017	20.0
B1border/11/2.25/C_2/-1/0.6/results/20221208-1351_seed1696346316_pid148938/000051	70.0
B1border/11/2.25/C_2/0/0.6/results/20221208-1349_seed4257327147_pid149034/000019	21.0
B1border/11/2.25/C_2/0/0.6/results/20221208-1349_seed4257327147_pid149034/000026	20.0
B1border/11/2.25/C_2/0/0.6/results/20221208-1349_seed4257327147_pid149034/000033	19.0
B1border/11/2.25/C_2/0/0.6/results/20221208-1349_seed4257327147_pid149034/000041	18.0
B1border/11/2.25/C_2/0/0.6/results/20221208-1349_seed4257327147_pid149034/000048	17.0
B1border/11/2.25/C_2/0/0.6/results/20221208-1349_seed4257327147_pid149034/000054	24.0
B1border/11/2.25/C_2/0/0.6/results/20221208-1349_seed4257327147_pid149034/000056	21.0
B1border/11/2.25/C_2/0/0.6/results/20221208-1349_seed4257327147_pid149034/000075	17.0
B1border/11/2.25/C_2/0/0.6/results/20221208-1349_seed4257327147_pid149034/000077	19.0
B1border/11/2.25/C_2/0/0.6/results/20221208-1349_seed4257327147_pid149034/000080	15.0
B1border/11/2.25/C_2/0/0.6/results/20221208-1349_seed4257327147_pid149034/000086	18.0
B1border/11/2.25/C_2/0/0.6/results/20221208-1349_seed4257327147_pid149034/000091	19.0
B1border/11/2.25/C_2/0/0.6/results/20221208-1349_seed4257327147_pid149034/000099	18.0
B1border/11/2.25/C_2/0/0.6/results/20221208-1352_seed1590855381_pid148816/000051	18.0
B1border/11/2.25/C_2/0/0.6/results/20221208-1352_seed1590855381_pid148816/000065	17.0
B1border/11/2.25/C_2/0/0.6/results/20221208-1352_seed1590855381_pid148816/000078	70.0
B1border/11/2.25/C_2/0/0.6/results/20221208-1352_seed1590855381_pid148816/000080	17.0
B1border/11/2.25/C_2/0/0.6/results/20221208-1352_seed1590855381_pid148816/000097	16.0
B1border/12/1.5/C_1___C_2___C_3/0/0.9/results/20221208-1355_seed4249277877_pid149126/000002	13.0
B1border/12/1.5/C_1___C_2___C_3/0/0.9/results/20221208-1355_seed4249277877_pid149126/000016	17.0
B1border/12/1.5/C_1___C_2___C_3/0/0.9/results/20221208-1355_seed4249277877_pid149126/000027	14.0
B1border/12/1.5/C_1___C_2___C_3/0/0.9/results/20221208-1355_seed4249277877_pid149126/000031	15.0
B1border/12/1.5/C_1___C_2___C_3/0/0.9/results/20221208-1355_seed4249277877_pid149126/000067	14.0
B1border/12/1.5/C_1___C_2___C_3/0/0.9/results/20221208-1355_seed4249277877_pid149126/000086	14.0
B1border/12/1.5/C_1___C_2___C_3/0/0.9/results/20221208-1355_seed4249277877_pid149126/000096	16.0
B1border/12/1.5/C_1___C_2___C_3/0/0.9/results/20221208-1358_seed4159660681_pid149231/000036	14.0
B1border/12/1.5/C_1___C_2___C_3/0/0.9/results/20221208-1358_seed4159660681_pid149231/000042	15.0
B1border/12/1.5/C_1___C_2___C_3/0/0.9/results/20221208-1358_seed4159660681_pid149231/000043	19.0
B1border/12/1.5/C_1___C_2___C_3/0/0.9/results/20221208-1358_seed4159660681_pid149231/000047	14.0
B1border/12/1.5/C_1___C_2___C_3/0/0.9/results/20221208-1358_seed4159660681_pid149231/000063	16.0
B1border/12/1.5/C_1___C_2___C_3/0/0.9/results/20221208-1358_seed4159660681_pid149231/000072	16.0
B1border/12/1.5/C_1___C_2___C_3/0/0.9/results/20221208-1358_seed4159660681_pid149231/000073	15.0
B1border/12/1.5/C_1___C_2___C_3/0/0.9/results/20221208-1358_seed4159660681_pid149231/000074	13.0
B1border/12/1.5/C_1___C_2___C_3/0/0.9/results/20221208-1358_seed4159660681_pid149231/000083	15.0
B1border/12/1.5/C_1___C_2___C_3___D_1___D_2___D_3/-1/0.9/results/20221208-1346_seed1455821865_pid149249/000040	14.0
B1border/12/1.5/C_1___C_2___C_3___D_1___D_2___D_3/0/1.0/results/20221208-1345_seed4013749258_pid149383/000005	15.0
B1border/12/1.5/C_1___C_2___C_3___D_1___D_2___D_3/0/1.0/results/20221208-1345_seed4013749258_pid149383/000009	16.0
B1border/12/1.5/C_1___C_2___C_3___D_1___D_2___D_3/0/1.0/results/20221208-1345_seed4013749258_pid149383/000015	13.0
B1border/12/1.5/C_1___C_2___C_3___D_1___D_2___D_3/0/1.0/results/20221208-1345_seed4013749258_pid149383/000035	14.0
B1border/12/1.5/C_1___C_2___C_3___D_1___D_2___D_3/0/1.0/results/20221208-1345_seed4013749258_pid149383/000044	13.0
B1border/12/1.5/C_1___C_2___C_3___D_1___D_2___D_3/0/1.0/results/20221208-1345_seed4013749258_pid149383/000051	12.0
B1border/12/1.5/C_1___C_2___C_3___D_1___D_2___D_3/0/1.0/results/20221208-1345_seed4013749258_pid149383/000061	13.0
B1border/12/1.5/C_1___C_2___C_3___D_1___D_2___D_3/0/1.0/results/20221208-1345_seed4013749258_pid149383/000066	15.0
B1border/12/1.5/C_1___C_2___C_3___D_1___D_2___D_3/0/1.0/results/20221208-1345_seed4013749258_pid149383/000067	13.0
B1border/12/1.5/C_1___C_2___C_3___D_1___D_2___D_3/0/1.0/results/20221208-1345_seed4013749258_pid149383/000087	13.0
B1border/12/1.5/C_1___C_2___C_3___D_1___D_2___D_3/0/1.0/results/20221208-1345_seed4013749258_pid149383/000088	12.0
B1border/12/1.5/C_1___C_2___C_3___D_1___D_2___D_3/0/1.0/results/20221208-1345_seed4013749258_pid149383/000093	13.0
B1border/12/1.5/C_1___C_2___C_3___D_1___D_2___D_3/0/1.0/results/20221208-1346_seed265958373_pid149332/000020	16.0
B1border/12/1.5/C_1___C_2___C_3___D_1___D_2___D_3/0/1.0/results/20221208-1346_seed265958373_pid149332/000033	12.0
B1border/12/1.5/C_1___C_2___C_3___D_1___D_2___D_3/0/1.0/results/20221208-1346_seed265958373_pid149332/000048	12.0
B1border/12/1.5/C_1___C_2___C_3___D_1___D_2___D_3/0/1.0/results/20221208-1346_seed265958373_pid149332/000052	14.0
B1border/12/1.5/C_1___C_2___C_3___D_1___D_2___D_3/0/1.0/results/20221208-1346_seed265958373_pid149332/000074	13.0
B1border/12/1.5/C_2/0/0.6/results/20221208-1326_seed2078785795_pid149362/000003	16.0
B1border/12/1.5/C_2/0/0.6/results/20221208-1326_seed2078785795_pid149362/000005	24.0
B1border/12/1.5/C_2/0/0.6/results/20221208-1326_seed2078785795_pid149362/000021	65.0
B1border/12/1.5/C_2/0/0.6/results/20221208-1326_seed2078785795_pid149362/000026	20.0
B1border/12/1.5/C_2/0/0.6/results/20221208-1326_seed2078785795_pid149362/000030	24.0
B1border/12/1.5/C_2/0/0.6/results/20221208-1326_seed2078785795_pid149362/000031	21.0
B1border/12/1.5/C_2/0/0.6/results/20221208-1326_seed2078785795_pid149362/000036	22.0
B1border/12/1.5/C_2/0/0.6/results/20221208-1326_seed2078785795_pid149362/000040	18.0
B1border/12/1.5/C_2/0/0.6/results/20221208-1326_seed2078785795_pid149362/000047	23.0
B1border/12/1.5/C_2/0/0.6/results/20221208-1326_seed2078785795_pid149362/000057	23.0
B1border/12/1.5/C_2/0/0.6/results/20221208-1326_seed2078785795_pid149362/000069	17.0
B1border/12/1.5/C_2/0/0.6/results/20221208-1326_seed2078785795_pid149362/000071	19.0
B1border/12/1.5/C_2/0/0.6/results/20221208-1326_seed2078785795_pid149362/000073	21.0
B1border/12/1.5/C_2/0/0.6/results/20221208-1326_seed2078785795_pid149362/000078	23.0
B1border/12/1.5/C_2/0/0.6/results/20221208-1326_seed2078785795_pid149362/000079	25.0
B1border/12/1.5/C_2/0/0.6/results/20221208-1326_seed2078785795_pid149362/000082	18.0
B1border/12/1.5/C_2/0/0.6/results/20221208-1326_seed3261453379_pid149357/000001	29.0
B1border/12/1.5/C_2/0/0.6/results/20221208-1326_seed3261453379_pid149357/000002	19.0
B1border/12/1.5/C_2/0/0.6/results/20221208-1326_seed3261453379_pid149357/000003	16.0
B1border/12/1.5/C_2/0/0.6/results/20221208-1326_seed3261453379_pid149357/000005	19.0
B1border/12/1.5/C_2/0/0.6/results/20221208-1326_seed3261453379_pid149357/000010	63.0
B1border/12/1.5/C_2/0/0.6/results/20221208-1326_seed3261453379_pid149357/000012	24.0
B1border/12/1.5/C_2/0/0.6/results/20221208-1326_seed3261453379_pid149357/000025	16.0
B1border/12/1.5/C_2/0/0.6/results/20221208-1326_seed3261453379_pid149357/000034	19.0
B1border/12/1.5/C_2/0/0.6/results/20221208-1326_seed3261453379_pid149357/000041	20.0
B1border/12/1.5/C_2/0/0.6/results/20221208-1326_seed3261453379_pid149357/000044	21.0
B1border/12/1.5/C_2/0/0.6/results/20221208-1326_seed3261453379_pid149357/000049	19.0
B1border/12/1.5/C_2/0/0.6/results/20221208-1326_seed3261453379_pid149357/000055	17.0
B1border/12/1.5/C_2/0/0.6/results/20221208-1326_seed3261453379_pid149357/000056	26.0
B1border/12/1.5/C_2/0/0.6/results/20221208-1326_seed3261453379_pid149357/000067	14.0
B1border/12/1.5/C_2/0/0.6/results/20221208-1326_seed3261453379_pid149357/000072	19.0
B1border/12/1.5/C_2/0/0.6/results/20221208-1326_seed3261453379_pid149357/000077	18.0
B1border/12/1.5/C_2/0/0.6/results/20221208-1326_seed3261453379_pid149357/000080	28.0
B1border/12/1.5/C_2/0/0.6/results/20221208-1326_seed3261453379_pid149357/000086	21.0
B1border/12/1.5/C_2/0/0.6/results/20221208-1326_seed3261453379_pid149357/000088	20.0
B1border/12/1.5/C_2/0/0.6/results/20221208-1326_seed3261453379_pid149357/000093	18.0
B1border/12/1.5/C_2/0/0.6/results/20221208-1326_seed3261453379_pid149357/000095	17.0
B1border/12/1.5/C_2/0/0.7/results/20221208-1326_seed74811117_pid149402/000036	13.0
B1border/12/1.5/C_2/0/0.7/results/20221208-1326_seed74811117_pid149402/000058	15.0
B1border/12/1.5/C_2/0/0.7/results/20221208-1326_seed74811117_pid149402/000062	21.0
B1border/12/1.5/C_2/0/0.7/results/20221208-1326_seed74811117_pid149402/000074	22.0
B1border/12/1.5/C_2/0/0.7/results/20221208-1326_seed74811117_pid149402/000079	15.0
B1border/12/1.5/C_2/0/0.7/results/20221208-1326_seed74811117_pid149402/000081	14.0
B1border/12/1.5/C_2/0/0.7/results/20221208-1326_seed74811117_pid149402/000094	16.0
B1border/12/1.5/C_2/0/0.7/results/20221208-1330_seed2030154982_pid149431/000015	22.0
B1border/12/1.5/C_2/0/0.7/results/20221208-1330_seed2030154982_pid149431/000022	17.0
B1border/12/1.5/C_2/0/0.7/results/20221208-1330_seed2030154982_pid149431/000042	22.0
B1border/12/1.5/C_2/0/0.7/results/20221208-1330_seed2030154982_pid149431/000099	16.0
B1border/12/1.5/C_2/0/0.9/results/20221208-1329_seed385852444_pid149273/000091	12.0
B1border/12/1.75/C_1___C_2___C_3/-1/0.8/results/20221208-1343_seed119449030_pid149427/000046	19.0
B1border/12/1.75/C_1___C_2___C_3/0/0.8/results/20221208-1359_seed3847561526_pid159610/000001	18.0
B1border/12/1.75/C_1___C_2___C_3/0/0.8/results/20221208-1359_seed3847561526_pid159610/000005	22.0
B1border/12/1.75/C_1___C_2___C_3/0/0.8/results/20221208-1359_seed3847561526_pid159610/000007	17.0
B1border/12/1.75/C_1___C_2___C_3/0/0.8/results/20221208-1359_seed3847561526_pid159610/000008	15.0
B1border/12/1.75/C_1___C_2___C_3/0/0.8/results/20221208-1359_seed3847561526_pid159610/000009	15.0
B1border/12/1.75/C_1___C_2___C_3/0/0.8/results/20221208-1359_seed3847561526_pid159610/000012	17.0
B1border/12/1.75/C_1___C_2___C_3/0/0.8/results/20221208-1359_seed3847561526_pid159610/000016	19.0
B1border/12/1.75/C_1___C_2___C_3/0/0.8/results/20221208-1359_seed3847561526_pid159610/000019	17.0
B1border/12/1.75/C_1___C_2___C_3/0/0.8/results/20221208-1359_seed3847561526_pid159610/000024	17.0
B1border/12/1.75/C_1___C_2___C_3/0/0.8/results/20221208-1359_seed3847561526_pid159610/000028	16.0
B1border/12/1.75/C_1___C_2___C_3/0/0.8/results/20221208-1359_seed3847561526_pid159610/000029	19.0
B1border/12/1.75/C_1___C_2___C_3/0/0.8/results/20221208-1359_seed3847561526_pid159610/000032	17.0
B1border/12/1.75/C_1___C_2___C_3/0/0.8/results/20221208-1359_seed3847561526_pid159610/000035	16.0
B1border/12/1.75/C_1___C_2___C_3/0/0.8/results/20221208-1359_seed3847561526_pid159610/000039	15.0
B1border/12/1.75/C_1___C_2___C_3/0/0.8/results/20221208-1359_seed3847561526_pid159610/000040	21.0
B1border/12/1.75/C_1___C_2___C_3/0/0.8/results/20221208-1359_seed3847561526_pid159610/000041	16.0
B1border/12/1.75/C_1___C_2___C_3/0/0.8/results/20221208-1359_seed3847561526_pid159610/000043	15.0
B1border/12/1.75/C_1___C_2___C_3/0/0.8/results/20221208-1359_seed3847561526_pid159610/000046	12.0
B1border/12/1.75/C_1___C_2___C_3/0/0.8/results/20221208-1359_seed3847561526_pid159610/000048	17.0
B1border/12/1.75/C_1___C_2___C_3/0/0.8/results/20221208-1359_seed3847561526_pid159610/000049	18.0
B1border/12/1.75/C_1___C_2___C_3/0/0.8/results/20221208-1359_seed3847561526_pid159610/000051	16.0
B1border/12/1.75/C_1___C_2___C_3/0/0.8/results/20221208-1359_seed3847561526_pid159610/000052	15.0
B1border/12/1.75/C_1___C_2___C_3/0/0.8/results/20221208-1359_seed3847561526_pid159610/000053	16.0
B1border/12/1.75/C_1___C_2___C_3/0/0.8/results/20221208-1359_seed3847561526_pid159610/000057	22.0
B1border/12/1.75/C_1___C_2___C_3/0/0.8/results/20221208-1359_seed3847561526_pid159610/000059	17.0
B1border/12/1.75/C_1___C_2___C_3/0/0.8/results/20221208-1359_seed3847561526_pid159610/000064	21.0
B1border/12/1.75/C_1___C_2___C_3/0/0.8/results/20221208-1359_seed3847561526_pid159610/000068	19.0
B1border/12/1.75/C_1___C_2___C_3/0/0.8/results/20221208-1359_seed3847561526_pid159610/000071	16.0
B1border/12/1.75/C_1___C_2___C_3/0/0.8/results/20221208-1359_seed3847561526_pid159610/000074	19.0
B1border/12/1.75/C_1___C_2___C_3/0/0.8/results/20221208-1359_seed3847561526_pid159610/000075	14.0
B1border/12/1.75/C_1___C_2___C_3/0/0.8/results/20221208-1359_seed3847561526_pid159610/000078	16.0
B1border/12/1.75/C_1___C_2___C_3/0/0.8/results/20221208-1359_seed3847561526_pid159610/000080	18.0
B1border/12/1.75/C_1___C_2___C_3/0/0.8/results/20221208-1359_seed3847561526_pid159610/000085	18.0
B1border/12/1.75/C_1___C_2___C_3/0/0.8/results/20221208-1359_seed3847561526_pid159610/000091	18.0
B1border/12/1.75/C_1___C_2___C_3/0/0.8/results/20221208-1359_seed3847561526_pid159610/000092	16.0
B1border/12/1.75/C_1___C_2___C_3/0/0.8/results/20221208-1359_seed3847561526_pid159610/000094	15.0
B1border/12/1.75/C_1___C_2___C_3/0/0.8/results/20221208-1359_seed3847561526_pid159610/000095	17.0
B1border/12/1.75/C_1___C_2___C_3/0/0.8/results/20221208-1359_seed3847561526_pid159610/000097	14.0
B1border/12/1.75/C_1___C_2___C_3/0/0.8/results/20221208-1359_seed3847561526_pid159610/000098	17.0
B1border/12/1.75/C_1___C_2___C_3/0/0.8/results/20221208-1359_seed3847561526_pid159610/000099	16.0
B1border/12/1.75/C_1___C_2___C_3/0/0.8/results/20221208-1400_seed4184721137_pid159358/000003	16.0
B1border/12/1.75/C_1___C_2___C_3/0/0.8/results/20221208-1400_seed4184721137_pid159358/000004	13.0
B1border/12/1.75/C_1___C_2___C_3/0/0.8/results/20221208-1400_seed4184721137_pid159358/000009	14.0
B1border/12/1.75/C_1___C_2___C_3/0/0.8/results/20221208-1400_seed4184721137_pid159358/000010	15.0
B1border/12/1.75/C_1___C_2___C_3/0/0.8/results/20221208-1400_seed4184721137_pid159358/000012	17.0
B1border/12/1.75/C_1___C_2___C_3/0/0.8/results/20221208-1400_seed4184721137_pid159358/000014	19.0
B1border/12/1.75/C_1___C_2___C_3/0/0.8/results/20221208-1400_seed4184721137_pid159358/000020	20.0
B1border/12/1.75/C_1___C_2___C_3/0/0.8/results/20221208-1400_seed4184721137_pid159358/000021	15.0
B1border/12/1.75/C_1___C_2___C_3/0/0.8/results/20221208-1400_seed4184721137_pid159358/000027	18.0
B1border/12/1.75/C_1___C_2___C_3/0/0.8/results/20221208-1400_seed4184721137_pid159358/000028	16.0
B1border/12/1.75/C_1___C_2___C_3/0/0.8/results/20221208-1400_seed4184721137_pid159358/000031	17.0
B1border/12/1.75/C_1___C_2___C_3/0/0.8/results/20221208-1400_seed4184721137_pid159358/000039	15.0
B1border/12/1.75/C_1___C_2___C_3/0/0.8/results/20221208-1400_seed4184721137_pid159358/000041	20.0
B1border/12/1.75/C_1___C_2___C_3/0/0.8/results/20221208-1400_seed4184721137_pid159358/000043	16.0
B1border/12/1.75/C_1___C_2___C_3/0/0.8/results/20221208-1400_seed4184721137_pid159358/000044	18.0
B1border/12/1.75/C_1___C_2___C_3/0/0.8/results/20221208-1400_seed4184721137_pid159358/000046	16.0
B1border/12/1.75/C_1___C_2___C_3/0/0.8/results/20221208-1400_seed4184721137_pid159358/000047	17.0
B1border/12/1.75/C_1___C_2___C_3/0/0.8/results/20221208-1400_seed4184721137_pid159358/000056	19.0
B1border/12/1.75/C_1___C_2___C_3/0/0.8/results/20221208-1400_seed4184721137_pid159358/000057	16.0
B1border/12/1.75/C_1___C_2___C_3/0/0.8/results/20221208-1400_seed4184721137_pid159358/000058	20.0
B1border/12/1.75/C_1___C_2___C_3/0/0.8/results/20221208-1400_seed4184721137_pid159358/000062	15.0
B1border/12/1.75/C_1___C_2___C_3/0/0.8/results/20221208-1400_seed4184721137_pid159358/000063	15.0
B1border/12/1.75/C_1___C_2___C_3/0/0.8/results/20221208-1400_seed4184721137_pid159358/000065	15.0
B1border/12/1.75/C_1___C_2___C_3/0/0.8/results/20221208-1400_seed4184721137_pid159358/000066	16.0
B1border/12/1.75/C_1___C_2___C_3/0/0.8/results/20221208-1400_seed4184721137_pid159358/000068	24.0
B1border/12/1.75/C_1___C_2___C_3/0/0.8/results/20221208-1400_seed4184721137_pid159358/000069	13.0
B1border/12/1.75/C_1___C_2___C_3/0/0.8/results/20221208-1400_seed4184721137_pid159358/000072	23.0
B1border/12/1.75/C_1___C_2___C_3/0/0.8/results/20221208-1400_seed4184721137_pid159358/000073	19.0
B1border/12/1.75/C_1___C_2___C_3/0/0.8/results/20221208-1400_seed4184721137_pid159358/000075	17.0
B1border/12/1.75/C_1___C_2___C_3/0/0.8/results/20221208-1400_seed4184721137_pid159358/000076	14.0
B1border/12/1.75/C_1___C_2___C_3/0/0.8/results/20221208-1400_seed4184721137_pid159358/000080	15.0
B1border/12/1.75/C_1___C_2___C_3/0/0.8/results/20221208-1400_seed4184721137_pid159358/000085	15.0
B1border/12/1.75/C_1___C_2___C_3/0/0.8/results/20221208-1400_seed4184721137_pid159358/000086	16.0
B1border/12/1.75/C_1___C_2___C_3/0/0.8/results/20221208-1400_seed4184721137_pid159358/000088	17.0
B1border/12/1.75/C_1___C_2___C_3/0/0.8/results/20221208-1400_seed4184721137_pid159358/000089	15.0
B1border/12/1.75/C_1___C_2___C_3/0/0.8/results/20221208-1400_seed4184721137_pid159358/000090	13.0
B1border/12/1.75/C_1___C_2___C_3/0/0.8/results/20221208-1400_seed4184721137_pid159358/000093	19.0
B1border/12/1.75/C_1___C_2___C_3/0/0.8/results/20221208-1400_seed4184721137_pid159358/000095	13.0
B1border/12/1.75/C_1___C_2___C_3/0/0.8/results/20221208-1400_seed4184721137_pid159358/000096	16.0
B1border/12/1.75/C_1___C_2___C_3/0/0.8/results/20221208-1400_seed4184721137_pid159358/000098	12.0
B1border/12/1.75/C_1___C_2___C_3/0/0.8/results/20221208-1400_seed4184721137_pid159358/000099	17.0
B1border/12/1.75/C_1___C_2___C_3/0/0.9/results/20221208-1356_seed115818585_pid159532/000004	13.0
B1border/12/1.75/C_1___C_2___C_3/0/0.9/results/20221208-1356_seed115818585_pid159532/000019	13.0
B1border/12/1.75/C_1___C_2___C_3/0/0.9/results/20221208-1356_seed115818585_pid159532/000026	14.0
B1border/12/1.75/C_1___C_2___C_3/0/0.9/results/20221208-1356_seed115818585_pid159532/000041	13.0
B1border/12/1.75/C_1___C_2___C_3/0/0.9/results/20221208-1356_seed115818585_pid159532/000048	16.0
B1border/12/1.75/C_1___C_2___C_3/0/0.9/results/20221208-1356_seed115818585_pid159532/000052	15.0
B1border/12/1.75/C_1___C_2___C_3/0/0.9/results/20221208-1356_seed115818585_pid159532/000060
B1border/12/1.75/C_1___C_2___C_3/0/0.9/results/20221208-1356_seed115818585_pid159532/000079	12.0
B1border/12/1.75/C_1___C_2___C_3/0/0.9/results/20221208-1356_seed115818585_pid159532/000092	21.0
B1border/12/1.75/C_1___C_2___C_3/0/0.9/results/20221208-1356_seed115818585_pid159532/000095	17.0
B1border/12/1.75/C_1___C_2___C_3/0/0.9/results/20221208-1356_seed3528059951_pid159546/000029	18.0
B1border/12/1.75/C_1___C_2___C_3/0/0.9/results/20221208-1356_seed3528059951_pid159546/000036	16.0
B1border/12/1.75/C_1___C_2___C_3/0/0.9/results/20221208-1356_seed3528059951_pid159546/000038	15.0
B1border/12/1.75/C_1___C_2___C_3/0/0.9/results/20221208-1356_seed3528059951_pid159546/000041	16.0
B1border/12/1.75/C_1___C_2___C_3/0/0.9/results/20221208-1356_seed3528059951_pid159546/000052	19.0
B1border/12/1.75/C_1___C_2___C_3/0/0.9/results/20221208-1356_seed3528059951_pid159546/000064	16.0
B1border/12/1.75/C_1___C_2___C_3/0/0.9/results/20221208-1356_seed3528059951_pid159546/000071	15.0
B1border/12/1.75/C_1___C_2___C_3/0/0.9/results/20221208-1356_seed3528059951_pid159546/000082	15.0
B1border/12/1.75/C_1___C_2___C_3/0/0.9/results/20221208-1356_seed3528059951_pid159546/000083	16.0
B1border/12/1.75/C_1___C_2___C_3/0/0.9/results/20221208-1356_seed3528059951_pid159546/000084	14.0
B1border/12/1.75/C_1___C_2___C_3/0/0.9/results/20221208-1356_seed3528059951_pid159546/000086	14.0
B1border/12/1.75/C_1___C_2___C_3/0/1.0/results/20221208-1356_seed1083037460_pid159611/000033	14.0
B1border/12/1.75/C_1___C_2___C_3/0/1.0/results/20221208-1356_seed1083037460_pid159611/000052	15.0
B1border/12/1.75/C_1___C_2___C_3/0/1.0/results/20221208-1356_seed1083037460_pid159611/000066	14.0
B1border/12/1.75/C_1___C_2___C_3/0/1.0/results/20221208-1356_seed1083037460_pid159611/000082	13.0
B1border/12/1.75/C_1___C_2___C_3/0/1.0/results/20221208-1359_seed1847107909_pid159758/000047	14.0
B1border/12/1.75/C_1___C_2___C_3/0/1.0/results/20221208-1359_seed1847107909_pid159758/000070	14.0
B1border/12/1.75/C_1___C_2___C_3/0/1.0/results/20221208-1359_seed1847107909_pid159758/000093	13.0
B1border/12/1.75/C_2/-1/0.6/results/20221208-1347_seed422870528_pid160079/000048	60.0
B1border/12/1.75/C_2/-1/0.6/results/20221208-1347_seed422870528_pid160079/000075	63.0
B1border/12/1.75/C_2/-1/0.6/results/20221208-1352_seed1379773637_pid160070/000094	63.0
B1border/12/1.75/C_2/0/0.6/results/20221208-1346_seed3944793553_pid160045/000001	19.0
B1border/12/1.75/C_2/0/0.6/results/20221208-1346_seed3944793553_pid160045/000003	18.0
B1border/12/1.75/C_2/0/0.6/results/20221208-1346_seed3944793553_pid160045/000007	64.0
B1border/12/1.75/C_2/0/0.6/results/20221208-1346_seed3944793553_pid160045/000017	29.0
B1border/12/1.75/C_2/0/0.6/results/20221208-1346_seed3944793553_pid160045/000018	60.0
B1border/12/1.75/C_2/0/0.6/results/20221208-1346_seed3944793553_pid160045/000033	26.0
B1border/12/1.75/C_2/0/0.6/results/20221208-1346_seed3944793553_pid160045/000036	23.0
B1border/12/1.75/C_2/0/0.6/results/20221208-1346_seed3944793553_pid160045/000040	19.0
B1border/12/1.75/C_2/0/0.6/results/20221208-1346_seed3944793553_pid160045/000049	24.0
B1border/12/1.75/C_2/0/0.6/results/20221208-1346_seed3944793553_pid160045/000051	22.0
B1border/12/1.75/C_2/0/0.6/results/20221208-1346_seed3944793553_pid160045/000052	21.0
B1border/12/1.75/C_2/0/0.6/results/20221208-1346_seed3944793553_pid160045/000054	66.0
B1border/12/1.75/C_2/0/0.6/results/20221208-1346_seed3944793553_pid160045/000055	21.0
B1border/12/1.75/C_2/0/0.6/results/20221208-1346_seed3944793553_pid160045/000062	20.0
B1border/12/1.75/C_2/0/0.6/results/20221208-1346_seed3944793553_pid160045/000066	22.0
B1border/12/1.75/C_2/0/0.6/results/20221208-1346_seed3944793553_pid160045/000069	68.0
B1border/12/1.75/C_2/0/0.6/results/20221208-1346_seed3944793553_pid160045/000071	19.0
B1border/12/1.75/C_2/0/0.6/results/20221208-1346_seed3944793553_pid160045/000073	23.0
B1border/12/1.75/C_2/0/0.6/results/20221208-1346_seed3944793553_pid160045/000075	19.0
B1border/12/1.75/C_2/0/0.6/results/20221208-1346_seed3944793553_pid160045/000081	19.0
B1border/12/1.75/C_2/0/0.6/results/20221208-1346_seed3944793553_pid160045/000082	16.0
B1border/12/1.75/C_2/0/0.6/results/20221208-1346_seed3944793553_pid160045/000086	25.0
B1border/12/1.75/C_2/0/0.6/results/20221208-1346_seed3944793553_pid160045/000090	22.0
B1border/12/1.75/C_2/0/0.6/results/20221208-1346_seed3944793553_pid160045/000091	23.0
B1border/12/1.75/C_2/0/0.6/results/20221208-1346_seed3944793553_pid160045/000092	19.0
B1border/12/1.75/C_2/0/0.6/results/20221208-1346_seed482615064_pid160033/000000	21.0
B1border/12/1.75/C_2/0/0.6/results/20221208-1346_seed482615064_pid160033/000001	66.0
B1border/12/1.75/C_2/0/0.6/results/20221208-1346_seed482615064_pid160033/000005	20.0
B1border/12/1.75/C_2/0/0.6/results/20221208-1346_seed482615064_pid160033/000007	15.0
B1border/12/1.75/C_2/0/0.6/results/20221208-1346_seed482615064_pid160033/000011	24.0
B1border/12/1.75/C_2/0/0.6/results/20221208-1346_seed482615064_pid160033/000016	63.0
B1border/12/1.75/C_2/0/0.6/results/20221208-1346_seed482615064_pid160033/000017	22.0
B1border/12/1.75/C_2/0/0.6/results/20221208-1346_seed482615064_pid160033/000023	19.0
B1border/12/1.75/C_2/0/0.6/results/20221208-1346_seed482615064_pid160033/000027	20.0
B1border/12/1.75/C_2/0/0.6/results/20221208-1346_seed482615064_pid160033/000029	21.0
B1border/12/1.75/C_2/0/0.6/results/20221208-1346_seed482615064_pid160033/000042	22.0
B1border/12/1.75/C_2/0/0.6/results/20221208-1346_seed482615064_pid160033/000046	27.0
B1border/12/1.75/C_2/0/0.6/results/20221208-1346_seed482615064_pid160033/000047	16.0
B1border/12/1.75/C_2/0/0.6/results/20221208-1346_seed482615064_pid160033/000054	14.0
B1border/12/1.75/C_2/0/0.6/results/20221208-1346_seed482615064_pid160033/000055	18.0
B1border/12/1.75/C_2/0/0.6/results/20221208-1346_seed482615064_pid160033/000057	20.0
B1border/12/1.75/C_2/0/0.6/results/20221208-1346_seed482615064_pid160033/000059	16.0
B1border/12/1.75/C_2/0/0.6/results/20221208-1346_seed482615064_pid160033/000064	69.0
B1border/12/1.75/C_2/0/0.6/results/20221208-1346_seed482615064_pid160033/000065	24.0
B1border/12/1.75/C_2/0/0.6/results/20221208-1346_seed482615064_pid160033/000069	20.0
B1border/12/1.75/C_2/0/0.6/results/20221208-1346_seed482615064_pid160033/000073	19.0
B1border/12/1.75/C_2/0/0.6/results/20221208-1346_seed482615064_pid160033/000075	25.0
B1border/12/1.75/C_2/0/0.6/results/20221208-1346_seed482615064_pid160033/000076	20.0
B1border/12/1.75/C_2/0/0.6/results/20221208-1346_seed482615064_pid160033/000099	64.0
B1border/12/2.0/C_1___C_2___C_3/-1/0.7/results/20221208-1340_seed736088915_pid160012/000002	69.0
B1border/12/2.0/C_1___C_2___C_3/-1/0.7/results/20221208-1340_seed736088915_pid160012/000005	23.0
B1border/12/2.0/C_1___C_2___C_3/-1/0.7/results/20221208-1340_seed736088915_pid160012/000022	28.0
B1border/12/2.0/C_1___C_2___C_3/-1/0.7/results/20221208-1340_seed736088915_pid160012/000039	70.0
B1border/12/2.0/C_1___C_2___C_3/-1/0.7/results/20221208-1340_seed736088915_pid160012/000042	69.0
B1border/12/2.0/C_1___C_2___C_3/-1/0.7/results/20221208-1340_seed736088915_pid160012/000075	22.0
B1border/12/2.0/C_1___C_2___C_3/-1/0.7/results/20221208-1340_seed736088915_pid160012/000079	64.0
B1border/12/2.0/C_1___C_2___C_3/-1/0.7/results/20221208-1340_seed736088915_pid160012/000081	64.0
B1border/12/2.0/C_1___C_2___C_3/-1/0.7/results/20221208-1340_seed736088915_pid160012/000084	25.0
B1border/12/2.0/C_1___C_2___C_3/-1/0.7/results/20221208-1340_seed736088915_pid160012/000087	25.0
B1border/12/2.0/C_1___C_2___C_3/-1/0.7/results/20221208-1401_seed1796348393_pid160158/000000	33.0
B1border/12/2.0/C_1___C_2___C_3/-1/0.7/results/20221208-1401_seed1796348393_pid160158/000018	25.0
B1border/12/2.0/C_1___C_2___C_3/-1/0.7/results/20221208-1401_seed1796348393_pid160158/000028	24.0
B1border/12/2.0/C_1___C_2___C_3/-1/0.7/results/20221208-1401_seed1796348393_pid160158/000029	69.0
B1border/12/2.0/C_1___C_2___C_3/-1/0.7/results/20221208-1401_seed1796348393_pid160158/000037	23.0
B1border/12/2.0/C_1___C_2___C_3/-1/0.7/results/20221208-1401_seed1796348393_pid160158/000039	27.0
B1border/12/2.0/C_1___C_2___C_3/-1/0.7/results/20221208-1401_seed1796348393_pid160158/000054	26.0
B1border/12/2.0/C_1___C_2___C_3/-1/0.7/results/20221208-1401_seed1796348393_pid160158/000058	66.0
B1border/12/2.0/C_1___C_2___C_3/-1/0.7/results/20221208-1401_seed1796348393_pid160158/000063	68.0
B1border/12/2.0/C_1___C_2___C_3/-1/0.7/results/20221208-1401_seed1796348393_pid160158/000066	34.0
B1border/12/2.0/C_1___C_2___C_3/-1/0.7/results/20221208-1401_seed1796348393_pid160158/000068	25.0
B1border/12/2.0/C_1___C_2___C_3/-1/0.7/results/20221208-1401_seed1796348393_pid160158/000069	65.0
B1border/12/2.0/C_1___C_2___C_3/-1/0.7/results/20221208-1401_seed1796348393_pid160158/000074	66.0
B1border/12/2.0/C_1___C_2___C_3/-1/0.7/results/20221208-1401_seed1796348393_pid160158/000078	23.0
B1border/12/2.0/C_1___C_2___C_3/-1/0.7/results/20221208-1401_seed1796348393_pid160158/000087	33.0
B1border/12/2.0/C_1___C_2___C_3/-1/0.8/results/20221208-1342_seed3873948708_pid160057/000062	23.0
B1border/12/2.0/C_1___C_2___C_3/-2/0.7/results/20221208-1346_seed2013478892_pid160060/000058	64.0
B1border/12/2.0/C_1___C_2___C_3/-2/0.7/results/20221208-1346_seed2013478892_pid160060/000080	65.0
B1border/12/2.0/C_1___C_2___C_3/0/0.8/results/20221208-1340_seed1636612145_pid159784/000000	17.0
B1border/12/2.0/C_1___C_2___C_3/0/0.8/results/20221208-1340_seed1636612145_pid159784/000003	14.0
B1border/12/2.0/C_1___C_2___C_3/0/0.8/results/20221208-1340_seed1636612145_pid159784/000008	20.0
B1border/12/2.0/C_1___C_2___C_3/0/0.8/results/20221208-1340_seed1636612145_pid159784/000009	15.0
B1border/12/2.0/C_1___C_2___C_3/0/0.8/results/20221208-1340_seed1636612145_pid159784/000014	15.0
B1border/12/2.0/C_1___C_2___C_3/0/0.8/results/20221208-1340_seed1636612145_pid159784/000015	17.0
B1border/12/2.0/C_1___C_2___C_3/0/0.8/results/20221208-1340_seed1636612145_pid159784/000017	17.0
B1border/12/2.0/C_1___C_2___C_3/0/0.8/results/20221208-1340_seed1636612145_pid159784/000026	17.0
B1border/12/2.0/C_1___C_2___C_3/0/0.8/results/20221208-1340_seed1636612145_pid159784/000027	17.0
B1border/12/2.0/C_1___C_2___C_3/0/0.8/results/20221208-1340_seed1636612145_pid159784/000028	17.0
B1border/12/2.0/C_1___C_2___C_3/0/0.8/results/20221208-1340_seed1636612145_pid159784/000031	15.0
B1border/12/2.0/C_1___C_2___C_3/0/0.8/results/20221208-1340_seed1636612145_pid159784/000032	17.0
B1border/12/2.0/C_1___C_2___C_3/0/0.8/results/20221208-1340_seed1636612145_pid159784/000035	17.0
B1border/12/2.0/C_1___C_2___C_3/0/0.8/results/20221208-1340_seed1636612145_pid159784/000037	16.0
B1border/12/2.0/C_1___C_2___C_3/0/0.8/results/20221208-1340_seed1636612145_pid159784/000039	19.0
B1border/12/2.0/C_1___C_2___C_3/0/0.8/results/20221208-1340_seed1636612145_pid159784/000044	19.0
B1border/12/2.0/C_1___C_2___C_3/0/0.8/results/20221208-1340_seed1636612145_pid159784/000046	16.0
B1border/12/2.0/C_1___C_2___C_3/0/0.8/results/20221208-1340_seed1636612145_pid159784/000048	15.0
B1border/12/2.0/C_1___C_2___C_3/0/0.8/results/20221208-1340_seed1636612145_pid159784/000049	18.0
B1border/12/2.0/C_1___C_2___C_3/0/0.8/results/20221208-1340_seed1636612145_pid159784/000050	18.0
B1border/12/2.0/C_1___C_2___C_3/0/0.8/results/20221208-1340_seed1636612145_pid159784/000052	16.0
B1border/12/2.0/C_1___C_2___C_3/0/0.8/results/20221208-1340_seed1636612145_pid159784/000053	15.0
B1border/12/2.0/C_1___C_2___C_3/0/0.8/results/20221208-1340_seed1636612145_pid159784/000055	16.0
B1border/12/2.0/C_1___C_2___C_3/0/0.8/results/20221208-1340_seed1636612145_pid159784/000059	18.0
B1border/12/2.0/C_1___C_2___C_3/0/0.8/results/20221208-1340_seed1636612145_pid159784/000061	19.0
B1border/12/2.0/C_1___C_2___C_3/0/0.8/results/20221208-1340_seed1636612145_pid159784/000063	17.0
B1border/12/2.0/C_1___C_2___C_3/0/0.8/results/20221208-1340_seed1636612145_pid159784/000066	17.0
B1border/12/2.0/C_1___C_2___C_3/0/0.8/results/20221208-1340_seed1636612145_pid159784/000068	18.0
B1border/12/2.0/C_1___C_2___C_3/0/0.8/results/20221208-1340_seed1636612145_pid159784/000079	15.0
B1border/12/2.0/C_1___C_2___C_3/0/0.8/results/20221208-1340_seed1636612145_pid159784/000080	20.0
B1border/12/2.0/C_1___C_2___C_3/0/0.8/results/20221208-1340_seed1636612145_pid159784/000085	22.0
B1border/12/2.0/C_1___C_2___C_3/0/0.8/results/20221208-1340_seed1636612145_pid159784/000088	15.0
B1border/12/2.0/C_1___C_2___C_3/0/0.8/results/20221208-1340_seed1636612145_pid159784/000091	21.0
B1border/12/2.0/C_1___C_2___C_3/0/0.8/results/20221208-1340_seed1636612145_pid159784/000092	16.0
B1border/12/2.0/C_1___C_2___C_3/0/0.8/results/20221208-1340_seed1636612145_pid159784/000094	16.0
B1border/12/2.0/C_1___C_2___C_3/0/0.8/results/20221208-1340_seed1636612145_pid159784/000095	17.0
B1border/12/2.0/C_1___C_2___C_3/0/0.8/results/20221208-1340_seed1636612145_pid159784/000098	16.0
B1border/12/2.0/C_1___C_2___C_3/0/0.8/results/20221208-1345_seed839013348_pid160102/000002	15.0
B1border/12/2.0/C_1___C_2___C_3/0/0.8/results/20221208-1345_seed839013348_pid160102/000005	13.0
B1border/12/2.0/C_1___C_2___C_3/0/0.8/results/20221208-1345_seed839013348_pid160102/000008	17.0
B1border/12/2.0/C_1___C_2___C_3/0/0.8/results/20221208-1345_seed839013348_pid160102/000009	21.0
B1border/12/2.0/C_1___C_2___C_3/0/0.8/results/20221208-1345_seed839013348_pid160102/000010	17.0
B1border/12/2.0/C_1___C_2___C_3/0/0.8/results/20221208-1345_seed839013348_pid160102/000011	18.0
B1border/12/2.0/C_1___C_2___C_3/0/0.8/results/20221208-1345_seed839013348_pid160102/000015	22.0
B1border/12/2.0/C_1___C_2___C_3/0/0.8/results/20221208-1345_seed839013348_pid160102/000019	16.0
B1border/12/2.0/C_1___C_2___C_3/0/0.8/results/20221208-1345_seed839013348_pid160102/000022	21.0
B1border/12/2.0/C_1___C_2___C_3/0/0.8/results/20221208-1345_seed839013348_pid160102/000023	17.0
B1border/12/2.0/C_1___C_2___C_3/0/0.8/results/20221208-1345_seed839013348_pid160102/000024	20.0
B1border/12/2.0/C_1___C_2___C_3/0/0.8/results/20221208-1345_seed839013348_pid160102/000030	18.0
B1border/12/2.0/C_1___C_2___C_3/0/0.8/results/20221208-1345_seed839013348_pid160102/000035	13.0
B1border/12/2.0/C_1___C_2___C_3/0/0.8/results/20221208-1345_seed839013348_pid160102/000036	15.0
B1border/12/2.0/C_1___C_2___C_3/0/0.8/results/20221208-1345_seed839013348_pid160102/000039	16.0
B1border/12/2.0/C_1___C_2___C_3/0/0.8/results/20221208-1345_seed839013348_pid160102/000040	16.0
B1border/12/2.0/C_1___C_2___C_3/0/0.8/results/20221208-1345_seed839013348_pid160102/000043	15.0
B1border/12/2.0/C_1___C_2___C_3/0/0.8/results/20221208-1345_seed839013348_pid160102/000044	20.0
B1border/12/2.0/C_1___C_2___C_3/0/0.8/results/20221208-1345_seed839013348_pid160102/000045	19.0
B1border/12/2.0/C_1___C_2___C_3/0/0.8/results/20221208-1345_seed839013348_pid160102/000047	15.0
B1border/12/2.0/C_1___C_2___C_3/0/0.8/results/20221208-1345_seed839013348_pid160102/000048	17.0
B1border/12/2.0/C_1___C_2___C_3/0/0.8/results/20221208-1345_seed839013348_pid160102/000050	17.0
B1border/12/2.0/C_1___C_2___C_3/0/0.8/results/20221208-1345_seed839013348_pid160102/000051	27.0
B1border/12/2.0/C_1___C_2___C_3/0/0.8/results/20221208-1345_seed839013348_pid160102/000055	20.0
B1border/12/2.0/C_1___C_2___C_3/0/0.8/results/20221208-1345_seed839013348_pid160102/000060	19.0
B1border/12/2.0/C_1___C_2___C_3/0/0.8/results/20221208-1345_seed839013348_pid160102/000062	18.0
B1border/12/2.0/C_1___C_2___C_3/0/0.8/results/20221208-1345_seed839013348_pid160102/000064	17.0
B1border/12/2.0/C_1___C_2___C_3/0/0.8/results/20221208-1345_seed839013348_pid160102/000068	21.0
B1border/12/2.0/C_1___C_2___C_3/0/0.8/results/20221208-1345_seed839013348_pid160102/000071	18.0
B1border/12/2.0/C_1___C_2___C_3/0/0.8/results/20221208-1345_seed839013348_pid160102/000072	15.0
B1border/12/2.0/C_1___C_2___C_3/0/0.8/results/20221208-1345_seed839013348_pid160102/000074	19.0
B1border/12/2.0/C_1___C_2___C_3/0/0.8/results/20221208-1345_seed839013348_pid160102/000075	17.0
B1border/12/2.0/C_1___C_2___C_3/0/0.8/results/20221208-1345_seed839013348_pid160102/000077	13.0
B1border/12/2.0/C_1___C_2___C_3/0/0.8/results/20221208-1345_seed839013348_pid160102/000078	20.0
B1border/12/2.0/C_1___C_2___C_3/0/0.8/results/20221208-1345_seed839013348_pid160102/000080	14.0
B1border/12/2.0/C_1___C_2___C_3/0/0.8/results/20221208-1345_seed839013348_pid160102/000081	20.0
B1border/12/2.0/C_1___C_2___C_3/0/0.8/results/20221208-1345_seed839013348_pid160102/000084	19.0
B1border/12/2.0/C_1___C_2___C_3/0/0.8/results/20221208-1345_seed839013348_pid160102/000090	15.0
B1border/12/2.0/C_1___C_2___C_3/0/0.8/results/20221208-1345_seed839013348_pid160102/000092	19.0
B1border/12/2.0/C_1___C_2___C_3/0/0.8/results/20221208-1345_seed839013348_pid160102/000097	19.0
B1border/12/2.0/C_1___C_2___C_3/0/0.8/results/20221208-1345_seed839013348_pid160102/000099	23.0
B1border/12/2.0/C_1___C_2___C_3___D_1___D_2___D_3/-1/0.9/results/20221208-1349_seed3407783671_pid160127/000099	23.0
B1border/12/2.0/C_1___C_2___C_3___D_1___D_2___D_3/-1/0.9/results/20221208-1351_seed2245326738_pid160141/000026	19.0
B1border/12/2.0/C_1___C_2___C_3___D_1___D_2___D_3/-1/0.9/results/20221208-1351_seed2245326738_pid160141/000030	22.0
B1border/12/2.0/C_1___C_2___C_3___D_1___D_2___D_3/-1/0.9/results/20221208-1351_seed2245326738_pid160141/000039	17.0
B1border/12/2.0/C_1___C_2___C_3___D_1___D_2___D_3/-1/0.9/results/20221208-1351_seed2245326738_pid160141/000040	18.0
B1border/12/2.0/C_1___C_2___C_3___D_1___D_2___D_3/-1/0.9/results/20221208-1351_seed2245326738_pid160141/000041	16.0
B1border/12/2.0/C_1___C_2___C_3___D_1___D_2___D_3/0/1.0/results/20221208-1348_seed1270971500_pid160106/000003	13.0
B1border/12/2.0/C_1___C_2___C_3___D_1___D_2___D_3/0/1.0/results/20221208-1348_seed1270971500_pid160106/000014	15.0
B1border/12/2.0/C_1___C_2___C_3___D_1___D_2___D_3/0/1.0/results/20221208-1348_seed1270971500_pid160106/000017	17.0
B1border/12/2.0/C_1___C_2___C_3___D_1___D_2___D_3/0/1.0/results/20221208-1348_seed1270971500_pid160106/000019	15.0
B1border/12/2.0/C_1___C_2___C_3___D_1___D_2___D_3/0/1.0/results/20221208-1348_seed1270971500_pid160106/000021	16.0
B1border/12/2.0/C_1___C_2___C_3___D_1___D_2___D_3/0/1.0/results/20221208-1348_seed1270971500_pid160106/000022	14.0
B1border/12/2.0/C_1___C_2___C_3___D_1___D_2___D_3/0/1.0/results/20221208-1348_seed1270971500_pid160106/000023	16.0
B1border/12/2.0/C_1___C_2___C_3___D_1___D_2___D_3/0/1.0/results/20221208-1348_seed1270971500_pid160106/000029	14.0
B1border/12/2.0/C_1___C_2___C_3___D_1___D_2___D_3/0/1.0/results/20221208-1348_seed1270971500_pid160106/000038	13.0
B1border/12/2.0/C_1___C_2___C_3___D_1___D_2___D_3/0/1.0/results/20221208-1348_seed1270971500_pid160106/000039	13.0
B1border/12/2.0/C_1___C_2___C_3___D_1___D_2___D_3/0/1.0/results/20221208-1348_seed1270971500_pid160106/000041	13.0
B1border/12/2.0/C_1___C_2___C_3___D_1___D_2___D_3/0/1.0/results/20221208-1348_seed1270971500_pid160106/000042	16.0
B1border/12/2.0/C_1___C_2___C_3___D_1___D_2___D_3/0/1.0/results/20221208-1348_seed1270971500_pid160106/000044	13.0
B1border/12/2.0/C_1___C_2___C_3___D_1___D_2___D_3/0/1.0/results/20221208-1348_seed1270971500_pid160106/000050	15.0
B1border/12/2.0/C_1___C_2___C_3___D_1___D_2___D_3/0/1.0/results/20221208-1348_seed1270971500_pid160106/000056	15.0
B1border/12/2.0/C_1___C_2___C_3___D_1___D_2___D_3/0/1.0/results/20221208-1348_seed1270971500_pid160106/000059	14.0
B1border/12/2.0/C_1___C_2___C_3___D_1___D_2___D_3/0/1.0/results/20221208-1348_seed1270971500_pid160106/000064	14.0
B1border/12/2.0/C_1___C_2___C_3___D_1___D_2___D_3/0/1.0/results/20221208-1348_seed1270971500_pid160106/000070	14.0
B1border/12/2.0/C_1___C_2___C_3___D_1___D_2___D_3/0/1.0/results/20221208-1348_seed1270971500_pid160106/000085	16.0
B1border/12/2.0/C_1___C_2___C_3___D_1___D_2___D_3/0/1.0/results/20221208-1348_seed1270971500_pid160106/000092	14.0
B1border/12/2.0/C_1___C_2___C_3___D_1___D_2___D_3/0/1.0/results/20221208-1348_seed1270971500_pid160106/000094
B1border/12/2.0/C_1___C_2___C_3___D_1___D_2___D_3/0/1.0/results/20221208-1350_seed3809123199_pid160117/000007	14.0
B1border/12/2.0/C_1___C_2___C_3___D_1___D_2___D_3/0/1.0/results/20221208-1350_seed3809123199_pid160117/000015	15.0
B1border/12/2.0/C_1___C_2___C_3___D_1___D_2___D_3/0/1.0/results/20221208-1350_seed3809123199_pid160117/000031	14.0
B1border/12/2.0/C_1___C_2___C_3___D_1___D_2___D_3/0/1.0/results/20221208-1350_seed3809123199_pid160117/000032	12.0
B1border/12/2.0/C_1___C_2___C_3___D_1___D_2___D_3/0/1.0/results/20221208-1350_seed3809123199_pid160117/000033	14.0
B1border/12/2.0/C_1___C_2___C_3___D_1___D_2___D_3/0/1.0/results/20221208-1350_seed3809123199_pid160117/000047	14.0
B1border/12/2.0/C_1___C_2___C_3___D_1___D_2___D_3/0/1.0/results/20221208-1350_seed3809123199_pid160117/000053	15.0
B1border/12/2.0/C_1___C_2___C_3___D_1___D_2___D_3/0/1.0/results/20221208-1350_seed3809123199_pid160117/000055	16.0
B1border/12/2.0/C_1___C_2___C_3___D_1___D_2___D_3/0/1.0/results/20221208-1350_seed3809123199_pid160117/000060	14.0
B1border/12/2.0/C_1___C_2___C_3___D_1___D_2___D_3/0/1.0/results/20221208-1350_seed3809123199_pid160117/000061	15.0
B1border/12/2.0/C_1___C_2___C_3___D_1___D_2___D_3/0/1.0/results/20221208-1350_seed3809123199_pid160117/000065	13.0
B1border/12/2.0/C_1___C_2___C_3___D_1___D_2___D_3/0/1.0/results/20221208-1350_seed3809123199_pid160117/000071	14.0
B1border/12/2.0/C_1___C_2___C_3___D_1___D_2___D_3/0/1.0/results/20221208-1350_seed3809123199_pid160117/000080	16.0
B1border/12/2.0/C_1___C_2___C_3___D_1___D_2___D_3/0/1.0/results/20221208-1350_seed3809123199_pid160117/000083	14.0
B1border/12/2.0/C_1___C_2___C_3___D_1___D_2___D_3/0/1.0/results/20221208-1350_seed3809123199_pid160117/000085	15.0
B1border/12/2.0/C_1___C_2___C_3___D_1___D_2___D_3/0/1.0/results/20221208-1350_seed3809123199_pid160117/000088
B1border/12/2.0/C_2/0/0.6/results/20221208-1326_seed2637871772_pid160157/000004	62.0
B1border/12/2.0/C_2/0/0.6/results/20221208-1326_seed2637871772_pid160157/000009	21.0
B1border/12/2.0/C_2/0/0.6/results/20221208-1326_seed2637871772_pid160157/000010	30.0
B1border/12/2.0/C_2/0/0.6/results/20221208-1326_seed2637871772_pid160157/000015	28.0
B1border/12/2.0/C_2/0/0.6/results/20221208-1326_seed2637871772_pid160157/000024	21.0
B1border/12/2.0/C_2/0/0.6/results/20221208-1326_seed2637871772_pid160157/000029	27.0
B1border/12/2.0/C_2/0/0.6/results/20221208-1326_seed2637871772_pid160157/000030	28.0
B1border/12/2.0/C_2/0/0.6/results/20221208-1326_seed2637871772_pid160157/000037	21.0
B1border/12/2.0/C_2/0/0.6/results/20221208-1326_seed2637871772_pid160157/000038	20.0
B1border/12/2.0/C_2/0/0.6/results/20221208-1326_seed2637871772_pid160157/000039	26.0
B1border/12/2.0/C_2/0/0.6/results/20221208-1326_seed2637871772_pid160157/000040	17.0
B1border/12/2.0/C_2/0/0.6/results/20221208-1326_seed2637871772_pid160157/000041	22.0
B1border/12/2.0/C_2/0/0.6/results/20221208-1326_seed2637871772_pid160157/000042	20.0
B1border/12/2.0/C_2/0/0.6/results/20221208-1326_seed2637871772_pid160157/000043	21.0
B1border/12/2.0/C_2/0/0.6/results/20221208-1326_seed2637871772_pid160157/000044	65.0
B1border/12/2.0/C_2/0/0.6/results/20221208-1326_seed2637871772_pid160157/000045	67.0
B1border/12/2.0/C_2/0/0.6/results/20221208-1326_seed2637871772_pid160157/000047	26.0
B1border/12/2.0/C_2/0/0.6/results/20221208-1326_seed2637871772_pid160157/000050	23.0
B1border/12/2.0/C_2/0/0.6/results/20221208-1326_seed2637871772_pid160157/000053	68.0
B1border/12/2.0/C_2/0/0.6/results/20221208-1326_seed2637871772_pid160157/000058	29.0
B1border/12/2.0/C_2/0/0.6/results/20221208-1326_seed2637871772_pid160157/000062	25.0
B1border/12/2.0/C_2/0/0.6/results/20221208-1326_seed2637871772_pid160157/000069	24.0
B1border/12/2.0/C_2/0/0.6/results/20221208-1326_seed2637871772_pid160157/000073	68.0
B1border/12/2.0/C_2/0/0.6/results/20221208-1326_seed2637871772_pid160157/000080	63.0
B1border/12/2.0/C_2/0/0.6/results/20221208-1326_seed2637871772_pid160157/000083	29.0
B1border/12/2.0/C_2/0/0.6/results/20221208-1326_seed2637871772_pid160157/000084	66.0
B1border/12/2.0/C_2/0/0.6/results/20221208-1326_seed2637871772_pid160157/000088	69.0
B1border/12/2.0/C_2/0/0.6/results/20221208-1326_seed2637871772_pid160157/000097	66.0
B1border/12/2.0/C_2/0/0.6/results/20221208-1328_seed2503338249_pid160151/000001	67.0
B1border/12/2.0/C_2/0/0.6/results/20221208-1328_seed2503338249_pid160151/000015	30.0
B1border/12/2.0/C_2/0/0.6/results/20221208-1328_seed2503338249_pid160151/000018	24.0
B1border/12/2.0/C_2/0/0.6/results/20221208-1328_seed2503338249_pid160151/000023	63.0
B1border/12/2.0/C_2/0/0.6/results/20221208-1328_seed2503338249_pid160151/000024	24.0
B1border/12/2.0/C_2/0/0.6/results/20221208-1328_seed2503338249_pid160151/000025	23.0
B1border/12/2.0/C_2/0/0.6/results/20221208-1328_seed2503338249_pid160151/000031	63.0
B1border/12/2.0/C_2/0/0.6/results/20221208-1328_seed2503338249_pid160151/000040	25.0
B1border/12/2.0/C_2/0/0.6/results/20221208-1328_seed2503338249_pid160151/000043	71.0
B1border/12/2.0/C_2/0/0.6/results/20221208-1328_seed2503338249_pid160151/000057	23.0
B1border/12/2.0/C_2/0/0.6/results/20221208-1328_seed2503338249_pid160151/000060	64.0
B1border/12/2.0/C_2/0/0.6/results/20221208-1328_seed2503338249_pid160151/000063	69.0
B1border/12/2.0/C_2/0/0.6/results/20221208-1328_seed2503338249_pid160151/000065	27.0
B1border/12/2.0/C_2/0/0.6/results/20221208-1328_seed2503338249_pid160151/000066	26.0
B1border/12/2.0/C_2/0/0.6/results/20221208-1328_seed2503338249_pid160151/000070	22.0
B1border/12/2.0/C_2/0/0.6/results/20221208-1328_seed2503338249_pid160151/000071	27.0
B1border/12/2.0/C_2/0/0.6/results/20221208-1328_seed2503338249_pid160151/000072	66.0
B1border/12/2.0/C_2/0/0.6/results/20221208-1328_seed2503338249_pid160151/000074	64.0
B1border/12/2.0/C_2/0/0.6/results/20221208-1328_seed2503338249_pid160151/000075	65.0
B1border/12/2.0/C_2/0/0.6/results/20221208-1328_seed2503338249_pid160151/000078	18.0
B1border/12/2.0/C_2/0/0.6/results/20221208-1328_seed2503338249_pid160151/000079	64.0
B1border/12/2.0/C_2/0/0.6/results/20221208-1328_seed2503338249_pid160151/000081	65.0
B1border/12/2.0/C_2/0/0.6/results/20221208-1328_seed2503338249_pid160151/000082	28.0
B1border/12/2.0/C_2/0/0.6/results/20221208-1328_seed2503338249_pid160151/000083	17.0
B1border/12/2.0/C_2/0/0.6/results/20221208-1328_seed2503338249_pid160151/000084	22.0
B1border/12/2.0/C_2/0/0.6/results/20221208-1328_seed2503338249_pid160151/000085	30.0
B1border/12/2.0/C_2/0/0.6/results/20221208-1328_seed2503338249_pid160151/000090	22.0
B1border/12/2.0/C_2/0/0.6/results/20221208-1328_seed2503338249_pid160151/000091	68.0
B1border/12/2.0/C_2/0/0.6/results/20221208-1328_seed2503338249_pid160151/000095	22.0
B1border/13/2.75/C_1___C_2___C_3/-1/0.8/results/20221208-1349_seed2962407675_pid160122/000069	24.0
B1border/13/2.75/C_1___C_2___C_3/-1/0.8/results/20221208-1349_seed2962407675_pid160122/000078	20.0
B1border/13/2.75/C_1___C_2___C_3/-1/0.8/results/20221208-1349_seed2962407675_pid160122/000084	29.0
B1border/13/2.75/C_1___C_2___C_3/-1/0.8/results/20221208-1400_seed587527128_pid152930/000021	26.0
B1border/13/2.75/C_1___C_2___C_3/-2/0.7/results/20221208-1357_seed3599645843_pid153056/000046	44.0
B1border/13/2.75/C_1___C_2___C_3/-2/0.7/results/20221208-1358_seed2039643896_pid152923/000007	57.0
B1border/13/2.75/C_1___C_2___C_3/0/0.8/results/20221208-1401_seed2559103669_pid153100/000000	22.0
B1border/13/2.75/C_1___C_2___C_3/0/0.8/results/20221208-1401_seed2559103669_pid153100/000006	17.0
B1border/13/2.75/C_1___C_2___C_3/0/0.8/results/20221208-1401_seed2559103669_pid153100/000008	16.0
B1border/13/2.75/C_1___C_2___C_3/0/0.8/results/20221208-1401_seed2559103669_pid153100/000009	18.0
B1border/13/2.75/C_1___C_2___C_3/0/0.8/results/20221208-1401_seed2559103669_pid153100/000010	15.0
B1border/13/2.75/C_1___C_2___C_3/0/0.8/results/20221208-1401_seed2559103669_pid153100/000011	19.0
B1border/13/2.75/C_1___C_2___C_3/0/0.8/results/20221208-1401_seed2559103669_pid153100/000012	17.0
B1border/13/2.75/C_1___C_2___C_3/0/0.8/results/20221208-1401_seed2559103669_pid153100/000016	13.0
B1border/13/2.75/C_1___C_2___C_3/0/0.8/results/20221208-1401_seed2559103669_pid153100/000018	19.0
B1border/13/2.75/C_1___C_2___C_3/0/0.8/results/20221208-1401_seed2559103669_pid153100/000019	16.0
B1border/13/2.75/C_1___C_2___C_3/0/0.8/results/20221208-1401_seed2559103669_pid153100/000022	19.0
B1border/13/2.75/C_1___C_2___C_3/0/0.8/results/20221208-1401_seed2559103669_pid153100/000027	17.0
B1border/13/2.75/C_1___C_2___C_3/0/0.8/results/20221208-1401_seed2559103669_pid153100/000029	19.0
B1border/13/2.75/C_1___C_2___C_3/0/0.8/results/20221208-1401_seed2559103669_pid153100/000030	18.0
B1border/13/2.75/C_1___C_2___C_3/0/0.8/results/20221208-1401_seed2559103669_pid153100/000031	15.0
B1border/13/2.75/C_1___C_2___C_3/0/0.8/results/20221208-1401_seed2559103669_pid153100/000032	17.0
B1border/13/2.75/C_1___C_2___C_3/0/0.8/results/20221208-1401_seed2559103669_pid153100/000033	17.0
B1border/13/2.75/C_1___C_2___C_3/0/0.8/results/20221208-1401_seed2559103669_pid153100/000034	17.0
B1border/13/2.75/C_1___C_2___C_3/0/0.8/results/20221208-1401_seed2559103669_pid153100/000036	17.0
B1border/13/2.75/C_1___C_2___C_3/0/0.8/results/20221208-1401_seed2559103669_pid153100/000037	18.0
B1border/13/2.75/C_1___C_2___C_3/0/0.8/results/20221208-1401_seed2559103669_pid153100/000039	16.0
B1border/13/2.75/C_1___C_2___C_3/0/0.8/results/20221208-1401_seed2559103669_pid153100/000041	14.0
B1border/13/2.75/C_1___C_2___C_3/0/0.8/results/20221208-1401_seed2559103669_pid153100/000045	17.0
B1border/13/2.75/C_1___C_2___C_3/0/0.8/results/20221208-1401_seed2559103669_pid153100/000052	15.0
B1border/13/2.75/C_1___C_2___C_3/0/0.8/results/20221208-1401_seed2559103669_pid153100/000054	14.0
B1border/13/2.75/C_1___C_2___C_3/0/0.8/results/20221208-1401_seed2559103669_pid153100/000055	19.0
B1border/13/2.75/C_1___C_2___C_3/0/0.8/results/20221208-1401_seed2559103669_pid153100/000056	18.0
B1border/13/2.75/C_1___C_2___C_3/0/0.8/results/20221208-1401_seed2559103669_pid153100/000060	18.0
B1border/13/2.75/C_1___C_2___C_3/0/0.8/results/20221208-1401_seed2559103669_pid153100/000063	20.0
B1border/13/2.75/C_1___C_2___C_3/0/0.8/results/20221208-1401_seed2559103669_pid153100/000066	17.0
B1border/13/2.75/C_1___C_2___C_3/0/0.8/results/20221208-1401_seed2559103669_pid153100/000068	19.0
B1border/13/2.75/C_1___C_2___C_3/0/0.8/results/20221208-1401_seed2559103669_pid153100/000071	15.0
B1border/13/2.75/C_1___C_2___C_3/0/0.8/results/20221208-1401_seed2559103669_pid153100/000072	16.0
B1border/13/2.75/C_1___C_2___C_3/0/0.8/results/20221208-1401_seed2559103669_pid153100/000073	17.0
B1border/13/2.75/C_1___C_2___C_3/0/0.8/results/20221208-1401_seed2559103669_pid153100/000074	15.0
B1border/13/2.75/C_1___C_2___C_3/0/0.8/results/20221208-1401_seed2559103669_pid153100/000075	17.0
B1border/13/2.75/C_1___C_2___C_3/0/0.8/results/20221208-1401_seed2559103669_pid153100/000077	18.0
B1border/13/2.75/C_1___C_2___C_3/0/0.8/results/20221208-1401_seed2559103669_pid153100/000079	16.0
B1border/13/2.75/C_1___C_2___C_3/0/0.8/results/20221208-1401_seed2559103669_pid153100/000084	18.0
B1border/13/2.75/C_1___C_2___C_3/0/0.8/results/20221208-1401_seed2559103669_pid153100/000085	16.0
B1border/13/2.75/C_1___C_2___C_3/0/0.8/results/20221208-1401_seed2559103669_pid153100/000086	20.0
B1border/13/2.75/C_1___C_2___C_3/0/0.8/results/20221208-1401_seed2559103669_pid153100/000089	15.0
B1border/13/2.75/C_1___C_2___C_3/0/0.8/results/20221208-1401_seed2559103669_pid153100/000090	14.0
B1border/13/2.75/C_1___C_2___C_3/0/0.8/results/20221208-1401_seed2559103669_pid153100/000091	15.0
B1border/13/2.75/C_1___C_2___C_3/0/0.8/results/20221208-1401_seed2559103669_pid153100/000093	16.0
B1border/13/2.75/C_1___C_2___C_3/0/0.8/results/20221208-1401_seed2559103669_pid153100/000096	16.0
B1border/13/2.75/C_1___C_2___C_3/0/0.8/results/20221208-1401_seed2559103669_pid153100/000098	17.0
B1border/13/2.75/C_1___C_2___C_3/0/0.8/results/20221208-1401_seed2559103669_pid153100/000099	14.0
B1border/13/2.75/C_1___C_2___C_3/0/0.8/results/20221208-1402_seed568125049_pid153316/000002	24.0
B1border/13/2.75/C_1___C_2___C_3/0/0.8/results/20221208-1402_seed568125049_pid153316/000006	15.0
B1border/13/2.75/C_1___C_2___C_3/0/0.8/results/20221208-1402_seed568125049_pid153316/000009	19.0
B1border/13/2.75/C_1___C_2___C_3/0/0.8/results/20221208-1402_seed568125049_pid153316/000010	25.0
B1border/13/2.75/C_1___C_2___C_3/0/0.8/results/20221208-1402_seed568125049_pid153316/000015	18.0
B1border/13/2.75/C_1___C_2___C_3/0/0.8/results/20221208-1402_seed568125049_pid153316/000018	15.0
B1border/13/2.75/C_1___C_2___C_3/0/0.8/results/20221208-1402_seed568125049_pid153316/000019	17.0
B1border/13/2.75/C_1___C_2___C_3/0/0.8/results/20221208-1402_seed568125049_pid153316/000022	17.0
B1border/13/2.75/C_1___C_2___C_3/0/0.8/results/20221208-1402_seed568125049_pid153316/000023	14.0
B1border/13/2.75/C_1___C_2___C_3/0/0.8/results/20221208-1402_seed568125049_pid153316/000029	18.0
B1border/13/2.75/C_1___C_2___C_3/0/0.8/results/20221208-1402_seed568125049_pid153316/000030	17.0
B1border/13/2.75/C_1___C_2___C_3/0/0.8/results/20221208-1402_seed568125049_pid153316/000035	17.0
B1border/13/2.75/C_1___C_2___C_3/0/0.8/results/20221208-1402_seed568125049_pid153316/000036	17.0
B1border/13/2.75/C_1___C_2___C_3/0/0.8/results/20221208-1402_seed568125049_pid153316/000037	19.0
B1border/13/2.75/C_1___C_2___C_3/0/0.8/results/20221208-1402_seed568125049_pid153316/000040	16.0
B1border/13/2.75/C_1___C_2___C_3/0/0.8/results/20221208-1402_seed568125049_pid153316/000043	19.0
B1border/13/2.75/C_1___C_2___C_3/0/0.8/results/20221208-1402_seed568125049_pid153316/000046	20.0
B1border/13/2.75/C_1___C_2___C_3/0/0.8/results/20221208-1402_seed568125049_pid153316/000049	15.0
B1border/13/2.75/C_1___C_2___C_3/0/0.8/results/20221208-1402_seed568125049_pid153316/000051	18.0
B1border/13/2.75/C_1___C_2___C_3/0/0.8/results/20221208-1402_seed568125049_pid153316/000054	17.0
B1border/13/2.75/C_1___C_2___C_3/0/0.8/results/20221208-1402_seed568125049_pid153316/000059	17.0
B1border/13/2.75/C_1___C_2___C_3/0/0.8/results/20221208-1402_seed568125049_pid153316/000060	16.0
B1border/13/2.75/C_1___C_2___C_3/0/0.8/results/20221208-1402_seed568125049_pid153316/000061	18.0
B1border/13/2.75/C_1___C_2___C_3/0/0.8/results/20221208-1402_seed568125049_pid153316/000063	16.0
B1border/13/2.75/C_1___C_2___C_3/0/0.8/results/20221208-1402_seed568125049_pid153316/000072	16.0
B1border/13/2.75/C_1___C_2___C_3/0/0.8/results/20221208-1402_seed568125049_pid153316/000073	15.0
B1border/13/2.75/C_1___C_2___C_3/0/0.8/results/20221208-1402_seed568125049_pid153316/000077	16.0
B1border/13/2.75/C_1___C_2___C_3/0/0.8/results/20221208-1402_seed568125049_pid153316/000078	18.0
B1border/13/2.75/C_1___C_2___C_3/0/0.8/results/20221208-1402_seed568125049_pid153316/000080	17.0
B1border/13/2.75/C_1___C_2___C_3/0/0.8/results/20221208-1402_seed568125049_pid153316/000083	18.0
B1border/13/2.75/C_1___C_2___C_3/0/0.8/results/20221208-1402_seed568125049_pid153316/000084	18.0
B1border/13/2.75/C_1___C_2___C_3/0/0.8/results/20221208-1402_seed568125049_pid153316/000085	17.0
B1border/13/2.75/C_1___C_2___C_3/0/0.8/results/20221208-1402_seed568125049_pid153316/000086	15.0
B1border/13/2.75/C_1___C_2___C_3/0/0.8/results/20221208-1402_seed568125049_pid153316/000087	17.0
B1border/13/2.75/C_1___C_2___C_3/0/0.8/results/20221208-1402_seed568125049_pid153316/000088	22.0
B1border/13/2.75/C_1___C_2___C_3/0/0.8/results/20221208-1402_seed568125049_pid153316/000091	14.0
B1border/13/2.75/C_1___C_2___C_3/0/0.8/results/20221208-1402_seed568125049_pid153316/000095	18.0
B1border/13/2.75/C_1___C_2___C_3/0/0.8/results/20221208-1402_seed568125049_pid153316/000099	15.0
B1border/13/2.75/C_1___C_2___C_3___D_1___D_2___D_3/0/1.0/results/20221208-1405_seed2721807106_pid153415/000011	15.0
B1border/13/2.75/C_1___C_2___C_3___D_1___D_2___D_3/0/1.0/results/20221208-1405_seed2721807106_pid153415/000012	15.0
B1border/13/2.75/C_1___C_2___C_3___D_1___D_2___D_3/0/1.0/results/20221208-1405_seed2721807106_pid153415/000013	12.0
B1border/13/2.75/C_1___C_2___C_3___D_1___D_2___D_3/0/1.0/results/20221208-1405_seed2721807106_pid153415/000014	14.0
B1border/13/2.75/C_1___C_2___C_3___D_1___D_2___D_3/0/1.0/results/20221208-1405_seed2721807106_pid153415/000016	13.0
B1border/13/2.75/C_1___C_2___C_3___D_1___D_2___D_3/0/1.0/results/20221208-1405_seed2721807106_pid153415/000020	15.0
B1border/13/2.75/C_1___C_2___C_3___D_1___D_2___D_3/0/1.0/results/20221208-1405_seed2721807106_pid153415/000023	13.0
B1border/13/2.75/C_1___C_2___C_3___D_1___D_2___D_3/0/1.0/results/20221208-1405_seed2721807106_pid153415/000024	13.0
B1border/13/2.75/C_1___C_2___C_3___D_1___D_2___D_3/0/1.0/results/20221208-1405_seed2721807106_pid153415/000029	14.0
B1border/13/2.75/C_1___C_2___C_3___D_1___D_2___D_3/0/1.0/results/20221208-1405_seed2721807106_pid153415/000031	15.0
B1border/13/2.75/C_1___C_2___C_3___D_1___D_2___D_3/0/1.0/results/20221208-1405_seed2721807106_pid153415/000034	13.0
B1border/13/2.75/C_1___C_2___C_3___D_1___D_2___D_3/0/1.0/results/20221208-1405_seed2721807106_pid153415/000036	13.0
B1border/13/2.75/C_1___C_2___C_3___D_1___D_2___D_3/0/1.0/results/20221208-1405_seed2721807106_pid153415/000037	14.0
B1border/13/2.75/C_1___C_2___C_3___D_1___D_2___D_3/0/1.0/results/20221208-1405_seed2721807106_pid153415/000039	14.0
B1border/13/2.75/C_1___C_2___C_3___D_1___D_2___D_3/0/1.0/results/20221208-1405_seed2721807106_pid153415/000041	14.0
B1border/13/2.75/C_1___C_2___C_3___D_1___D_2___D_3/0/1.0/results/20221208-1405_seed2721807106_pid153415/000045	14.0
B1border/13/2.75/C_1___C_2___C_3___D_1___D_2___D_3/0/1.0/results/20221208-1405_seed2721807106_pid153415/000054	13.0
B1border/13/2.75/C_1___C_2___C_3___D_1___D_2___D_3/0/1.0/results/20221208-1405_seed2721807106_pid153415/000058	14.0
B1border/13/2.75/C_1___C_2___C_3___D_1___D_2___D_3/0/1.0/results/20221208-1405_seed2721807106_pid153415/000059	13.0
B1border/13/2.75/C_1___C_2___C_3___D_1___D_2___D_3/0/1.0/results/20221208-1405_seed2721807106_pid153415/000063
B1border/13/2.75/C_1___C_2___C_3___D_1___D_2___D_3/0/1.0/results/20221208-1405_seed2721807106_pid153415/000064	13.0
B1border/13/2.75/C_1___C_2___C_3___D_1___D_2___D_3/0/1.0/results/20221208-1405_seed2721807106_pid153415/000067	14.0
B1border/13/2.75/C_1___C_2___C_3___D_1___D_2___D_3/0/1.0/results/20221208-1405_seed2721807106_pid153415/000071	17.0
B1border/13/2.75/C_1___C_2___C_3___D_1___D_2___D_3/0/1.0/results/20221208-1405_seed2721807106_pid153415/000073	14.0
B1border/13/2.75/C_1___C_2___C_3___D_1___D_2___D_3/0/1.0/results/20221208-1405_seed2721807106_pid153415/000074	12.0
B1border/13/2.75/C_1___C_2___C_3___D_1___D_2___D_3/0/1.0/results/20221208-1405_seed2721807106_pid153415/000077	13.0
B1border/13/2.75/C_1___C_2___C_3___D_1___D_2___D_3/0/1.0/results/20221208-1405_seed2721807106_pid153415/000081	13.0
B1border/13/2.75/C_1___C_2___C_3___D_1___D_2___D_3/0/1.0/results/20221208-1405_seed2721807106_pid153415/000082	13.0
B1border/13/2.75/C_1___C_2___C_3___D_1___D_2___D_3/0/1.0/results/20221208-1405_seed2721807106_pid153415/000090	15.0
B1border/13/2.75/C_1___C_2___C_3___D_1___D_2___D_3/0/1.0/results/20221208-1405_seed2721807106_pid153415/000095	13.0
B1border/13/2.75/C_1___C_2___C_3___D_1___D_2___D_3/0/1.0/results/20221208-1406_seed863790538_pid153403/000003	14.0
B1border/13/2.75/C_1___C_2___C_3___D_1___D_2___D_3/0/1.0/results/20221208-1406_seed863790538_pid153403/000007	14.0
B1border/13/2.75/C_1___C_2___C_3___D_1___D_2___D_3/0/1.0/results/20221208-1406_seed863790538_pid153403/000011	14.0
B1border/13/2.75/C_1___C_2___C_3___D_1___D_2___D_3/0/1.0/results/20221208-1406_seed863790538_pid153403/000015	16.0
B1border/13/2.75/C_1___C_2___C_3___D_1___D_2___D_3/0/1.0/results/20221208-1406_seed863790538_pid153403/000016	12.0
B1border/13/2.75/C_1___C_2___C_3___D_1___D_2___D_3/0/1.0/results/20221208-1406_seed863790538_pid153403/000018	16.0
[truncated: 195,636 more rows]
