# Supplementary material for: Thalamus enables active dendritic coupling of inputs arriving at different cortical layers
Source: Nat Commun. 2025 Sep 19;16:8327. doi: 10.1038/s41467-025-64152-0 (PMC12449479; doi:10.1038/s41467-025-64152-0)
Supplement: Supplementary file 6 — Source Data [file 41467_2025_64152_MOESM6_ESM.zip › SourceData/Source data.xlsx]

## Sheet: Fig 1d
TC synapse density
Trunk & tuft													Basal & obliques
		cellID													cellID
		0	1	2	3	4	5	6	7	8	9				0	1	2	3	4	5	6	7	8	9
location	0	0.34	0.46	0.23	0.07	0.03	0.1	0	0	0.08	0.25		location	0	0.0640234	0.156135	0.135774	0.0771849	0.0379088	0.0905809	0.0233886	0.0696448	0.0154875	0.0271863
	0.01	0.334729	0.476682	0.227591	0.0752154	0.0423819	0.102082	0.0121019	0.0124246	0.0892361	0.233314			0.01	0.0674256	0.158062	0.139091	0.0805392	0.0385457	0.091967	0.0249979	0.0703374	0.0165903	0.0296799
	0.02	0.329458	0.493363	0.225182	0.0804308	0.0547639	0.104164	0.0242038	0.0248492	0.0984721	0.216628			0.02	0.0708278	0.159988	0.142408	0.0838935	0.0391825	0.093353	0.0266073	0.0710301	0.0176932	0.0321736
	0.03	0.324187	0.510045	0.222772	0.0856463	0.0671458	0.106246	0.0363057	0.0372738	0.107708	0.199943			0.03	0.0742299	0.161915	0.145725	0.0872478	0.0398194	0.0947391	0.0282166	0.0717227	0.0187961	0.0346672
	0.04	0.318917	0.526727	0.220363	0.0908617	0.0795277	0.108328	0.0484076	0.0496983	0.116944	0.183257			0.04	0.0776321	0.163842	0.149041	0.0906021	0.0404562	0.0961252	0.0298259	0.0724154	0.0198989	0.0371609
	0.05	0.313646	0.543408	0.217954	0.0960771	0.0919097	0.11041	0.0605095	0.0621229	0.12618	0.166571			0.05	0.0810343	0.165769	0.152358	0.0939564	0.0410931	0.0975112	0.0314353	0.073108	0.0210018	0.0396546
	0.06	0.308375	0.56009	0.215545	0.101293	0.104292	0.112492	0.0726114	0.0745475	0.135416	0.149885			0.06	0.0844365	0.167696	0.155675	0.0973107	0.0417299	0.0988973	0.0330446	0.0738007	0.0221047	0.0421482
	0.07	0.303104	0.576772	0.213135	0.106508	0.116674	0.114574	0.0847132	0.0869721	0.144653	0.133199			0.07	0.0878387	0.169623	0.158992	0.100665	0.0423667	0.100283	0.0346539	0.0744933	0.0232075	0.0446419
	0.08	0.297833	0.593453	0.210726	0.111723	0.129055	0.116656	0.0968151	0.0993967	0.153889	0.116513			0.08	0.0912409	0.17155	0.162309	0.104019	0.0430036	0.101669	0.0362633	0.0751859	0.0243104	0.0471356
	0.09	0.292562	0.610135	0.208317	0.116939	0.141437	0.118738	0.108917	0.111821	0.163125	0.0998277			0.09	0.0946431	0.173477	0.165626	0.107374	0.0436404	0.103055	0.0378726	0.0758786	0.0254133	0.0496292
	0.1	0.287292	0.626817	0.205908	0.122154	0.153819	0.12082	0.121019	0.124246	0.172361	0.0831419			0.1	0.0980453	0.175404	0.168943	0.110728	0.0442773	0.104442	0.0394819	0.0765712	0.0265161	0.0521229
	0.11	0.282021	0.643498	0.203498	0.12737	0.166201	0.122902	0.133121	0.141802	0.178563	0.066456			0.11	0.101447	0.177331	0.172259	0.114082	0.0449141	0.105828	0.0410913	0.0765253	0.027291	0.0546166
	0.12	0.27675	0.66018	0.201089	0.132585	0.178583	0.124984	0.145223	0.163784	0.17025	0.0497702			0.12	0.10485	0.179258	0.175576	0.117437	0.045551	0.107214	0.0427006	0.0758422	0.0264968	0.0571102
	0.13	0.271479	0.676862	0.207921	0.1378	0.190121	0.127066	0.15293	0.185765	0.161938	0.0403293			0.13	0.108252	0.181185	0.175359	0.120791	0.0461714	0.1086	0.0436015	0.0751592	0.0257025	0.0582372
	0.14	0.266208	0.68554	0.222376	0.137846	0.191668	0.129148	0.157771	0.207747	0.153625	0.0411239			0.14	0.111654	0.182079	0.172227	0.121164	0.0465975	0.109986	0.0440404	0.0744761	0.0249083	0.0574334
	0.15	0.260937	0.692365	0.236831	0.13412	0.193216	0.131229	0.162611	0.229729	0.145313	0.0419184			0.15	0.115056	0.182734	0.169094	0.119364	0.0470235	0.111372	0.0444792	0.073793	0.024114	0.0566297
	0.16	0.255666	0.699189	0.251287	0.130395	0.194764	0.133311	0.167452	0.251711	0.137001	0.042713			0.16	0.118458	0.183389	0.165962	0.117564	0.0474496	0.112758	0.0449181	0.0731099	0.0233198	0.0558259
	0.17	0.250396	0.706013	0.265742	0.12667	0.196312	0.135393	0.172293	0.273693	0.128688	0.0435076			0.17	0.121861	0.184044	0.162829	0.115764	0.0478757	0.114144	0.0453569	0.0724269	0.0225255	0.0550221
	0.18	0.245125	0.712838	0.280198	0.122945	0.197859	0.137475	0.177134	0.295675	0.120376	0.0443021			0.18	0.125263	0.184699	0.159696	0.113964	0.0483018	0.11553	0.0457958	0.0717438	0.0217312	0.0542183
	0.19	0.239854	0.719662	0.294653	0.119219	0.199407	0.139557	0.181974	0.317657	0.112063	0.0450967			0.19	0.128665	0.185355	0.156564	0.112163	0.0487279	0.116916	0.0462347	0.0710607	0.020937	0.0534145
	0.2	0.234583	0.726486	0.309109	0.115494	0.200955	0.141639	0.186815	0.339639	0.103751	0.0458913			0.2	0.132067	0.18601	0.153431	0.110363	0.049154	0.118302	0.0466735	0.0703776	0.0201427	0.0526108
	0.21	0.231438	0.733311	0.323564	0.111769	0.202503	0.143721	0.191656	0.358943	0.0954382	0.0466858			0.21	0.134962	0.186665	0.150299	0.108563	0.0495801	0.119688	0.0471124	0.0698485	0.0193485	0.051807
	0.22	0.242459	0.740135	0.338019	0.108043	0.20405	0.145803	0.196497	0.344607	0.0941516	0.0474804			0.22	0.134473	0.18732	0.147166	0.106763	0.0500062	0.121074	0.0475512	0.0712525	0.0192412	0.0510032
	0.23	0.25348	0.746959	0.352475	0.104318	0.205598	0.147885	0.201337	0.330271	0.106159	0.0482749			0.23	0.133984	0.187975	0.144034	0.104962	0.0504323	0.12246	0.0479901	0.0726565	0.0204337	0.0501994
	0.24	0.264501	0.753784	0.36693	0.100593	0.207146	0.149967	0.206178	0.315935	0.118165	0.0490695			0.24	0.133495	0.18863	0.140901	0.103162	0.0508584	0.123846	0.0484289	0.0740605	0.0216262	0.0493956
	0.25	0.275522	0.760608	0.382694	0.0968675	0.208694	0.152049	0.208981	0.301598	0.130172	0.0498641			0.25	0.133006	0.189285	0.138144	0.101362	0.0512845	0.125232	0.04866	0.0754644	0.0228187	0.0485919
	0.26	0.286543	0.767432	0.410802	0.0931422	0.209397	0.154131	0.20414	0.287262	0.142179	0.0684416			0.26	0.132517	0.18994	0.138926	0.0995618	0.0512129	0.126619	0.0481119	0.0768684	0.0240112	0.0470153
	0.27	0.297563	0.76527	0.43891	0.090933	0.205527	0.156213	0.1993	0.272926	0.154186	0.0906893			0.27	0.132028	0.188177	0.139709	0.0977347	0.0484464	0.128005	0.0475637	0.0782724	0.0252037	0.0452792
	0.28	0.308584	0.757688	0.467018	0.0968935	0.201658	0.158295	0.194459	0.25859	0.166193	0.112937			0.28	0.131539	0.184956	0.140492	0.0957631	0.04568	0.129391	0.0470155	0.0796764	0.0263962	0.0435431
	0.29	0.319605	0.750105	0.495125	0.102854	0.197789	0.160377	0.189618	0.244254	0.1782	0.135185			0.29	0.13105	0.181734	0.141275	0.0937915	0.0429135	0.130777	0.0464674	0.0810804	0.0275887	0.041807
	0.3	0.330626	0.742523	0.523233	0.108814	0.193919	0.162459	0.184777	0.229918	0.190207	0.157433			0.3	0.130562	0.178512	0.142058	0.0918199	0.0401471	0.132163	0.0459192	0.0824844	0.0287812	0.0400709
	0.31	0.341647	0.73494	0.551341	0.114775	0.19005	0.164541	0.179937	0.215582	0.202214	0.17968			0.31	0.130073	0.17529	0.14284	0.0898484	0.0373806	0.133549	0.045371	0.0838884	0.0299737	0.0383348
	0.32	0.352668	0.727358	0.579449	0.120735	0.186181	0.166623	0.175096	0.21642	0.214221	0.201928			0.32	0.129584	0.172069	0.143623	0.0878768	0.0346142	0.134935	0.0448228	0.0852654	0.0311661	0.0365987
	0.33	0.363689	0.719775	0.607557	0.126696	0.182311	0.168705	0.170255	0.226933	0.216168	0.224176			0.33	0.129095	0.168847	0.144406	0.0859052	0.0318478	0.136321	0.0442747	0.0866253	0.0302197	0.0348626
	0.34	0.374709	0.712192	0.635664	0.132656	0.178442	0.170787	0.165414	0.237446	0.208779	0.246424			0.34	0.128606	0.165625	0.145189	0.0839336	0.0290813	0.137707	0.0437265	0.0879852	0.0272881	0.0331266
	0.35	0.38573	0.70461	0.663772	0.138617	0.174573	0.172869	0.160574	0.247959	0.20139	0.268671			0.35	0.128117	0.162404	0.145971	0.081962	0.0263149	0.139093	0.0431783	0.089345	0.0243566	0.0313905
	0.36	0.396751	0.697027	0.69188	0.144577	0.170703	0.174951	0.155733	0.258472	0.194001	0.290919			0.36	0.127628	0.159182	0.146754	0.0799904	0.0235484	0.140479	0.0426302	0.0907049	0.0214251	0.0296544
	0.37	0.407772	0.689445	0.719988	0.150538	0.166834	0.177033	0.150892	0.268985	0.186612	0.313167			0.37	0.127139	0.15596	0.147537	0.0780188	0.020782	0.141865	0.042082	0.0920648	0.0184935	0.0279183
	0.38	0.418793	0.681862	0.705701	0.156498	0.162965	0.179115	0.164479	0.279498	0.179223	0.333287			0.38	0.12665	0.152738	0.15088	0.0760472	0.0180155	0.143251	0.0430946	0.0934247	0.015562	0.0274162
	0.39	0.429814	0.67428	0.667956	0.162459	0.161629	0.184479	0.182228	0.290011	0.171835	0.346795			0.39	0.126161	0.149517	0.15564	0.0740756		0.144084	0.0444599	0.0947845	0.0126304	0.0307506
	0.4	0.440835	0.667358	0.630211	0.168419	0.168593	0.192271	0.199978	0.300524	0.164446	0.360303			0.4	0.125673	0.149092	0.1604	0.072104		0.144508	0.0458251	0.0961444	0.00969888	0.034085
	0.41	0.451856	0.661292	0.592466	0.169453	0.175558	0.200063	0.217727	0.311038	0.157057	0.37381			0.41	0.125184	0.152293	0.16516	0.0724049		0.144932	0.0471904	0.0975043	0.00676734	0.0374194
	0.42	0.465127	0.655226	0.554722	0.168707	0.182523	0.207855	0.235477	0.319577	0.149668	0.387318			0.42	0.124714	0.155493	0.16992	0.0735259		0.145355	0.0485556		0.0038358	0.0407537
	0.43	0.484773	0.649159	0.516977	0.167962	0.189488	0.215647	0.253226	0.31671	0.142279	0.400825			0.43	0.124301	0.158693	0.17468	0.074647		0.145779	0.0499209		0.000904254	0.0440881
	0.44	0.504419	0.643093	0.479232	0.167217	0.196453	0.223439	0.270975	0.313843	0.149581	0.414333			0.44	0.123887	0.161893	0.17944	0.075768		0.146203	0.0512861			0.0474225
	0.45	0.524065	0.637027	0.441487	0.166472	0.203418	0.231231	0.288725	0.310975	0.163435	0.42784			0.45	0.123473	0.165093	0.1842	0.076889		0.146627	0.0526514			0.0507569
	0.46	0.543711	0.630961	0.403743	0.165727	0.210383	0.239024	0.306474	0.308108	0.177289	0.441348			0.46	0.12306	0.168294	0.188959	0.0780101		0.147051	0.0540166			0.0540912
	0.47	0.563357	0.624895	0.365998	0.164982	0.217347	0.246816	0.324224	0.305241	0.191143	0.454856			0.47	0.122646	0.171494	0.193719	0.0791311		0.147474	0.0553818			0.0574256
	0.48	0.583003	0.618829	0.328253	0.164237	0.224312	0.254608	0.341973	0.302374	0.204997	0.468363			0.48	0.122232	0.174694	0.198479	0.0802521		0.147898	0.0567471			0.06076
	0.49	0.602649	0.612763	0.290509	0.163492	0.231277	0.2624	0.359723	0.299507	0.218851	0.481871			0.49	0.121819	0.177894	0.203239	0.0813731		0.148322	0.0581123			0.0640944
	0.5	0.622295	0.606697	0.263849	0.162747	0.238242	0.270192	0.363547	0.296639	0.232705	0.495378			0.5	0.121405	0.181094	0.208105	0.0824942		0.148746	0.0587696			0.0674287
	0.51	0.641941	0.600631	0.283926	0.162002	0.245207	0.277984	0.348218	0.293772	0.246559	0.48066			0.51	0.120991	0.184295	0.213416	0.0836152		0.149169	0.0584532			0.0649855
	0.52	0.661586	0.594565	0.304003	0.161257	0.251206	0.285776	0.332889	0.290905	0.260414	0.451262			0.52	0.120578	0.187495	0.218727	0.0847362		0.149593	0.0581368			0.0595372
	0.53	0.681232	0.587561	0.32408	0.160512	0.255076	0.293568	0.31756	0.300465	0.274268	0.421863			0.53	0.120164	0.18634	0.224038	0.0858573		0.150017	0.0578203			0.054089
	0.54	0.700878	0.577703	0.344157	0.163032	0.258945	0.30136	0.302231	0.315757	0.288122	0.392464			0.54	0.11975	0.17194	0.229349	0.0849715		0.150441	0.0575039			0.0486407
	0.55	0.720524	0.567846	0.364234	0.172718	0.262814	0.309152	0.286902	0.331049	0.274032	0.363065			0.55	0.119337	0.157541	0.234661	0.0796824		0.150864	0.0571875			0.0431924
	0.56	0.74017	0.557989	0.384311	0.182404	0.266684	0.316945	0.271572	0.346341	0.25556	0.333666			0.56	0.118923	0.143141	0.239972	0.0743933		0.151288	0.056871			0.0377441
	0.57	0.759816	0.548131	0.404388	0.19209	0.270553	0.324737	0.256243	0.361632	0.237088	0.304267			0.57	0.118509	0.128742	0.245283	0.0691042		0.151712	0.0565546			0.0322958
	0.58	0.779462	0.538274	0.424465	0.201775	0.274423	0.332529	0.240914	0.376924	0.218616	0.274869			0.58	0.118096	0.114342	0.250594	0.0638151		0.152136	0.0562382			0.0268475
	0.59	0.799108	0.528417	0.444542	0.211461	0.278292	0.340321	0.225585	0.392216	0.200144	0.24547			0.59	0.117682	0.0999424	0.255905	0.058526		0.152559	0.0559217			0.0213992
	0.6	0.818754	0.518559	0.464619	0.221147	0.282161	0.348113	0.210256	0.407508	0.181671	0.216071			0.6	0.117268	0.0855429	0.261217	0.0532369		0.152983	0.0556053			0.015951
	0.61	0.838399	0.508702	0.484696	0.230833	0.286031	0.355905	0.194927	0.4228	0.163199	0.186672			0.61	0.116855	0.0711434	0.266528	0.0479477		0.153407	0.0552889			0.0105027
	0.62	0.858045	0.498845	0.504773	0.240519	0.2899	0.363697	0.180148	0.438091	0.144727	0.157273			0.62	0.116441	0.0567438	0.271839	0.0426586		0.153831				0.00505439
	0.63	0.865836	0.488987	0.50703	0.250204	0.293769	0.371489	0.185796	0.449154	0.126255	0.130977			0.63	0.115256	0.0423443		0.0373695		0.154254				0
	0.64	0.855202	0.47913	0.503015	0.25989	0.297639	0.379281	0.191443	0.445331	0.107783	0.144484			0.64	0.112874	0.0279447		0.0320804		0.154678				0
	0.65	0.844567	0.469272	0.498999	0.269576	0.301508	0.387074	0.197091	0.441508	0.09	0.157992			0.65	0.110492	0.0135452		0.0267913		0.155102				0
	0.66	0.833932	0.460585	0.494984	0.279262	0.305377	0.394866	0.202738	0.437685	0.09	0.171499			0.66	0.108109	0		0.0215022		0.155526				0
	0.67	0.823297	0.470442	0.490968	0.288948	0.309247	0.402658	0.208386	0.433862	0.09	0.185007			0.67	0.105727	0		0.0162131		0.155949				0
	0.68	0.812662	0.4803	0.486953	0.291992	0.313116	0.41045	0.214033	0.430039	0.09	0.198514			0.68	0.103344	0		0.0145999		0.156373				0
	0.69	0.802027	0.490157	0.482938	0.294227	0.316985	0.418242	0.219681	0.426216	0.09	0.212022			0.69	0.100962	0		0.0134347		0.156797				0
	0.7	0.791392	0.500014	0.478922	0.296463	0.320855	0.426034	0.225328	0.422394	0.09	0.22553			0.7	0.0985794	0		0.0122695		0.157221				0
	0.71	0.780757	0.509872	0.474907	0.298698	0.324724	0.433826	0.230976	0.418571	0.09	0.239037			0.71	0.0961969	0		0.0111044		0.157644				0
	0.72	0.770122	0.519729	0.470891	0.300933	0.328593	0.441618	0.236624	0.414748	0.09	0.252545			0.72	0.0938145	0		0.00993923		0.158068				0
	0.73	0.759487	0.529586	0.466876	0.303168	0.332463	0.44941	0.242271	0.410925	0.09	0.266052			0.73	0.091432	0		0.00877408		0.158492				0
	0.74	0.748852	0.539444	0.462861	0.305403	0.336332	0.457202	0.247919	0.415072	0.09	0.27956			0.74	0.0890496	0		0.00760892		0.158916				0
	0.75	0.738217	0.549301	0.453996	0.307639	0.340202	0.464995	0.254076	0.421762	0.09	0.293067			0.75	0.0866671	0		0.00644377		0.159339				0
	0.76	0.727582	0.559158	0.433115	0.309874	0.344071	0.472787	0.26053	0.428452	0.096795	0.309306			0.76	0.0842847	0		0.00527861		0.159763
	0.77	0.716948	0.569016	0.412235	0.312109	0.34794	0.479636	0.266984	0.435142	0.129121	0.328423			0.77	0.0819022	0		0.00411346		0.160138
	0.78	0.706313	0.578873	0.391355	0.314344	0.351106	0.481126	0.273439	0.441833	0.161448	0.347541			0.78	0.0795198	0		0.0029483		0.16023
	0.79	0.695678	0.58873	0.370475	0.316579	0.353471	0.482616	0.279893	0.448523	0.193774	0.366658			0.79	0.0771374	0		0.00178315		0.160323
	0.8	0.685043	0.59996	0.349595	0.318814	0.355836	0.484106	0.286347	0.455213	0.2261	0.385776			0.8	0.0747549			0.000617991		0.160416
	0.81	0.674408	0.611393	0.328715	0.313972	0.358201	0.485596	0.292802	0.461903	0.258426	0.404894			0.81	0.0723725					0.160509
	0.82	0.663773	0.622826	0.307835	0.301136	0.360567	0.487086	0.299256	0.468593	0.290753	0.424011			0.82	0.06999					0.160602
	0.83	0.653138	0.634259	0.286955	0.288299	0.362932	0.488576	0.30571	0.475283	0.323079	0.443129			0.83	0.0676076					0.160695
	0.84	0.639952	0.645692	0.266075	0.275463	0.365297	0.490066	0.312165	0.476506	0.355405	0.462246			0.84						0.160788
	0.85	0.624431	0.657125	0.245195	0.262627	0.367662	0.491556	0.318619	0.464663	0.387731	0.481364			0.85						0.160881
	0.86	0.608909	0.668558	0.224315	0.24979	0.370027	0.493046	0.325073	0.452819	0.420058	0.500482			0.86						0.160974
	0.87	0.593388	0.679991	0.203435	0.236954	0.372392	0.494536	0.326253	0.440976	0.433695	0.519599			0.87						0.161067
	0.88	0.577866	0.691424	0.20941	0.224118	0.374757	0.496026	0.310424	0.429132	0.417237	0.538717			0.88						0.16116
	0.89	0.562344	0.702857	0.220672	0.211281	0.377122	0.497516	0.294595	0.417289	0.400779	0.516325			0.89						0.161253
	0.9	0.546823	0.71429	0.231934	0.198445	0.379487	0.499006	0.278766	0.405445	0.384321	0.489384			0.9						0.161346
	0.91	0.531301	0.725723	0.243196	0.185609	0.376861	0.500496	0.262937	0.393602	0.367863	0.462442			0.91						0.161439
	0.92	0.51578	0.737156	0.254459	0.172772	0.370078	0.501986	0.247109	0.381758	0.351405	0.435501			0.92						0.161532
	0.93	0.500258	0.721436	0.265721	0.159936	0.363295	0.503476	0.23128	0.369915	0.334947	0.408559			0.93						0.161625
	0.94	0.484737	0.693118	0.276983	0.147739	0.356512	0.504966	0.215451	0.358071	0.318489	0.381618			0.94						0.161718
	0.95	0.469215	0.6648	0.288245	0.148253	0.349729	0.506456	0.199622	0.348914	0.302031	0.354677			0.95						0.161811
	0.96	0.453693	0.636482	0.299508	0.148767	0.342946	0.507946	0.183793	0.3403	0.285573	0.327735			0.96						0.161904
	0.97	0.438172	0.608164	0.31077	0.149281	0.336163	0.509436	0.167964	0.331685	0.269115	0.300794			0.97						0.161997
	0.98	0.42265	0.579846	0.322032	0.149795	0.32938	0.510926	0.152135	0.323071	0.256774	0.273852			0.98						0.16209
	0.99	0.407129	0.551528	0.333294	0.150309	0.322597	0.512416	0.136306	0.314456	0.247721	0.246911			0.99						0.162183
	1	0.391607	0.523209	0.337743	0.150823	0.315814	0.513906	0.130342	0.305842	0.238667	0.219969			1						0.162276
	1.01	0.376086	0.494891	0.331233	0.151337	0.309031	0.515396	0.126229	0.297227	0.229614	0.193028			1.01						0.162369
	1.02	0.360564	0.466573	0.324724	0.151851	0.302248	0.516886	0.122116	0.288613	0.220561	0.185806			1.02						0.162462
	1.03	0.346939	0.438255	0.318215	0.152365	0.295465	0.518376	0.118003	0.279999	0.211508	0.179947			1.03						0.162555
	1.04	0.337354	0.409937	0.311705	0.152879	0.288682	0.519865	0.11389	0.271384	0.202454	0.174088			1.04						0.162648
	1.05	0.327769	0.381619	0.305196	0.153393	0.281899	0.518799	0.109777	0.26277	0.193401	0.168229			1.05
	1.06	0.318185	0.353301	0.298687	0.153907	0.273623	0.517479	0.105664	0.254155	0.184348	0.16237			1.06
	1.07	0.3086	0.324983	0.292177	0.154421	0.263878	0.516158	0.101552	0.245541	0.175294	0.156511			1.07
	1.08	0.299015	0.296664	0.285668	0.154935	0.254134	0.514838	0.0974388	0.236926	0.166241	0.150653			1.08
	1.09	0.289431	0.268346	0.279159	0.155449	0.244389	0.513518	0.0933259	0.228312	0.157188	0.144794			1.09
	1.1	0.279846	0.240028	0.272649	0.154304	0.234644	0.512197	0.0892131	0.22008	0.148134	0.138935			1.1
	1.11	0.270261	0.21171	0.26614	0.147957	0.224899	0.510877	0.0851003	0.212623	0.139081	0.133076			1.11
	1.12	0.260677	0.189744	0.259631	0.14161	0.215154	0.509556	0.0809874	0.205166	0.130028	0.127217			1.12
	1.13	0.251092	0.184694	0.253122	0.135263	0.20541	0.508236	0.0768746	0.19771	0.120975	0.121358			1.13
	1.14	0.241507	0.179645	0.246612	0.128915	0.195665	0.506916	0.0727617	0.190253	0.111921	0.1155			1.14
	1.15	0.231923	0.174595	0.240103	0.122568	0.18592	0.494902	0.0686489	0.182797	0.102868	0.109641			1.15
	1.16	0.223183	0.169545	0.233594	0.116221	0.176175	0.476356	0.0645361	0.17534	0.0938147	0.103782			1.16
	1.17	0.215469	0.164495	0.227084	0.109874	0.166431	0.45781	0.0604232	0.167883	0.0892782	0.0979231			1.17
	1.18	0.207755	0.159445	0.220575	0.103526	0.156686	0.439265	0.0563104	0.160427	0.0859091	0.0920643			1.18
	1.19	0.200042	0.154396	0.214066	0.097179	0.146941	0.420719	0.0523897	0.15297	0.0825399	0.0862055			1.19
	1.2	0.192328	0.149346	0.207556	0.0908318	0.137196	0.402173	0.050714	0.145513	0.0791708	0.0803466			1.2
	1.21	0.184614	0.144296	0.201047	0.0844845	0.127451	0.383628	0.0490384	0.138057	0.0758017	0.075936			1.21
	1.22	0.176901	0.139246	0.194538	0.0781373	0.117707	0.365082	0.0473627	0.1306	0.0724325	0.0741594			1.22
	1.23	0.169187	0.134197	0.188029	0.07179	0.107962	0.346536	0.045687	0.123144	0.0690634	0.0723828			1.23
	1.24	0.161473	0.129147	0.18224	0.0654428	0.0982171	0.327991	0.0440113	0.115687	0.0656943	0.0706062			1.24
	1.25	0.153759	0.124097	0.178107	0.0590955	0.0884723	0.314914	0.0423357	0.10823	0.0623251	0.0688296			1.25
	1.26	0.146046	0.119047	0.173975	0.0527483	0.0787275	0.312848	0.04066	0.100774	0.058956	0.067053			1.26
	1.27	0.138332	0.113997	0.169843	0.046401	0.0726715	0.310782	0.0389843	0.0933172	0.0555869	0.0652763			1.27
	1.28	0.130618	0.108948	0.16571	0.0428252	0.0707628	0.308716	0.0373087	0.0858606	0.0522177	0.0634997			1.28
	1.29	0.127771	0.103898	0.161578	0.042254	0.0688542	0.30665	0.035633	0.078404	0.0488486	0.0617231			1.29
	1.3	0.128392	0.0988482	0.157445	0.0416829	0.0669455	0.304584	0.0339573	0.0709474	0.0454795	0.0599465			1.3
	1.31	0.129014	0.0937984	0.153313	0.0411117	0.0650368	0.302519	0.0322816	0.0634908	0.0421103	0.0581699			1.31
	1.32	0.129635	0.0887487	0.14918	0.0405405	0.0631281	0.300453	0.030606	0.0589739	0.0387412	0.0563932			1.32
	1.33	0.130256	0.0836989	0.145048	0.0399694	0.0612194	0.298387	0.0289303	0.0575987	0.0353721	0.0546166			1.33
	1.34	0.130878	0.0786491	0.140915	0.0393982	0.0593107	0.296321	0.0272546	0.0562235	0.0320029	0.05284			1.34
	1.35	0.131499	0.0735993	0.136783	0.0388271	0.057402	0.294096	0.0255789	0.0548482	0.0286338	0.0510634			1.35
	1.36	0.132121	0.0685496	0.132651	0.0382559	0.0554933	0.288328	0.0239033	0.053473	0.0252647	0.0492868			1.36
	1.37	0.132742	0.0634998	0.128518	0.0376847	0.0535846	0.28256	0.0222276	0.0520978	0.0218955	0.0475101			1.37
	1.38	0.133363	0.05845	0.124386	0.0371136	0.0516759	0.276793	0.0205519	0.0507226	0.0199238	0.0457335			1.38
	1.39	0.133985	0.0534003	0.120253	0.0365424	0.0497672	0.271025	0.0188762	0.0493474	0.0189581	0.0439569			1.39
	1.4	0.134606	0.0490294	0.116121	0.0359713	0.0478585	0.265257	0.0180655	0.0479721	0.0179925	0.0421803			1.4
	1.41	0.135228	0.0477647	0.111988	0.0354001	0.0459499	0.259489	0.0175004	0.0465969	0.0170268	0.0403053			1.41
	1.42	0.129571	0.0465	0.107856	0.0348289	0.0440412	0.253722	0.0169354	0.0452217	0.0160611	0.0384016			1.42
	1.43	0.121424	0.0452354	0.103723	0.0342578	0.0421325	0.247954	0.0163703	0.0438465	0.0150954	0.036498			1.43
	1.44	0.113278	0.0439707	0.0995909	0.0336866	0.0402238	0.242186	0.0158053	0.0424713	0.0141297	0.0345943			1.44
	1.45	0.105131	0.042706	0.0954585	0.0331154	0.0383151	0.236419	0.0152402	0.041096	0.013164	0.0326906			1.45
	1.46	0.096985	0.0414413	0.091326	0.0320549	0.0364064	0.233174	0.0146752	0.0397208	0.0121983	0.030787			1.46
	1.47	0.0888386	0.0401767	0.0871936	0.030802	0.0344977	0.230753	0.0141101	0.0383456	0.0112326	0.0288833			1.47
	1.48	0.0806921	0.038912	0.0830611	0.0295492	0.0331299	0.228332	0.013545	0.0369704	0.010267	0.0269796			1.48
	1.49	0.0725457	0.0376473	0.082463	0.0282964	0.032458	0.225911	0.01298	0.0355952	0.00930127	0.025076			1.49
	1.5	0.0643993	0.0363826	0.0824711	0.0270435	0.0317861	0.22349	0.0124149	0.0342199	0.00833559	0.0231723			1.5
	1.51	0.0562529	0.035118	0.0824792	0.0257907	0.0311142	0.221069	0.0118499	0.0328447	0.0073699	0.0212686			1.51
	1.52	0.0481065	0.0338533	0.0824874	0.0245378	0.0304422	0.218648	0.0112848	0.0314695	0.00640421	0.0193649			1.52
	1.53	0.0399601	0.0325886	0.0824955	0.023285	0.0297703	0.216227	0.0107198	0.0300943	0.00543852	0.0174613			1.53
	1.54	0.0318136	0.0313239	0.0825036	0.0220322	0.0290984	0.213806	0.0101547	0.0290625	0.00447284	0.0155576			1.54
	1.55	0.0299099	0.0300593	0.0825118	0.0207793	0.0284265	0.211384	0.00958967	0.0282266	0.00350715	0.0136539			1.55
	1.56	0.0291226	0.0287946	0.0825199	0.0195265	0.0277545	0.206763	0.00902461	0.0273907	0.00254146	0.0117503			1.56
	1.57	0.0283352	0.0275299	0.0825281	0.0182736	0.0270826	0.19961	0.00845956	0.0265549	0.00157577	0.00984661			1.57
	1.58	0.0275479	0.0262653	0.0825362	0.0170208	0.0264107	0.192458	0.00789451	0.025719	0.000610087	0.00794294			1.58
	1.59	0.0267606	0.0250006	0.0825443	0.015768	0.0257388	0.185305	0.00732945	0.0248831	0	0.00603928			1.59
	1.6	0.0259732	0.0237359	0.0825525	0.0145151	0.0250669	0.178153	0.00715847	0.0240473	0	0.00445973			1.6
	1.61	0.0251859	0.0224712	0.0825606	0.0132623	0.0243949	0.171001	0.00741666	0.0232114	0	0.0042297			1.61
	1.62	0.0243986	0.0212066	0.0825687	0.0120094	0.023723	0.163848	0.00767486	0.0223755	0	0.00399966			1.62
	1.63	0.0236112	0.0199419	0.0825769	0.0107566	0.0230511	0.156696	0.00793306	0.0215397	0	0.00376962			1.63
	1.64	0.0228239	0.0186772	0.082585	0.0101255	0.0223792	0.149543	0.00819125	0.0207038	0	0.00353958			1.64
	1.65	0.0220366	0.0174125	0.0825931	0.00952304	0.0217072	0.142391	0.00844945	0.019868	0	0.00330954			1.65
	1.66	0.0212492	0.0161479	0.0826013	0.00892053	0.0210353	0.135409	0.00870765	0.0190321	0	0.0030795			1.66
	1.67	0.0204619	0.0148832	0.0826094	0.00831803	0.0203634	0.129221	0.00896584	0.0181962	0	0.00284946			1.67
	1.68	0.0201808	0.013685	0.0826176	0.00771553	0.0196915	0.123034	0.00922404	0.0173604	0	0.00261942			1.68
	1.69	0.0199098	0.0131964	0.0826257	0.00711303	0.0192597	0.116847	0.00948223	0.0165245	0	0.00238939			1.69
	1.7	0.0196388	0.0127078	0.0826338	0.00651052	0.0191823	0.110659	0.00974043	0.0156886	0	0.00215935			1.7
	1.71	0.0193677	0.0122192	0.082642	0.00590802	0.0191049	0.104472	0.00999863	0.0148528	0	0.00192931			1.71
	1.72	0.0190967	0.0117306	0.0826501	0.00530552	0.0190274	0.0982849	0.0102568	0.0140169	0	0.00169927			1.72
	1.73	0.0188257	0.011242	0.0812894	0.00470301	0.01895	0.0920976	0.010515	0.013181	0	0.00146923			1.73
	1.74	0.0185546	0.0107534	0.0779088	0.00410051	0.0188726	0.0859103	0.0107732	0.0123452	0	0.00123919			1.74
	1.75	0.0182836	0.0102648	0.0745282	0.00349801	0.0187952	0.079723	0.0110314	0.0115093	0	0.00100915			1.75
	1.76	0.0180126	0.00977614	0.0711476	0.00289551	0.0187177	0.0735358	0.0112896	0.0109239	0	0.000779115			1.76
	1.77	0.0177415	0.00928752	0.067767	0.002293	0.0186403	0.0694117	0.0115478	0.0104052	0	0.000549077			1.77
	1.78	0.0174705	0.00879891	0.0643863	0.0016905	0.0185629	0.0655498	0.011806	0.00988637	0	0.000319038			1.78
	1.79	0.0171995	0.0083103	0.0610057	0.001088	0.0184854	0.0616878	0.0120642	0.00936758	0	8.89992e-05			1.79
	1.8	0.0169272	0.00782168	0.0576251	0.000485495	0.018408	0.0578258		0.00884879		0			1.8
	1.81	0.0166446	0.00733307	0.0542445	0	0.0183306	0.0539639		0.00833001		0			1.81
	1.82	0.0163621	0.00684446	0.0508639	0	0.0182532	0.0501019		0.00781122		0			1.82
	1.83	0.0160795	0.00635584	0.0474832	0	0.0181757	0.0462399		0.00729243		0			1.83
	1.84	0.015797	0.00586723	0.0441026	0	0.0180983	0.042378		0.00677364		0			1.84
	1.85	0.0155145	0.00537862	0.040722	0	0.0180209	0.038516		0.00625485		0			1.85
	1.86	0.0152319	0.00489	0.0373414	0	0.0179435	0.034654		0.00573606		0			1.86
	1.87	0.0149494	0.00440139	0.0339608	0	0.017866	0.0311778		0.00521727		0			1.87
	1.88	0.0146669	0.00391278	0.0305801	0	0.0177886	0.0279604		0.00469849		0			1.88
	1.89	0.0143843	0.00342416	0.0271995	0	0.0177112	0.0247431		0.0041797		0			1.89
	1.9	0.0141018	0.00293555	0.0238189	0		0.0215258		0.00366091		0			1.9
	1.91	0.0138193	0.00244694	0.0204383	0		0.0183084		0.00314212		0			1.91
	1.92	0.0135367	0.00195832	0.0170577	0		0.0150911		0.00262333		0			1.92
	1.93		0.00146971	0.013677	0		0.0118737		0.00210454		0			1.93
	1.94		0.000981096	0.0102964	0		0.00865638		0.00158576		0			1.94
	1.95		0.000492483	0.0069158	0		0.00543904		0.00106697		0			1.95
	1.96		3.86948e-06	0.00353518	0		0.0022217		0.000548179		0			1.96
	1.97			0.000154564	0				2.93907e-05		0			1.97
	1.98				0						0			1.98
	1.99													1.99

## Sheet: Fig 2c
Response latencies
		L5PT burst	TC in L56	TC in L4
		10.16	8.72	8.42
		18.01	11.08	9.22
		16.79	7.57	10.78
		16.62	9.82	11.23
		12.39	10.28	11.23
		12.47	9.82	11.78
		12.24	9.82	11.08
		12.63	8.72	11.38
		12.62	10.03	11.68
		12.84	9.62	11.38
		13.06	7.72	11.38
		10.65	10.13	12.18
		12.5	9.27	10.88
		12.73	10.08	11.63
		13.89	12.48	13.98
		13.07	12.28	11.38
		13.76	12.28	11.23
		13.43	12.43	11.78
		14.37	12.18	9.82
		14.5	8.67	9.27
		14.32	9.32	9.22
			9.02	9.82
			12.68	10.43
			14.38	9.87
			11.03	9.12
			13.28	9.82
			15.28	9.22
			13.28	9.87
			10.43	10.83
			7.97	9.72
			9.77	8.47
			10.08	9.92
			8.62	8.47
			10.68	8.62
			12.58	8.67
			12.48	8.67
			11.03	9.02
			11.43	8.62
			11.18	11.78
			12.68	11.38
			8.67	11.78
			9.87	11.78
			13.08	12.03
			9.42	11.88
			8.82	11.58
			7.32	12.08
			13.38	11.83
			7.57	12.38
			8.02	12.18
			7.92	12.23
			8.22	11.88
			7.92	12.48
			8.02	11.98
			8.92	11.38
			8.72	12.43
			8.32	12.08
			8.07	11.68
			8.47	11.63
			6.12	11.98
			8.82	11.58
			7.57	12.03
			7.57	11.08
			9.02	11.83
			7.67	11.68
			8.82	11.63
			9.87	11.78
			9.82	11.48
			9.27	11.88
			10.23	12.18
			9.32	11.48
			10.03	11.98
			9.42	12.23
			8.62	11.48
			8.47	11.48
			10.13	11.78
			9.67	12.18
			9.92	11.98
			8.52	11.83
			10.08	11.68
			10.08	12.58
			9.52	11.98
			9.32	11.98
			11.28	11.78
			12.18	11.63
			11.43	11.88
			12.58	12.23
			11.83	11.98
			11.18	12.23
			13.53	12.18
			10.88	12.18
			11.43	11.23
			11.98	12.48
			10.88	12.08
			10.43	11.08
			8.92	11.28
			10.08	11.23
			7.87	11.38
			12.08	11.18
			12.43	12.03
			10.53	11.48
			9.47	11.38
			10.63	11.48
			12.83	11.48
			12.58	11.08
			11.98	10.83
			9.82	11.23
			7.47	11.88
			10.08	11.63
			11.88	11.18
			13.08	11.18
			11.88	11.13
			10.88	11.43
			11.08	11.08
			10.83	11.08
			10.13	11.08
			10.53	11.18
			9.52	10.98
			11.28	10.83
			10.63	10.98
			10.28	11.23
			9.92	11.23
			10.53	11.43
			10.33	10.88
			10.08	11.48
			10.08	11.88
			10.83	11.23
			9.92	10.88
			9.52	11.18
			9.62	11.23
			10.48	11.98
			10.98	11.78
			10.43	11.78
			10.43	11.23
			10.78	11.48
			10.13	11.43
			9.67	11.08
			8.87	11.63
			9.12	11.28
			9.62	11.83
			9.87	11.18
			9.32	12.18
			9.62	11.58
			11.68
			9.47
			9.87
			9.82
			9.72
			9.52
			9.62
			10.13
			9.87
			9.62
			10.03
			10.03
			11.78
			12.08
			12.13
			12.13
			12.48
			11.88
			12.93
			12.28
			12.28
			12.08
			12.48
			11.78
			12.83
			12.43
			12.18
			12.83
			12.53
			12.18
			12.28
			13.03
			12.48
			11.08
			11.98
			12.03
			11.63
			11.43
			11.68
			11.78
			12.28
			11.68
			10.13
			10.53
			12.28
			12.58
			12.43
			8.72
			9.22
			8.67
			8.92
			9.32
			9.27
			9.07
			9.32
			9.62
			8.82
			8.92
			9.62
			9.52
			8.47
			9.52
			9.62
			8.92
			9.07
			9.72
			9.12
			9.42
			9.27
			9.27
			9.22
			9.52
			9.07
			9.22
			9.07
			9.27
			8.82
			9.47
			9.22
			9.12
			9.27
			9.27
			9.02
			9.22
			9.02
			9.27
			8.62
			9.32
			9.32
			9.52
			9.07
			9.22
			9.22
			9.27
			9.02
			9.12
			8.72
			8.82
			10.83
			10.63
			11.88
			12.28
			13.08
			11.63
			12.08
			12.58
			12.58
			12.63
			12.78
			12.33
			12.48
			7.57
			10.03
			10.38
			12.73
			8.92
			12.08
			13.13
			12.48
			12.43
			9.67
			8.82
			9.52
			9.82
			10.03
			10.03
			9.62
			8.67
			9.62
			9.67
			9.62
			10.33
			9.72
			9.72
			9.32
			10.03
			9.32
			9.62
			9.87
			8.87
			9.72
			9.72
			9.82
			10.13
			9.92
			9.32
			9.47
			9.32
			9.02
			7.77
			7.37
			9.62
			9.07
			9.22
			9.72
			9.32
			9.27
			10.58
			9.42
			9.87
			9.27
			8.82
			9.32
			9.62
			9.22
			8.62
			9.52
			9.67
			9.22
			7.72
			9.32
			9.72
			8.47
			9.47
			9.67
			9.82
			9.02
			8.72
			9.42
			8.82
			9.87
			9.07
			8.67
			8.32
			9.52
			9.87
			9.87
			10.33
			11.33
			9.07
			10.53
			9.72
			9.62
			9.22
			9.72
			9.47
			8.52
			10.63
			10.43
			10.43
			9.27
			9.67
			10.53
			10.58
			10.53
			9.62
			10.58
			10.53
			10.58
			10.43
			11.33
			10.38
			9.47
			10.38
			10.83
			11.03
			10.58
			9.02
			10.53
			10.38
			10.28
			8.87
			9.87
			9.02
			8.62
			8.67
			9.47
			9.02
			8.67
			12.53
			9.22
			9.57
			8.72
			9.82
			9.57
			9.67
			10.08
			9.47
			9.97
			10.38
			9.47
			9.87
			10.18
			10.28
			9.67
			10.08
			10.63
			10.18
			9.97
			10.03
			10.18
			10.63
			9.82
			10.23
			10.83
			10.18
			10.28
			8.22
			11.08
			11.63
			12.83
			12.03
			13.63
			11.83
			10.68
			12.98
			10.53
			10.63
			12.58
			8.47
			10.63
			10.68
			10.53
			10.63
			10.53
			10.53
			11.78
			10.33
			11.48
			10.33
			10.83
			10.68
			10.88
			10.68
			11.58
			9.02
			10.98
			10.63
			8.92
			9.12
			9.52
			9.82
			9.82
			8.82
			8.02
			9.27
			8.92
			9.47
			9.12
			9.27
			9.12
			9.27
			8.87
			9.47
			9.82
			10.03
			9.47
			8.92
			9.27
			9.62
			7.57
			8.82
			9.02
			8.22
			9.67
			10.83
			9.47
			9.22
			9.07
			9.47
			9.07
			9.27
			9.02
			9.92
			9.82
			9.87
			9.87
			9.52
			8.42
			9.82
			9.62
			9.82
			5.17
			9.87
			9.47
			9.62
			10.13
			9.27
			9.87
			5.97
			9.87
			9.67
			9.52
			9.67
			10.48
			9.02
			10.33
			9.52
			8.42
			9.62
			9.62
			9.72
			9.47
			9.92
			10.08
			9.52
			10.13
			10.13
			9.92
			9.62
			10.33
			9.72
			9.82
			9.52
			9.32
			9.27
			8.92
			8.92
			8.47
			9.22
			8.92
			9.27
			6.37
			9.87
			9.72
			9.22
			9.32
			9.32
			8.87
			9.82
			8.67
			9.72
			9.22
			9.72
			7.52
			8.82
			8.12
			9.47
			8.62
			8.52
			8.87
			9.12
			9.07
			8.22
			9.07
			9.32
			9.27
			8.67
			9.32
			9.27
			9.07
			9.02
			8.07
			9.07
			9.07
			9.07
			9.27
			9.32
			9.52
			9.27
			8.72
			8.22
			8.92
			9.12
			9.52
			9.67
			7.47
			9.87
			10.28
			10.28
			10.28
			10.63
			10.28
			10.63
			10.63
			10.43
			10.28
			10.63
			10.28
			10.13
			10.48
			10.53
			9.32
			10.88
			9.72
			10.63
			10.83
			7.72
			8.32
			8.27
			8.47
			8.32
			8.32
			8.02
			8.42
			8.02
			8.32
			8.42
			8.12
			8.32
			8.32

## Sheet: Fig 2d
Triplet rate for airpuff stimulus (Hz)
Cell ID	ongoing	onset
WR44_Cell3	0	0
WR44_Cell3_1	0	0
WR44_Cell3_2	0	0
WR49_Cell5	0.230415	0
WR50_Cell2	0.047619	0.666667
WR50_Cell4	0	2.06897
WR53_Cell4	0.190476	0
WR55_Cell2	0	0
WR58_Cell5	0.0985222	0
WR62_Cell2	0	0.377358
WR64_Cell8	0	8.66667
WR69_Cell2	0.0460829	0
WR69_Cell2_1	0.142857	0.5
WR70_Cell3	0	0
WR70_Cell5	0	0
WR71_Cell6	0.428571	0
WR77_Cell5	0.738916	2.06897
WR81_Cell1	0.926641	1.08108
WR82_Cell3	0.147783	0
WR85_Cell1	0.0985222	4.82759
WR85_Cell2	0.492611	0
WR85_Cell3	1.19048	2.77778
WR85_Cell4	1.33005	0.689655
WR85_Cell5	0.0985222	1.37931
WR86_Cell1	0.075188	0
WR86_Cell2	0	0
WR87_Cell2	0.0726392	0.677966
WR87_Cell2_1	0.0242131	0.677966
WR90_Cell6	0.0680272	0.952381
WR90_Cell6_1	0.47619	1.33333

## Sheet: Fig 2e
		VPM_x	VPM_y	L6CC_x	L6CC_y	L4ss_x	L4ss_y	L5TT_x	L5TT_y	INT_x	INT_y	L23_x	L23_y	L5ST_x	L5ST_y
	200	0	0	0	0	0	0	0	0.00372226	0	0.00409265	0	0	0	0
	201	1	0	1	0	1	0.00333333	1	0.0034955	1	0.00329636	1	0	1	0
	202	2	0	2	0	2	0	2	0.00111111	2	0.00264965	2	0.00416667	2	0
	203	3	0	3	0	3	0	3	0.00437463	3	0.00368076	3	0	3	0
	204	4	0	4	0	4	0.00333333	4	0.00108108	4	0.00601816	4	0	4	0
	205	5	0	5	0	5	0	5	0.00808026	5	0.00231255	5	0	5	0
	206	6	0	6	0	6	0.00529412	6	0.00129032	6	0.00521808	6	0	6	0
	207	7	0	7	0	7	0	7	0.00375862	7	0.00127547	7	0.00416667	7	0.00111111
	208	8	0	8	0	8	0	8	0.00164446	8	0.00116682	8	0.00416667	8	0
	209	9	0	9	0.00117096	9	0	9	0.000338983	9	0.00151515	9	0	9	0
	210	10	0	10	0.00117096	10	0.00333333	10	0.00133333	10	0.00226031	10	0	10	0
	211	11	0	11	0	11	0	11	0.00246039	11	0.00459238	11	0	11	0.00308642
	212	12	0.0047619	12	0	12	0	12	0.00437463	12	0.0030303	12	0	12	0
	213	13	0	13	0	13	0	13	0.00219219	13	0.00113036	13	0	13	0
	214	14	0	14	0	14	0.00333333	14	0.00360153	14	0.00270376	14	0.00416667	14	0
	215	15	0	15	0	15	0.00666667	15	0.00171829	15	0.00192551	15	0	15	0
	216	16	0	16	0	16	0	16	0.00219219	16	0.00151515	16	0.00416667	16	0
	217	17	0	17	0	17	0.00333333	17	0.00409195	17	0.000745958	17	0	17	0.00111111
	218	18	0.0047619	18	0	18	0.00333333	18	0.000325203	18	0.00301227	18	0	18	0.00308642
	219	19	0	19	0	19	0	19	0.00266963	19	0.0030303	19	0	19	0
	220	20	0	20	0	20	0	20	0.00108108	20	0.00449696	20	0	20	0
	221	21	0.0142857	21	0.00357143	21	0	21	0.00327485	21	0.00409495	21	0	21	0
	222	22	0.0380952	22	0	22	0.00333333	22	0.00354305	22	0.00151515	22	0	22	0.0037037
	223	23	0.0571429	23	0	23	0	23	0.000325203	23	0.00419488	23	0	23	0
	224	24	0.0761905	24	0.143803	24	0	24	0.00164446	24	0.0412879	24	0	24	0.00389157
	225	25	0.109524	25	0	25	0	25	0.00167449	25	0.0187834	25	0.00416667	25	0.00851852
	226	26	0.114286	26	0.135484	26	0	26	0.00472394	26	0.092889	26	0.00833333	26	0
	227	27	0.0714286	27	0.0361792	27	0.015912	27	0.0146667	27	0.200873	27	0	27	0
	228	28	0.052381	28	0.0928984	28	0.0291304	28	0.0372898	28	0.159595	28	0	28	0.0111111
	229	29	0.0380952	29	0.0542072	29	0.0230435	29	0.0614889	29	0.127279	29	0	29	0
	230	30	0.052381	30	0.123269	30	0.0228986	30	0.0576222	30	0.0952131	30	0	30	0
	231	31	0.0333333	31	0.0851669	31	0.0343478	31	0.0437378	31	0.0972026	31	0	31	0
	232	32	0.047619	32	0.0422619	32	0.0114493	32	0.056664	32	0.0785027	32	0	32	0
	233	33	0.0285714	33	0.031112	33	0.00333333	33	0.0308249	33	0.04763	33	0	33	0
	234	34	0.0142857	34	0.0333333	34	0	34	0.0185388	34	0.028746	34	0.00416667	34	0
	235	35	0.0380952	35	0.0235119	35	0	35	0.00464242	35	0.0252805	35	0	35	0.0037037
	236	36	0.0190476	36	0.00952381	36	0.01	36	0.0121987	36	0.00509864	36	0.00416667	36	0
	237	37	0.0190476	37	0.0142857	37	0.00333333	37	0.00208805	37	0.00637626	37	0	37	0
	238	38	0.0142857	38	0.0047619	38	0	38	0.00258065	38	0.0115001	38	0	38	0
	239	39	0.00952381	39	0.00593286	39	0	39	0.00834592	39	0.0106061	39	0	39	0
	240	40	0.00952381	40	0	40	0.00333333	40	0.00385239	40	0.0030303	40	0	40	0
	241	41	0.0142857	41	0.0047619	41	0.01	41	0.0024118	41	0.00644581	41	0	41	0
	242	42	0.0238095	42	0	42	0	42	0.00537837	42	0.0045977	42	0	42	0
	243	43	0.0190476	43	0	43	0.00666667	43	0.00297694	43	0.00688327	43	0	43	0
	244	44	0.0190476	44	0.0047619	44	0.00333333	44	0.0010937	44	0.00151515	44	0	44	0.00308642
	245	45	0.0190476	45	0.00570798	45	0	45	0.00178908	45	0	45	0	45	0
	246	46	0.00952381	46	0	46	0.00333333	46	0.00634274	46	0.000385208	46	0	46	0
	247	47	0.00952381	47	0	47	0	47	0.0103522	47	0	47	0	47	0
	248	48	0.0190476	48	0	48	0	48	0.00480951	48	0.00180566	48	0	48	0
	249	49	0.0142857	49	0.0047619	49	0	49	0.00585622	49	0.00387205	49	0	49	0.00308642
	250	50	0.0238095	50	0	50	0	50	0.00537928	50	0.00113117	50	0	50	0
	251	51	0.0142857	51	0	51	0.00333333	51	0.00714576	51	0.000385208	51	0	51	0
	252	52	0.0142857	52	0	52	0.00333333	52	0.0048729	52	0.00385297	52	0	52	0
	253	53	0.00952381	53	0	53	0.00333333	53	0.00682937	53	0	53	0	53	0
	254	54	0	54	0.0047619	54	0.00333333	54	0.00995365	54	0.0018759	54	0	54	0
	255	55	0.0047619	55	0	55	0	55	0.014252	55	0.00745477	55	0	55	0.000805153
	256	56	0.0142857	56	0.00357143	56	0	56	0.00442281	56	0.00269856	56	0	56	0.00308642
	257	57	0.0238095	57	0	57	0.00333333	57	0.00446313	57	0.00331776	57	0	57	0
	258	58	0.0142857	58	0	58	0.00666667	58	0.00368797	58	0.00187712	58	0	58	0.00617284
	259	59	0.00952381	59	0.0047619	59	0	59	0.00124135	59	0.00762508	59	0	59	0
	260	60	0.00952381	60	0	60	0.00333333	60	0.00380852	60	0.00113117	60	0	60	0

## Sheet: Fig 2f
Response latencies
		L5PT burst	L6CC AP	L4SP AP
		10.16	12.1	11.41
		18.01	12.34	11.46
		16.79	14.58	13.16
		16.62	13.17	13.27
		12.39	14.35	13.07
		12.47	14.65	15.11
		12.24	14.17	15.08
		12.63	12.74	13.6
		12.62	12.97	13.09
		12.84	19.25	13.31
		13.06	15.79	12.75
		10.65	14.69	15.33
		12.5	16.37	14.64
		12.73	13.31	13.85
		13.89	16.15	16.5
		13.07	15.67	13.66
		13.76	14.68	12.68
		13.43	14.79	14.27
		14.37	17.79	14.96
		14.5	15.9	15.21
		14.32	12.73	14.8
			13	14.69
			12.93	15.96
			14.39	17.89
			13.26	15.18
			14.33	15.42
			12.62	14.95
			14.23	16.28
			13.22	16.32
			12.74	16.22
			13.2	11.81
			14.72	13.02
			13.2
			13.62
			13.41
			14.18
			13.52
			13.03
			13.5
			13.23
			12.68
			12.85
			12.68
			14.11
			13.02
			10.46
			10.48
			10.51
			10.57
			10.57
			10.79
			10.75
			10.34
			10.38
			10.6
			10.51
			10.66
			10.67
			10.32
			10.84
			10.54
			10.5
			10.71
			10.72
			10.56
			10.47
			10.58
			10.73
			10.53
			10.54
			10.62
			10.8
			10.64
			10.74
			10.82
			10.69
			10.52
			10.66
			10.59
			10.3
			10.72
			10.77
			10.67
			10.56
			10.79
			11.09
			10.93
			12.27
			11.34
			10.46
			10.77
			10.7
			10.64
			10.91
			10.45
			10.61
			11.38
			12.15

## Sheet: Fig 3d
In vivo in silico comparison
	APs per PT (Hz) pre whisker deflection	Min	Max
	In vivo	0	8.85
	In silico	0.02	11
	Response per PT (% trials)	Min	Max
>=1AP	In vivo	6.9	100
	In silico	19.5	100
2AP	In vivo	0	40
	In silico	0	40
3AP	In vivo	0	13
	In silico	0	12.5

## Sheet: Fig 4b
		somatic response % of trials
		control_doublets	control_triplets	noTC_doublets	noTC_triplets	pass_doublets	pass_triplets
L5PT model configuration	0	16	0	2.5	0	32	0
	1	1	0	0.5	0	2	0
	2	31	1.5	1.5	0	60	0
	3	11	0	0	0	18.5	0
	4	38.5	0	0.5	0	53	0
	5	19	0	1.5	0	23	0
	6	5.5	0	1.5	0	6	0
	7	35	0	1.5	0	69	0
	8	17.5	0	1.5	0	34	0
	9	28.5	0	1.5	0	60	0
	10	6	0	0.5	0	21.5	0
	11	34.5	0	3	0	53.5	0
	12	10	0	0.5	0	15	0
	13	6.5	0	0	0	12.5	0
	14	27	0	0.5	0	30.5	0
	15	10	0	1	0	7.5	0
	16	4.5	0	2	0	3.5	0
	17	5.5	0	2.5	0	3.5	0
	18	3	0	0.5	0	3	0
	19	14.5	0	0	0	21	0
	20	39.5	0	0.5	0	61.5	0
	21	12.5	0	0	0	24.5	0
	22	0.5	0	0	0	0.5	0
	23	21.5	0	1	0	17.5	0
	24	6.5	0	0.5	0	4	0
	25	22.5	0	0.5	0	43	0
	26	10.5	0	0	0	26.5	0
	27	9	0	0	0	14.5	0
	28	3.5	0	0	0	6.5	0
	29	1	0	0	0	0	0
	30	7	0	0.5	0	5	0
	31	3	0	0	0	0	0
	32	16.5	0	0	0	19.5	0
	33	38.5	0	0	0	51	0
	34	28.5	0	0.5	0	8.5	0
	35	16.5	0	0	0	27.5	0
	36	5.5	0	0	0	12	0
	37	0.5	0	0	0	0	0
	38	3	0	0	0	3.5	0
	39	38.5	0.5	1	0	12.5	0
	40	5	0	0	0	1	0
	41	13	0	0	0	12	0
	42	1.5	0	0	0	1.5	0
	43	31.5	0	0	0	37.5	0
	44	2.5	0	0	0	4	0
	45	13.5	0	0	0	2	0
	46	10	0	0	0	14	0
	47	33	0	0	0	45.5	0
	48	33	0	0	0	10	0
	49	11	0	0	0	9.5	0
	50	24.5	0	0	0	29.5	0
	51	2.5	0	0	0	3	0
	52	11.5	0	0	0	2	0
	53	0.5	0	0	0	0	0
	54	10	0	0	0	12	0
	55	22.5	0	0	0	29	0
	56	3.5	0	0	0	4.5	0
	57	2.5	0	0	0	1	0
	58	18	0	0	0	2.5	0
	59	37	0	0.5	0	45.5	0
	60	6.5	0	0	0	7	0
	61	27.5	0	0	0	27	0
	62	4.5	0	0	0	3.5	0
	63	28	0	1.5	0	28	0
	64	4.5	0	2.5	0	4.5	0
	65	29	0	0	0	34	0
	66	8.5	0	0.5	0	8.5	0
	67	21	0	0	0	26	0
	68	6	0	0	0	6	0
	69	24	0	3	0	21	0
	70	1	0	0	0	1.5	0
	71	12.5	0	0.5	0	6.5	0
	72	0.5	0	0	0	0	0
	73	4	0	0	0	2	0
	74	22.5	0	0	0	17	0
	75	1.5	0	0	0	0	0
	76	26	0	0	0	12.5	0
	77	16.5	0	0	0	16	0
	78	3	0	0	0	2.5	0
	79	21.5	0	0	0	18	0
	80	2.5	0	0	0	0.5	0
	81	10.5	0	0.5	0	16.5	0
	82	2	0	0	0	1.5	0
	83	21	0	0.5	0	38.5	0
	84	14	0	1.5	0	14	0
	85	29	0	1.5	0	50	0
	86	24.5	0	0	0	41.5	0
	87	39.5	0	2.5	0	48.5	0
	88	7	0	0.5	0	7.5	0
	89	1	0	0	0	1.5	0
	90	0	0	0	0	0	0
	91	27	0	1.5	0	19	0
	92	8	0	0.5	0	7.5	0
	93	5.5	0	0	0	1.5	0
	94	13	0	0	0	13.5	0
	95	31	0	0.5	0	37.5	0
	96	6	0	0	0	7	0
	97	13	0	0.5	0	5	0
	98	11.5	0	1	0	16.5	0
	99	25.5	0	0	0	37	0
	100	6	0	0	0	8	0
	101	4.5	0	0	0	3.5	0
	102	28	0	0	0	14.5	0
	103	5	0	0.5	0	3	0
	104	33	0.5	2.5	0	51.5	0
	105	10	0	0	0	17	0
	106	6	0	0	0	5	0
	107	28	0	0.5	0	36	0
	108	1.5	0	0	0	2	0
	109	27.5	0	2	0	39.5	0
	110	12	0	3	0	20	0
	111	5	0	1.5	0	4	0
	112	24	0	2	0	51.5	0
	113	15.5	0	1	0	24.5	0
	114	28	0	1	0	43.5	0
	115	8	0	0	0	16.5	0
	116	8	0	0	0	12.5	0
	117	21.5	0	0	0	20	0
	118	8	0	0	0	8	0
	119	3.5	0	0	0	1	0
	120	21	0	0	0	24	0
	121	6.5	0	0	0	8.5	0
	122	14	0	0	0	16.5	0
	123	1.5	0	0	0	1.5	0
	124	0.5	0	0	0	1.5	0
	125	23.5	0	1	0	15	0
	126	3	0	0	0	1.5	0
	127	25	0	0	0	36.5	0
	128	15.5	0	0	0	20	0
	129	11.5	0	0	0	9	0
	130	6.5	0	0	0	3.5	0
	131	1.5	0	0	0	1.5	0
	132	0.5	0	0	0	0	0
	133	19.5	0	0	0	17	0
	134	1	0	0	0	1	0
	135	7.5	0	0	0	6	0
	136	14.5	0	0	0	8	0
	137	26	0	0.5	0	27	0
	138	8	0	0	0	9.5	0
	139	5.5	0	0	0	4.5	0
	140	2.5	0	0	0	1.5	0
	141	29.5	0	0	0	9	0
	142	3	0	0	0	0.5	0
	143	11.5	0	0	0	6.5	0
	144	37.5	0	0	0	31.5	0
	145	6	0	0	0	0.5	0
	146	0	0	0	0	0	0
	147	14	0	0	0	10.5	0
	148	8.5	0	0	0	8.5	0
	149	5	0	0	0	1	0
	150	19.5	0	0	0	4	0
	151	11	0	0	0	11	0
	152	2.5	0	0	0	3	0
	153	2	0	0	0	2	0
	154	26.5	0	0	0	34	0
	155	5	0	0	0	8	0
	156	12.5	0	1.5	0	8	0
	157	35	0	1.5	0	47	0
	158	13.5	0	1.5	0	17.5	0
	159	14	0	0	0	25	0
	160	5.5	0	0	0	9.5	0
	161	38	0	1.5	0	31	0
	162	2.5	0	0	0	1.5	0
	163	0.5	0	0	0	0.5	0
	164	26.5	0	0	0	11.5	0
	165	2.5	0	0	0	2	0
	166	2	0	0	0	2	0
	167	8	0	0	0	9	0
	168	32	0	0	0	34	0
	169	39	0	0.5	0	20	0
	170	8	0	0	0	3.5	0
	171	1.5	0	0	0	0.5	0
	172	7.5	0	0	0	12	0
	173	24	0	0	0	34	0
	174	3.5	0	0	0	7	0
	175	3.5	0	0	0	2.5	0
	176	22	0	0	0	6.5	0
	177	34.5	0	0	0	28	0
	178	4	0	0	0	3.5	0
	179	19.5	0	0	0	19	0
	180	0.5	0	0	0	0.5	0
	181	34.5	0	0	0	11	0
	182	27	0	0	0	25	0
	183	13.5	0	0	0	15.5	0
	184	31.5	0	0	0	17	0
	185	13	0	0	0	3	0
	186	5.5	0	0	0	5.5	0
	187	14.5	0	0	0	16	0
	188	31	0	0	0	9	0
	189	18.5	0	0	0	23.5	0
	190	39	0	0	0	21	0
	191	14	0	0	0	1	0
	192	4.5	0	0.5	0	2	0
	193	18.5	0	0	0	34.5	0
	194	4	0	0	0	7	0
	195	31	0	2.5	0	29.5	0
	196	8	0	1.5	0	9	0
	197	10	0	1	0	14	0
	198	23.5	0	0	0	38.5	0
	199	5	0	0	0	6.5	0
	200	21.5	0	1	0	20	0
	201	7.5	0	0	0	7	0
	202	8	0	0	0	5	0
	203	5.5	0	0	0	3.5	0
	204	2.5	0	0	0	1.5	0
	205	15.5	0	0	0	12.5	0
	206	40	0	0	0	38	0
	207	8	0	0	0	3.5	0
	208	2.5	0	0	0	0.5	0
	209	12	0	0.5	0	11.5	0
	210	36	0	0	0	37	0
	211	7	0	0	0	5.5	0
	212	0.5	0	0	0	0	0
	213	30	0	0	0	10.5	0
	214	5.5	0	0	0	1.5	0
	215	7.5	0	0	0	4	0
	216	26.5	0	0	0	21	0
	217	3.5	0	0	0	3	0
	218	31	0	0	0	13	0
	219	11	0	0	0	8	0
	220	28	0	0.5	0	26	0
	221	3	0	0	0	0.5	0
	222	14.5	0	0	0	3	0
	223	9.5	0	0	0	10	0
	224	34	0	0	0	34.5	0
	225	6.5	0	0	0	5.5	0
	226	29	0	0.5	0	27	0
	227	7.5	0	0.5	0	8	0
	228	1	0	0.5	0	1.5	0
	229	14.5	0	1	0	14.5	0
	230	29	0	0	0	30.5	0.5
	231	3.5	0	0	0	6	0
	232	4.5	0	0	0	4	0
	233	18	0	0	0	11.5	0
	234	0.5	0	0	0	0	0
	235	26.5	0	0	0	18.5	0
	236	2	0	0	0	1	0
	237	26	0	0	0	14.5	0
	238	7.5	0	0	0	3	0
	239	39	0	0	0	31.5	0
	240	11	0	0	0	9	0
	241	21	0	0	0	16.5	0
	242	2.5	0	0	0	2	0
	243	28	0	0	0	19	0
	244	1	0	0	0	0.5	0
	245	7.5	0	0	0	5	0
	246	40	0	1	0	56	0
	247	11	0	0.5	0	22	0
	248	1	0	0	0	1	0
	249	35	0	0.5	0	54	0
	250	5	0	0	0	9	0
	251	36.5	0	3	0	43	0
	252	10	0	1	0	14	0
	253	9.5	0	0.5	0	23	0
	254	23.5	0	0	0	39.5	0
	255	7.5	0	0	0	12	0
	256	35	0	3.5	0	45	0
	257	10	0	0	0	11	0
	258	4	0	0	0	2.5	0
	259	1	0	0	0	1	0
	260	6	0	0	0	7.5	0
	261	22	0	0.5	0	20.5	0
	262	7.5	0	0	0	4.5	0
	263	3.5	0	0	0	2	0
	264	13	0	0	0	17	0
	265	6	0	0	0	8.5	0
	266	16.5	0	1	0	10	0
	267	0.5	0	0	0	0.5	0
	268	15.5	0	0	0	22	0
	269	8.5	0	0	0	12	0
	270	7.5	0	0	0	8	0
	271	33.5	0	0	0	18	0
	272	5	0	0	0	3.5	0
	273	10	0	0	0	8	0
	274	10.5	0	0	0	5	0
	275	11	0	0	0	12	0
	276	33	0	0	0	37	0
	277	8.5	0	0	0	9.5	0
	278	21	0	0	0	9.5	0
	279	8.5	0	0	0	5	0
	280	5	0	1	0	7	0
	281	15	0	1.5	0	9	0
	282	4	0	0	0	3	0
	283	9	0	0	0	4.5	0
	284	12	0	1.5	0	7.5	0
	285	35.5	0	0	0	17	0
	286	1.5	0	0	0	1.5	0
	287	18	0	0	0	9	0
	288	2.5	0	0	0	3.5	0
	289	1	0	0	0	2.5	0
	290	6	0	0	0	10.5	0
	291	0	0	0	0	0	0
	292	26.5	0	0	0	28	0
	293	3.5	0	0	0	3.5	0
	294	0	0	0	0	2.5	0
	295	10	0	0	0	21.5	0
	296	10.5	0	0.5	0	13	0
	297	18	0	0	0	27.5	0.5
	298	17	0	0	0	18	0
	299	10	0	0	0	18	0
	300	0.5	0	0	0	1	0
	301	2	0	0	0	12	0
	302	31	0	0	0	35.5	0
	303	6	0	0.5	0	6.5	0
	304	10.5	0	0	0	13.5	0
	305	7.5	0	0	0	11	0
	306	32	0	0	0	29.5	0
	307	2	0	0	0	4	0
	308	32	0	0	0	22.5	0
	309	12	0.5	0	0	7	0
	310	3.5	0	0	0	4.5	0
	311	34	0	0	0	15.5	0
	312	1.5	0	0.5	0	2.5	0
	313	3.5	0	0	0	2	0
	314	16.5	0	1.5	0	19.5	0
	315	13	0	0	0	12.5	0
	316	0	0	0	0	1	0
	317	35.5	0	5.5	0	38.5	0
	318	5.5	0	0	0	7.5	0
	319	3	0	3	0	2.5	0
	320	2.5	0	2	0	2	0
	321	23	0	0.5	0	24.5	0
	322	15	0.5	0	0	17	0
	323	4	0	0	0	4.5	0
	324	0.5	0	0	0	1.5	0
	325	2	0	0.5	0	1.5	0
	326	30	0	0.5	0	37	0
	327	3	0	0.5	0	3	0
	328	22	0	0	0	26	0
	329	14	0	0	0	15	0
	330	30.5	0	0	0	28	0
	331	1.5	0	0	0	0	0
	332	38.5	0	1.5	0	39.5	0
	333	3	0	1	0	3.5	0
	334	11	0	1.5	0	17	0
	335	1.5	0	0	0	2.5	0
	336	7	0	0	0	8.5	0
	337	1.5	0	0	0	0.5	0
	338	22.5	0	0.5	0	21.5	0
	339	3	0	0	0	2.5	0
	340	0.5	0	0	0	0.5	0
	341	11	0	0	0	16.5	0
	342	30	0	2	0	33.5	0
	343	3.5	0	0.5	0	5.5	0
	344	2.5	0	0	0	1.5	0
	345	38	0	1.5	0	48	0
	346	3	0	0.5	0	5	0
	347	20.5	0	0	0	27	0
	348	14.5	0	0	0	20.5	0
	349	1	0	0.5	0	1	0
	350	28.5	0	0	0	28.5	0
	351	1.5	0	0	0	1.5	0
	352	12	0	0	0	13	0
	353	9	0	0	0	7	0
	354	31	0	0	0	25	0
	355	14	0	0	0	11.5	0
	356	10	0	0.5	0	17.5	0
	357	6	0	0	0	8.5	0
	358	35	0	2.5	0	42	0
	359	5.5	0	0.5	0	11	0
	360	5	0	1	0	2.5	0
	361	16	0	1.5	0	24	0
	362	30.5	0	0	0	40	0
	363	35	0	3	0	50	0
	364	7.5	0	0	0	8	0
	365	3.5	0	0	0	1.5	0
	366	3.5	0	0	0	1.5	0
	367	22.5	0	0.5	0	20	0
	368	4	0	0	0	2.5	0
	369	1	0	0	0	1	0
	370	18	0	0	0	17.5	0
	371	6.5	0	0	0	8.5	0
	372	9	0	0	0	8.5	0
	373	15.5	0	0	0	17	0
	374	8.5	0	0	0	8	0
	375	3	0	0	0	2	0
	376	23	0	0	0	13.5	0
	377	3	0	0	0	1.5	0
	378	2.5	0	1	0	2.5	0
	379	0.5	0	0.5	0	4	0
	380	16.5	0	1	0	22	0
	381	3.5	0	1	0	1.5	0
	382	11.5	0	0	0	13.5	0
	383	24	0	2.5	0	30.5	0
	384	2.5	0	1	0	1.5	0
	385	29	0.5	1.5	0	29.5	0
	386	20.5	0	0	0	22	0
	387	0.5	0	0.5	0	0	0
	388	35.5	0	1	0	42.5	0
	389	3.5	0	0.5	0	4	0
	390	27	0	0	0	30.5	0
	391	11	0	1	0	15.5	0
	392	22.5	0	0	0	23	0
	393	2	0	0	0	2	0
	394	3.5	0	1	0	3	0
	395	2	0	0	0	1.5	0
	396	21	0	0.5	0	30.5	0
	397	11.5	0	0	0	15.5	0
	398	0.5	0	0	0	2.5	0
	399	31	0	5	0	40	0.5
	400	5.5	0	1.5	0	9.5	0
	401	0.5	0	0.5	0	2	0
	402	25	0	0	0	34	0
	403	2.5	0	0	0	2	0
	404	0.5	0	0	0	0	0
	405	19.5	0	0	0	24.5	0
	406	6	0	1	0	7	0
	407	1	0	0	0	0	0
	408	35.5	0	1	0	40.5	0
	409	26.5	0	0.5	0	31	0
	410	1	0	0	0	1.5	0
	411	13.5	0	1	0	15	0
	412	0.5	0	0.5	0	0.5	0
	413	31	0	0	0	29	0
	414	0	0	0	0	0	0
	415	26	0	0	0	26	0
	416	18	0	0	0	17.5	0
	417	9	0	0	0	6	0
	418	27.5	0	0	0	17.5	0
	419	19.5	0.5	0	0	15.5	0
	420	0.5	0	0	0	2	0
	421	1.5	0	0	0	2	0
	422	0	0	0	0	0	0
	423	30	0	0.5	0	11.5	0
	424	5	0	0.5	0	4.5	0
	425	13	0	0.5	0	10	0
	426	6.5	0	0	0	5	0
	427	11.5	0	1	0	4	0
	428	30	0	0	0	15	0
	429	0	0	0	0	2	0
	430	15	0	0	0	8.5	0
	431	22	0	0	0	19	0
	432	0	0	0	0	1	0
	433	6	0	0	0	14.5	0
	434	31.5	0	0	0	47	0
	435	3.5	0	0	0	8	0
	436	0	0	0	0	0	0
	437	37	0	0	0	36.5	0
	438	24	0	0	0	27	0
	439	6	0	0	0	14.5	0
	440	26.5	0	0	0	38	0
	441	27.5	0	0	0	23.5	0
	442	5.5	0	0	0	6.5	0
	443	0	0	0	0	0	0
	444	8	0	1	0	1.5	0
	445	30.5	0	0	0	27.5	0
	446	4	0	0	0	1.5	0
	447	13.5	0	0	0	19.5	0
	448	19	0	0.5	0	9.5	0
	449	0	0.5	0	0	0.5	0
	450	27	0	0	0	5.5	0
	451	28.5	0	0	0	15	0
	452	16	0	0	0	13	0
	453	13	0	0	0	2	0
	454	3.5	0	0	0	0.5	0
	455	16.5	0	0	0	2	0
	456	4	0	0	0	5.5	0
	457	2	0	0	0	3.5	0
	458	0.5	0	0	0	1	0
	459	28.5	0	0.5	0	11	0
	460	1	0	0	0	3.5	0
	461	13.5	0	0	0	10	0
	462	0	0	0	0	3	0
	463	6.5	0	0	0	5	0
	464	14.5	0	1	0	9	0
	465	1.5	0	1	0	3.5	0
	466	27.5	0	0	0	17	0
	467	1.5	0	0	0	1.5	0
	468	14.5	0	0	0	8.5	0
	469	3	0	0	0	5.5	0
	470	0.5	0	0	0	2.5	0
	471	21	0	0	0	18.5	0
	472	11.5	0	0	0	19.5	0
	473	5	0	0.5	0	5.5	0
	474	1	0	0.5	0	1.5	0
	475	19	0	0	0	17	0
	476	4.5	0	0	0	10.5	0
	477	0	0	0	0	0	0
	478	8	0	0	0	7	0
	479	0	0	0	0	0.5	0
	480	24	0	0	0	37	0
	481	21	0	0	0	22	0
	482	10.5	0	0	0	8	0
	483	26.5	0	0	0	16	0
	484	1	0	0	0	0.5	0
	485	0	0	0	0	0	0
	486	30.5	0	0	0	27.5	0
	487	21	0	0	0	22.5	0
	488	14	0	0	0	7.5	0
	489	9.5	0	0	0	2.5	0
	490	16	0	0	0	5.5	0
	491	14	0	0	0	8.5	0
	492	1	0	0	0	0.5	0
	493	9	0	0	0	2	0
	494	11.5	0	0	0	0.5	0
	495	0.5	0	0	0	0.5	0
	496	2.5	0	1	0	3	0
	497	2	0	0.5	0	1.5	0
	498	1.5	0	0.5	0	1	0
	499	18	0	1	0	20.5	0
	500	12	0	0.5	0	15	0
	501	36	0	3	0	38	0
	502	2.5	0	2.5	0	1	0
	503	1	0	1	0	1.5	0
	504	24	0	0.5	0	27.5	0
	505	21	0	0	0	21.5	0
	506	7	0	2	0	6.5	0
	507	1	0	0	0	0.5	0
	508	0	0	0	0	0	0
	509	20	0	0	0	25.5	0
	510	9.5	0	0.5	0	12	0
	511	0.5	0	0.5	0	0	0
	512	25.5	0.5	0	0	25.5	0
	513	6	0	0	0	5	0
	514	23	0	0.5	0	23	0
	515	13.5	0	0	0	13.5	0
	516	6	0	0.5	0	6	0
	517	25.5	0	0	0	17	0
	518	10.5	0	0	0	9	0
	519	4	0	0	0	5	0
	520	2.5	0	0	0	2.5	0
	521	1.5	0	0	0	1	0
	522	2.5	0	0	0	1	0
	523	18	0	1.5	0	3.5	0
	524	39.5	0.5	1	0	14.5	0
	525	8	0	0.5	0	8	0
	526	26	0	0	0	7	0
	527	4	0	0	0	2.5	0
	528	26	0	1.5	0	9.5	0
	529	5	0	3	0	4.5	0
	530	3.5	0	1.5	0	2	0
	531	21.5	0	0	0	7.5	0
	532	2.5	0	0	0	1	0
	533	1.5	0	0	0	1	0
	534	6	0	0	0	3.5	0
	535	2	0	0	0	6	0
	536	2	0	0	0	0.5	0
	537	19.5	0	0	0	10	0
	538	3.5	0	0	0	3.5	0
	539	0.5	0	0	0	2.5	0
	540	1.5	0	0	0	2.5	0
	541	13.5	0	1	0	6.5	0
	542	5	0	0	0	3.5	0
	543	11.5	0	0.5	0	7	0
	544	2.5	0	0.5	0	3	0
	545	1.5	0	1.5	0	3	0
	546	24.5	0	0	0	13.5	0
	547	12	0	0	0	10.5	0
	548	15	0	0	0	18	0
	549	7.5	0	0	0	14.5	0
	550	0	0	0	0	0	0
	551	19	0	0	0	24.5	0
	552	10	0	0	0	15	0
	553	9.5	0	0	0	7	0
	554	3.5	0	0	0	8	0
	555	24	0	0	0	43.5	0
	556	22.5	0	0	0	24.5	0
	557	0	0	0	0	0	0
	558	4	0	0	0	8	0
	559	28.5	0	0	0	21.5	0
	560	7	0	0	0	1	0
	561	2.5	0	0	0	3	0
	562	23	0	0	0	25	0
	563	21	0	0	0	9	0
	564	0.5	0	0	0	0.5	0
	565	6.5	0	0	0	2.5	0
	566	26.5	0	0	0	6.5	0
	567	2.5	0	0	0	0.5	0
	568	14.5	0	0	0	12	0
	569	10	0	0	0	2	0
	570	14	0	0	0	0.5	0
	571	7.5	0	0	0	14.5	0
	572	28	0	0	0	41.5	0
	573	4.5	0	0	0	10.5	0
	574	1	0	0	0	1.5	0
	575	25	0	0.5	0	36.5	0
	576	2	0	0.5	0	2	0
	577	29	0	2	0	46.5	0
	578	3.5	0	0	0	1.5	0
	579	22	0	1	0	38	0
	580	5	0	0	0	8	0
	581	20.5	0	2.5	0	30.5	0
	582	1	0	0	0	1	0
	583	0.5	0	0	0	0	0
	584	4.5	0	0.5	0	3.5	0
	585	6.5	0	0	0	4.5	0
	586	38	0	0	0	38.5	0
	587	5	0	0	0	5	0
	588	27	0	0.5	0	18.5	0
	589	3.5	0	0	0	2.5	0
	590	0	0	0	0	0	0
	591	35	0	0	0	35.5	0
	592	26	0	0	0	25.5	0
	593	23	0.5	0.5	0	22	0
	594	6.5	0	0	0	6.5	0
	595	2.5	0	0	0	1	0
	596	0.5	0	0	0	0	0
	597	32	0	0	0	25	0
	598	2.5	0	0	0	2	0
	599	29	0	0	0	23.5	0
	600	14	0	0	0	9.5	0
	601	25	0	0	0	21.5	0
	602	12	0	0	0	11.5	0
	603	18.5	0	0	0	14.5	0
	604	32	0	0	0	21	0
	605	8.5	0	0.5	0	16	0
	606	1.5	0	0	0	0.5	0
	607	17.5	0	0	0	42.5	0
	608	16.5	0	2	0	33	0
	609	15.5	0	2	0	46.5	0
	610	7.5	0	0	0	27.5	0
	611	0.5	0	0	0	1	0
	612	34	0	3	0	74	0.5
	613	8	0	0	0	30	0
	614	2	0	0	0	12.5	0
	615	1.5	0	0	0	0	0
	616	30.5	0	0	0	62	0
	617	7	0	0.5	0	4.5	0
	618	4	0	0	0	2	0
	619	9.5	0	0.5	0	7.5	0
	620	29	0	0	0	35	0
	621	5.5	0	0	0	6	0
	622	0.5	0	0	0	0.5	0
	623	25	0.5	1.5	0	23.5	0
	624	24.5	0	1.5	0	34.5	0
	625	23.5	0	0	0	30.5	0
	626	2.5	0	0	0	3	0
	627	20.5	0	1.5	0	19	0
	628	5.5	0	0.5	0	4.5	0
	629	1.5	0	0	0	0.5	0
	630	4.5	0	0.5	0	2	0
	631	5.5	0	0	0	4.5	0
	632	29	0	0	0	24.5	0
	633	21	0	0	0	7.5	0
	634	26	0	0	0	21	0
	635	11.5	0	0	0	12	0
	636	20	0	0	0	15.5	0
	637	3	0	0	0	1.5	0
	638	21	0	0	0	18.5	0
	639	0.5	0	0	0	1	0
	640	5	0	0	0	8.5	0
	641	6	0	0.5	0	5	0
	642	1	0	0	0	2.5	0
	643	1	0	0	0	0.5	0
	644	0	0	0	0	3.5	0
	645	2.5	0	0	0	2	0
	646	21	0	0.5	0	28	0
	647	2.5	0	0	0	2	0
	648	33	0	0.5	0	32	0
	649	6	0	1.5	0	7.5	0
	650	2	0	1	0	3	0
	651	24	0	0	0	23.5	0
	652	14.5	0	0	0	18	0
	653	0	0	0	0	0	0
	654	3	0	0	0	3	0
	655	2.5	0	0	0	0.5	0
	656	8.5	0	0.5	0	9.5	0
	657	32.5	0	0.5	0	24	0
	658	5.5	0	0	0	3.5	0
	659	1	0	0.5	0	0	0
	660	19.5	0	0	0	25.5	0
	661	20	0	0	0	16	0
	662	5	0	0	0	3.5	0
	663	0	0	0	0	0	0
	664	10	0	0	0	10.5	0
	665	7	0	0	0	3.5	0
	666	1	0	0	0	0.5	0
	667	24.5	0	0	0	7	0
	668	16.5	0	0	0	11.5	0
	669	10.5	0	0	0	9	0
	670	16	0	0	0	8	0
	671	0.5	0	0	0	0	0
	672	9.5	0	0	0	2.5	0
	673	30	0	0	0	4	0
	674	2.5	0	0	0	1.5	0
	675	22.5	0	0.5	0	38.5	0
	676	0.5	0	0	0	0.5	0
	677	26	0	3	0	32	0
	678	13	0	1.5	0	10.5	0
	679	5.5	0	1.5	0	4	0
	680	28	0	1.5	0	48.5	0
	681	8.5	0	1.5	0	9	0
	682	17.5	0	0	0	24.5	0
	683	18.5	0	2.5	0	33.5	0
	684	8	0	0	0	14	0
	685	1.5	0	0	0	1	0
	686	19	0	2	0	15.5	0
	687	7	0	0	0	5	0
	688	3.5	0	0	0	2	0
	689	16	0	0	0	15.5	0
	690	1	0	0	0	0.5	0
	691	37	0	0	0	39	0
	692	8	0	0	0	9	0
	693	12	0	1.5	0	7.5	0
	694	3	0	0.5	0	1.5	0
	695	15.5	0	0.5	0	16.5	0
	696	33	0	0	0	35.5	0.5
	697	6	0	0	0	8	0
	698	6	0	0	0	4	0
	699	0	0	0	0	0	0
	700	24	0	0	0	14.5	0
	701	6	0	0.5	0	3	0
	702	0	0	0	0	0.5	0
	703	0	0	0	0	0	0
	704	35	0	0	0	28	0
	705	4	0	0	0	2.5	0
	706	27.5	0	0	0	15	0
	707	4	0	0	0	1.5	0
	708	0	0	0	0	0	0
	709	11.5	0	0	0	9	0
	710	31	0	0	0	29	0
	711	4.5	0	0	0	4.5	0
	712	2	0	0	0	1.5	0
	713	19	0	0	0	5.5	0
	714	9.5	0	0.5	0	24.5	0
	715	3	0	1	0	2.5	0
	716	30	0	2.5	0	43	0
	717	10.5	0	3	0	13	0
	718	4.5	0	1.5	0	5.5	0
	719	21.5	0	0	0	51	0
	720	6.5	0	2	0	16.5	0
	721	2	0	0	0	3	0
	722	36.5	0	4	0	76.5	0
	723	11.5	0	0	0	36	0
	724	1.5	0	0	0	6.5	0
	725	38.5	0	4	0	70.5	0
	726	24.5	0	2	0	40	0
	727	2.5	0	0	0	10.5	0
	728	20.5	0	0.5	0	38	0
	729	0.5	0	0	0	0	0
	730	14	0	0.5	0	22.5	0
	731	31.5	0	2	0	43.5	0
	732	6.5	0	0.5	0	5.5	0
	733	3.5	0	0	0	2.5	0
	734	28	0	0.5	0	48	0
	735	15	0	0	0	29	0
	736	15	0	0.5	0	17	0
	737	5	0	1	0	5.5	0
	738	10.5	0	1	0	29	0
	739	31.5	0	0	0	64.5	0
	740	5.5	0	0	0	17.5	0
	741	40	0	1	0	57.5	0
	742	12.5	0	1.5	0	20.5	0
	743	2	0	0.5	0	2	0
	744	31.5	0	0.5	0	50	0
	745	24	1	0	0	42	0
	746	1	0	0	0	0.5	0
	747	0.5	0	0	0	0	0
	748	26	0	0	0	28.5	0
	749	1	0	0	0	1	0
	750	10	0	0	0	13.5	0
	751	17	0	0	0	6.5	0
	752	13	0	0	0	20	0
	753	8	0	0	0	9	0
	754	38	0.5	0	0	28.5	0
	755	22	0.5	0	0	24	0
	756	20.5	0	0	0	13.5	0
	757	9	0	0	0	4	0
	758	9	0	0	0	11	0
	759	29.5	0	0	0	36.5	0
	760	11	1.5	0	0	10.5	0
	761	20	0.5	2	0	23	0
	762	6	0	1.5	0	4.5	0
	763	2.5	0	0	0	2.5	0
	764	0	0	0	0	0.5	0
	765	14.5	0	2	0	11.5	0
	766	9	0	2.5	0	4.5	0
	767	3	0	0.5	0	2.5	0
	768	37.5	1.5	5.5	0	56.5	0
	769	10	0	3.5	0	17.5	0
	770	18.5	0.5	2	0	37	0
	771	30	0.5	3.5	0	30.5	0
	772	13.5	0.5	6	0	12	0
	773	7.5	0	4.5	0	5.5	0
	774	20	2	2.5	0	35.5	0
	775	1.5	0	0	0	1	0
	776	20.5	3	0.5	0	27	0
	777	37	3	3.5	0	52	0.5
	778	3.5	0	0	0	1.5	0
	779	19.5	0	1	0	22	0
	780	3.5	0	0.5	0	2	0
	781	7	0	0.5	0	11.5	0
	782	1	0	0.5	0	1.5	0
	783	10.5	0	2	0	6.5	0
	784	4.5	0	1.5	0	2.5	0
	785	13	0	1	0	14	0
	786	2	0	0	0	2.5	0
	787	3	0	1	0	0.5	0
	788	5.5	0	0	0	7	0
	789	9.5	0	1.5	0	7.5	0
	790	4	0	1.5	0	1.5	0
	791	36.5	1.5	0.5	0	35.5	0
	792	16.5	2	0	0	23	0
	793	2	0	0.5	0	0	0
	794	9	0	0	0	8	0
	795	8.5	0	0	0	4	0
	796	5.5	0	0.5	0	5.5	0
	797	22	0	0	0	24	0
	798	2.5	0	0	0	3	0
	799	28	0	0.5	0	19	0
	800	16.5	2.5	0	0	14	0
	801	10	0.5	0	0	7.5	0
	802	0	0	0	0	0	0
	803	9	0	0	0	6	0
	804	1	0	0	0	1	0
	805	38	0	0	0	13.5	0
	806	4	0	0	0	0	0
	807	27.5	0	0	0	23	0
	808	16	0	0	0	14.5	0
	809	20	0	0	0	6	0
	810	1	0	0	0	0.5	0
	811	11	0.5	0	0	4.5	0
	812	6.5	0.5	0	0	2.5	0
	813	37.5	0	0	0	7.5	0
	814	22.5	0.5	1.5	0	22	0
	815	2	0	0	0	2	0
	816	17.5	0	0.5	0	11	0
	817	16	0	2.5	0	15.5	0
	818	4.5	0	2.5	0	2.5	0
	819	15.5	0	4.5	0	21.5	0
	820	32.5	0.5	2.5	0	35.5	0
	821	7.5	0	0.5	0	4	0
	822	38	1	5.5	0	32	0
	823	13	0.5	3	0	6.5	0
	824	2.5	0	0.5	0	2	0
	825	4	0	1	0	1.5	0
	826	1.5	0	0	0	0.5	0
	827	23	1.5	0	0	25.5	0
	828	1.5	0	0	0	0	0
	829	7	0	1.5	0	4.5	0
	830	8	0	3	0	1.5	0
	831	3.5	0	0	0	1.5	0
	832	20	0	1.5	0	20.5	0
	833	9.5	0	0.5	0	12.5	0
	834	1	0	0	0	0	0
	835	0	0	0	0	0	0
	836	15.5	0	1.5	0	7.5	0
	837	10	0	0	0	13	0
	838	1.5	0	1	0	0	0
	839	23	0	1	0	43	0
	840	6.5	0	0.5	0	4	0
	841	0.5	0	0	0	0	0
	842	20	2.5	0	0	22.5	0
	843	1.5	0	0.5	0	0.5	0
	844	0.5	0	0	0	1.5	0
	845	10.5	0	0.5	0	9	0
	846	0	0	0	0	0	0
	847	24	0	0.5	0	21.5	0
	848	5.5	0	0.5	0	2	0
	849	28.5	0	0.5	0	29.5	0
	850	17.5	0	0	0	24	0
	851	16.5	0	0	0	9	0
	852	3.5	0	0	0	1.5	0
	853	17.5	1	0	0	15	0
	854	8	1	0	0	10	0
	855	2	0	0	0	0.5	0
	856	30.5	0	0	0	10	0
	857	23	0	0	0	17.5	0
	858	9.5	0	0	0	10.5	0
	859	18.5	0	0	0	5.5	0
	860	1	0	0	0	0	0
	861	14.5	0.5	0	0	2.5	0
	862	1.5	1	0	0	1.5	0
	863	36.5	0	0	0	7	0
	864	2	0	0	0	1	0
	865	13	0	0	0	3	0
	866	10	0	0	0	8.5	0
	867	10	0	0	0	2.5	0
	868	5	2	0	0	2	0
	869	20	0	0	0	0.5	0
	870	1	0	0.5	0	2.5	0
	871	28.5	0	0	0	51.5	0
	872	11	0	0.5	0	38.5	0
	873	14	0.5	2	0	37.5	0
	874	3	0	0.5	0	8.5	0
	875	2	0	0.5	0	5	0
	876	33	2.5	0.5	0	61	0
	877	3.5	0	0.5	0	9.5	0
	878	0.5	0	0	0	2	0
	879	23.5	3	0.5	0	63	0.5
	880	7.5	0.5	0.5	0	21.5	0
	881	1	0	0	0	9	0
	882	0.5	0	0	0	1.5	0
	883	1.5	0	0	0	2.5	0
	884	16.5	0	0.5	0	19	0
	885	3	0	1	0	1	0
	886	38.5	0.5	3.5	0	75	0
	887	10	0	1.5	0	18	0
	888	2.5	0	0.5	0	3.5	0
	889	3.5	0	0.5	0	1.5	0
	890	31.5	0	2	0	63	0
	891	6	0	0	0	10.5	0
	892	25.5	0	1.5	0	44.5	0
	893	7.5	0	2	0	10	0
	894	1	0	0.5	0	0.5	0
	895	11	1	1	0	16.5	0
	896	7	0	0	0	10.5	0
	897	17	0	1	0	28.5	0
	898	3	0	0.5	0	2.5	0
	899	12.5	0	0	0	13.5	0
	900	31.5	0	0.5	0	40	0
	901	5	0	0	0	4.5	0
	902	34	0	2.5	0	26	0
	903	7.5	0	2.5	0	5	0
	904	6.5	0	0	0	3	0
	905	4.5	0	0	0	1.5	0
	906	21.5	0	1	0	4.5	0
	907	0.5	0	0	0	0	0
	908	0	0	0	0	0	0
	909	28.5	0	0	0	29.5	0
	910	24.5	0	0	0	13	0
	911	0.5	0	0	0	0	0
	912	12	0	0	0	2.5	0
	913	0	0	0	0	0	0
	914	2	0	0	0	0.5	0
	915	24	0	0	0	18.5	0
	916	15	0	0	0	14.5	0
	917	12.5	0	0	0	5	0
	918	2.5	0	0	0	0	0
	919	14	0	0	0	9	0
	920	5.5	0	0	0	3	0
	921	4.5	0	0	0	1.5	0
	922	13	0	0	0	7	0
	923	38.5	0	3.5	0	24.5	0
	924	13.5	0	1	0	6.5	0
	925	7.5	0	2.5	0	5	0
	926	3.5	0	2	0	4	0
	927	6.5	0	0.5	0	1.5	0
	928	5	0	0.5	0	4	0
	929	33	0	0	0	21.5	0
	930	6	0	0	0	4	0
	931	24	0	1.5	0	19	0
	932	8.5	0	2	0	8	0
	933	24	0	0	0	14	0
	934	2	0	0	0	2.5	0
	935	4.5	0	0	0	1	0
	936	1	0	0	0	1	0
	937	16.5	0	0	0	10	0
	938	4.5	0	1	0	5	0
	939	3	0	0.5	0	1.5	0
	940	4	0	0	0	2.5	0
	941	4.5	0	0	0	2	0
	942	21	0	0	0	20	0
	943	0.5	0	0	0	2	0
	944	9.5	0	0	0	16	0
	945	0	0	0	0	0.5	0
	946	10	0	0	0	8.5	0
	947	3	0	0.5	0	2	0
	948	9.5	0	0	0	13.5	0
	949	33.5	0	0	0	45.5	0
	950	38	0	0.5	0	37	0
	951	7.5	0	2	0	7	0
	952	1.5	0	0	0	4.5	0
	953	34.5	0	0	0	34	0
	954	20.5	0	0	0	21.5	0
	955	0.5	0	0	0	0.5	0
	956	14	0	0.5	0	13.5	0
	957	6.5	0	0	0	5	0
	958	0.5	0	0.5	0	0	0
	959	0	0	0	0	0.5	0
	960	39	0	0.5	0	40	0
	961	7	0	0.5	0	9	0
	962	25	0	0	0	34.5	0
	963	2	0	0	0	1.5	0
	964	25.5	0	0	0	20	0
	965	2.5	0	0	0	2.5	0
	966	19.5	0	0	0	14.5	0
	967	12	0	0	0	12.5	0
	968	10.5	0	0	0	7	0
	969	0	0	0	0	0	0
	970	1.5	0	0	0	0.5	0
	971	33.5	0	0	0	12.5	0
	972	2	0	0	0	0.5	0
	973	27.5	0	0.5	0	24	0
	974	23	0	0	0	21	0
	975	25.5	0	0	0	12.5	0
	976	1	0	0	0	0	0
	977	12.5	0.5	0	0	4	0
	978	4.5	1	0	0	3	0
	979	37	0	0	0	7.5	0
	980	13.5	0	1	0	39.5	0
	981	4.5	0	0.5	0	9	0
	982	11.5	0	0	0	36	0
	983	31	0	2	0	63	0
	984	11	0	0	0	22	0
	985	5	0	2	0	6.5	0
	986	3	0	1	0	4	0
	987	35	0	2	0	76	0.5
	988	10.5	0	0	0	35	0
	989	1.5	0	0	0	3	0
	990	20	0	1	0	66.5	0
	991	6	0	0	0	19	0
	992	28.5	0	3	0	58	0
	993	10	0	2	0	24.5	0
	994	3.5	0	2.5	0	7	0
	995	30.5	0	0	0	53.5	0.5
	996	16.5	0.5	0	0	36	0
	997	36	0.5	2	0	73	0
	998	2.5	0	0	0	1	0
	999	3	0	0.5	0	1	0
	1000	34	0	1	0	39.5	0
	1001	6.5	0	0.5	0	7	0
	1002	22.5	0.5	0.5	0	27.5	0
	1003	2.5	0	0	0	2.5	0
	1004	22.5	0	0.5	0	20	0
	1005	5	0	1.5	0	3	0
	1006	0	0	0	0	0	0
	1007	27.5	0	0.5	0	37	0
	1008	11.5	0	0.5	0	18	0
	1009	1.5	0	0	0	1.5	0
	1010	21	0	0.5	0	22.5	0
	1011	4	0	0	0	3	0
	1012	0	0	0	0	0	0
	1013	34.5	0	0	0	35	0
	1014	3	0	0	0	0	0
	1015	35.5	0	0	0	26	0
	1016	22.5	0	0	0	15.5	0
	1017	19	0	0	0	7	0
	1018	22	0	0	0	15.5	0
	1019	2.5	0	0	0	1.5	0
	1020	0.5	0	0	0	0.5	0
	1021	7.5	0	0	0	6	0
	1022	14.5	0	0	0	12.5	0
	1023	25.5	0	0	0	18	0
	1024	6	0	0.5	0	19.5	0
	1025	3	0	0.5	0	3.5	0
	1026	28.5	6.5	4.5	0	84	1
	1027	5	0	0	0	11.5	0
	1028	0	0	0	0	2	0
	1029	1	0	0	0	0	0
	1030	16.5	0	3	0	37	0
	1031	6.5	0	1.5	0	12	0
	1032	2	0	1	0	2.5	0
	1033	25	0.5	4	0	77.5	0
	1034	9	0	1	0	40	0.5
	1035	19	0	2.5	0	79	0
	1036	10	0	1.5	0	32.5	0
	1037	0	0	0	0	0	0
	1038	37.5	0	6	0	83.5	0
	1039	16	0	2	0	60	0
	1040	12.5	0	0.5	0	23	0
	1041	3	0	0.5	0	9.5	0
	1042	20	7.5	2	0	78	1
	1043	14.5	9.5	3	0	66.5	0.5
	1044	5.5	0	0	0	18.5	0
	1045	26.5	5	5.5	0.5	84	1.5
	1046	18	1	2	0	41	0
	1047	2.5	0	0.5	0	4	0
	1048	0.5	0	0	0	5.5	0
	1049	1.5	0	0.5	0	3.5	0
	1050	2	0	0.5	0	2.5	0
	1051	23.5	0	0.5	0	31	0
	1052	1	0	0	0	0	0
	1053	20.5	0	1	0	22.5	0
	1054	37.5	0	5.5	0	49	0
	1055	14	0	2.5	0	12	0
	1056	4	0	1	0	2	0
	1057	13.5	0	1.5	0	20.5	0
	1058	3	0	2	0	3.5	0
	1059	11.5	0	0.5	0	16	0
	1060	30	0	2.5	0	45	0
	1061	12	0	2.5	0	10	0
	1062	3.5	0	0.5	0	3.5	0
	1063	29.5	4.5	1.5	0	36.5	0
	1064	24	4	1	0	31	0
	1065	0.5	0	0	0	0	0
	1066	1.5	0	1	0	2.5	0
	1067	3.5	0	0	0	0.5	0
	1068	3.5	0	0.5	0	0	0
	1069	2	0	0	0	0.5	0
	1070	24	0	1	0	26	0
	1071	4	0	0	0	3.5	0
	1072	1.5	0	0.5	0	0	0
	1073	1	0	0	0	0	0
	1074	17	0	0	0	18.5	0
	1075	12.5	0	0.5	0	5	0
	1076	3	0	1	0	0.5	0
	1077	1.5	0	0.5	0	0	0
	1078	15.5	0	2	0	16	0
	1079	1	0	1	0	0	0
	1080	34	0	1	0	46	0
	1081	8	0	0	0	6.5	0
	1082	9	0	0.5	0	6.5	0
	1083	1.5	0	0.5	0	0.5	0
	1084	22	0	0.5	0	22.5	0
	1085	19	0	0	0	10	0
	1086	6	0	0	0	5	0
	1087	7.5	0	0	0	1	0
	1088	0	0	0	0	0	0
	1089	33.5	0	0	0	31.5	0
	1090	37	0	0.5	0	17	0
	1091	4	0	0.5	0	1.5	0
	1092	20	5.5	0	0	7.5	0
	1093	10.5	3.5	0	0	10	0
	1094	18	0	1	0	35.5	0
	1095	6.5	0	1	0	3	0
	1096	34.5	0	3.5	0	64.5	0
	1097	1.5	0	1.5	0	0.5	0
	1098	2.5	0	1	0	0.5	0
	1099	6	0	1.5	0	24	0
	1100	18	0.5	1	0	57.5	0
	1101	5	0	0	0	14.5	0
	1102	20.5	0	1	0	49.5	0
	1103	7.5	0	1	0	14	0
	1104	1.5	0	0.5	0	2	0
	1105	24.5	0	1.5	0	43.5	0
	1106	13	0	0.5	0	33	0
	1107	21.5	0	0	0	24.5	0
	1108	0	0	0	0	0	0
	1109	8	0	1	0	12.5	0
	1110	10.5	0	0	0	4.5	0
	1111	0.5	0	0	0	0	0
	1112	8.5	0.5	0.5	0	16	0
	1113	0	0	0	0	0	0
	1114	30	0	0.5	0	47	0
	1115	8	0	0	0	9.5	0
	1116	33.5	0	0.5	0	39	0
	1117	11	0	1.5	0	9	0
	1118	1.5	0	0.5	0	0.5	0
	1119	27.5	0	1	0	28.5	0
	1120	19.5	0.5	0	0	21	0
	1121	23.5	0	0	0	15	0
	1122	12	0	0	0	9.5	0
	1123	7	0	0	0	3	0
	1124	8	0	0	0	8	0
	1125	3	0	0	0	2.5	0
	1126	7	0	0	0	3.5	0
	1127	29.5	0	0	0	14.5	0
	1128	16	0	0	0	12	0
	1129	19	0	3	0	38	0
	1130	2	0	1	0	5	0
	1131	7.5	0	0	0	25.5	0
	1132	28.5	0	3	0	54	0
	1133	1.5	0	1	0	3	0
	1134	15	0	1.5	0	64	0
	1135	4.5	0	0.5	0	13	0
	1136	37	0	4.5	0	77	0.5
	1137	21	0	2.5	0	46.5	0
	1138	5	0	0.5	0	16	0
	1139	20	0	0.5	0	44	0
	1140	2.5	0	0.5	0	3.5	0
	1141	1	0	0	0	1	0
	1142	0.5	0	0	0	0.5	0
	1143	1.5	0	0	0	0.5	0
	1144	29.5	0	2	0	41.5	0
	1145	4.5	0	0.5	0	3	0
	1146	0.5	0	0.5	0	0	0
	1147	16.5	0	0	0	24	0
	1148	22	0	1.5	0	22	0
	1149	13	0	0	0	25.5	0
	1150	2	0	0	0	1	0
	1151	31.5	0	0	0	66	0
	1152	5	0	0	0	11.5	0
	1153	16	0	0.5	0	16.5	0
	1154	3	0	0	0	4	0
	1155	36.5	0	0	0	45	0
	1156	0.5	0	0	0	0	0
	1157	23.5	1	0.5	0	37.5	0
	1158	29.5	0	0	0	27	0
	1159	2	0	0	0	0.5	0
	1160	0	0	0	0	0	0
	1161	12	0	0	0	13	0
	1162	0	0	0	0	0	0
	1163	19	0	0	0	5.5	0
	1164	1	0	0	0	0	0
	1165	17.5	0	1	0	19	0
	1166	13	0	1	0	7.5	0
	1167	19.5	2.5	0	0	19.5	0
	1168	18.5	0	0	0	10	0
	1169	11	0	0	0	3	0
	1170	13.5	0	0	0	11.5	0
	1171	3.5	0	0	0	3.5	0
	1172	12.5	0	0	0	3.5	0
	1173	32.5	0.5	0	0	16.5	0
	1174	9	1.5	0	0	8.5	0
	1175	20	0	0	0	11.5	0
	1176	10	0	0	0	3.5	0
	1177	2.5	0	0	0	2.5	0
	1178	9.5	0	1.5	0	7.5	0
	1179	3.5	0	0.5	0	4	0
	1180	11.5	0	1	0	5	0
	1181	3.5	0	0	0	0.5	0
	1182	2	0	0	0	2	0
	1183	23	0	0	0	15	0
	1184	6.5	0	0	0	2	0
	1185	26	0	2	0	14.5	0
	1186	7.5	0	4	0	5.5	0
	1187	25.5	0	0.5	0	15.5	0
	1188	11.5	0	0	0	6.5	0
	1189	4.5	0	0	0	3.5	0
	1190	11.5	0	0	0	15.5	0
	1191	6	0	0	0	9	0
	1192	38.5	0	0.5	0	32	0
	1193	4.5	0	0.5	0	7	0
	1194	40	0	0.5	0	42.5	0
	1195	4	0	0	0	9	0
	1196	22.5	0	0	0	26	0
	1197	3.5	0	0	0	6.5	0
	1198	25.5	0	0	0	30.5	0
	1199	1.5	0	0.5	0	2	0
	1200	16	0	0	0	25.5	0
	1201	0	0	0	0	2.5	0
	1202	4.5	0	0	0	11.5	0
	1203	21.5	0	0.5	0	17.5	0
	1204	0.5	0	0	0	1	0
	1205	19.5	0	0	0	32.5	0
	1206	1	0	0	0	3.5	0
	1207	11	0	0	0	26	0
	1208	0	0	0	0	0.5	0
	1209	14.5	0	0	0	16	0
	1210	10	1	0	0	14.5	0
	1211	23.5	0	0	0	20.5	0
	1212	23	0	0.5	0	6.5	0
	1213	2.5	0	0	0	1	0
	1214	22	0	0	0	18.5	0
	1215	1.5	0	0	0	1.5	0
	1216	16	0	0	0	4.5	0
	1217	10	1	0	0	2.5	0
	1218	5.5	1.5	0	0	3.5	0
	1219	28.5	0	0	0	6	0
	1220	2	0	0	0	2	0
	1221	15	0	0	0	1	0
	1222	16.5	0	0	0	7.5	0
	1223	10	0	0	0	1.5	0
	1224	17.5	0	0	0	1.5	0
	1225	32	0	0.5	0	48	0
	1226	8.5	0	0.5	0	13.5	0
	1227	2.5	0	0	0	1.5	0
	1228	17.5	0	0.5	0	35	0
	1229	3.5	0	0	0	6.5	0
	1230	23	0	2	0	28	0
	1231	3.5	0	0.5	0	3	0
	1232	28.5	0	1.5	0	45	0
	1233	6	0	0	0	14.5	0
	1234	17.5	0	0	0	33	0
	1235	4.5	0	0	0	10	0
	1236	29	0.5	7.5	0	40.5	0
	1237	4.5	0	0	0	7	0
	1238	2.5	0	0	0	2	0
	1239	16	0	1	0	16.5	0
	1240	6	0	0.5	0	3.5	0
	1241	1.5	0	0	0	2.5	0
	1242	8.5	0	0	0	9	0
	1243	1.5	0	0	0	1	0
	1244	25	0	0	0	30.5	0
	1245	11.5	0	0.5	0	5.5	0
	1246	10	0	0.5	0	13	0
	1247	25.5	0	0	0	35.5	0
	1248	7	0	0	0	9	0
	1249	21	0	0	0	8	0
	1250	1.5	0	0	0	0.5	0
	1251	0.5	0	0.5	0	0.5	0
	1252	18.5	0	0	0	17.5	0
	1253	1	0	0	0	1	0
	1254	35.5	0	0	0	20	0
	1255	6	0	0	0	2.5	0
	1256	35	0	0	0	34.5	0
	1257	19	0	0	0	23.5	0
	1258	35.5	0	0	0	27	0
	1259	13	0	0	0	3.5	0
	1260	17	0	0.5	0	27	0
	1261	3	0	0.5	0	5	0
	1262	2	0	0	0	1	0
	1263	7.5	0.5	0.5	0	18.5	0
	1264	0	0	0	0	0	0
	1265	32	1	3	0	50.5	0
	1266	15	0	3	0	16.5	0
	1267	24.5	0	1.5	0	57	0.5
	1268	6	0	1	0	14	0
	1269	3	0	0	0	5	0
	1270	9.5	0	3	0	12.5	0
	1271	3	0	1	0	3	0
	1272	17.5	0.5	0.5	0	29.5	0
	1273	0.5	0	0	0	0.5	0
	1274	8.5	1	0.5	0	26.5	0
	1275	3.5	0	0.5	0	4	0
	1276	3	0	1	0	1.5	0
	1277	2	0	0	0	1.5	0
	1278	19.5	0	2	0	20.5	0
	1279	9.5	0	0.5	0	15	0
	1280	0.5	0	0	0	0.5	0
	1281	11.5	0	0.5	0	7	0
	1282	3.5	0	2	0	1.5	0
	1283	9	0	0	0	15.5	0
	1284	0.5	0	0	0	0	0
	1285	30	0	0	0	46	0
	1286	35.5	0	1.5	0	28.5	0
	1287	9	0	2	0	6.5	0
	1288	39	0	1	0	35	0
	1289	1.5	0	0	0	0	0
	1290	18	1	0	0	23	0
	1291	2	0	0.5	0	0.5	0
	1292	1.5	0	0.5	0	0	0
	1293	1	0	0	0	0	0
	1294	5.5	0	0	0	5	0
	1295	7	0	0.5	0	1.5	0
	1296	32	0	0	0	31.5	0
	1297	17	0	0	0	22.5	0
	1298	3.5	0	0	0	3.5	0
	1299	25	0	0	0	13.5	0
	1300	27	0.5	0	0	13	0
	1301	13	2.5	0	0	11	0
	1302	34.5	0	0.5	0	9	0
	1303	23.5	0	0	0	17	0
	1304	12.5	0	0	0	11	0
	1305	16	0	0	0	5.5	0
	1306	12.5	0.5	0	0	3.5	0
	1307	6.5	0	0	0	2.5	0
	1308	16	0	0	0	16.5	0
	1309	0	0	0	0	0	0
	1310	7.5	0	0	0	7.5	0
	1311	13	0	0.5	0	11.5	0
	1312	20	0	0	0	25	0
	1313	37	0	0	0	43.5	0
	1314	6.5	0	0	0	8.5	0
	1315	10	0	0	0	4.5	0
	1316	1	0	0	0	1	0
	1317	1.5	0	0	0	0.5	0
	1318	25.5	0	1	0	14.5	0
	1319	2.5	0	0	0	0	0
	1320	1.5	0	0	0	0	0
	1321	9.5	0	0	0	7	0
	1322	7.5	0	0	0	6	0
	1323	29	0	0	0	19.5	0
	1324	7.5	0	0	0	5	0
	1325	13.5	0	0	0	12.5	0
	1326	30.5	0	0	0	30	0
	1327	2.5	0	0	0	2.5	0
	1328	5	0	0	0	2	0
	1329	1	0	0	0	0	0
	1330	8.5	0	0	0	5	0
	1331	7	0	0	0	3.5	0
	1332	24.5	0	0	0	20	0
	1333	24.5	0	0	0	16	0
	1334	10.5	0	0	0	9	0
	1335	27.5	0	0	0	25.5	0
	1336	3.5	0	0	0	3	0
	1337	29.5	0	0.5	0	22	0
	1338	8	0	0	0	1	0
	1339	33	0	0	0	39.5	0
	1340	6.5	0	0	0	8.5	0
	1341	4	0	0	0	3.5	0
	1342	24.5	0	0.5	0	29	0
	1343	11	0	2	0	7	0
	1344	29.5	0	0.5	0	31.5	0
	1345	7.5	0	1.5	0	9.5	0
	1346	15.5	0	0	0	22.5	0
	1347	2.5	0	0	0	4	0
	1348	22	0	3	0	27.5	0
	1349	4	0	0	0	2.5	0
	1350	1.5	0	0	0	0	0
	1351	3	0	0	0	1	0
	1352	17	0	1	0	16	0
	1353	5	0	0	0	3.5	0
	1354	3.5	0	0	0	1.5	0
	1355	3	0	0	0	2.5	0
	1356	30.5	0	0	0	26	0
	1357	0.5	0	0	0	0	0
	1358	18.5	0	0	0	16	0
	1359	21.5	0	0	0	12.5	0
	1360	30.5	0	0.5	0	26.5	0
	1361	3	0	0	0	1.5	0
	1362	11.5	0	0	0	11	0
	1363	21	0	1	0	15	0
	1364	0	0	0	0	0	0
	1365	1	0	0	0	0	0
	1366	9.5	0	0	0	4	0
	1367	20.5	0	0	0	11	0
	1368	0.5	0	0	0	0.5	0
	1369	10.5	0	0	0	5.5	0
	1370	13.5	0	0	0	9.5	0
	1371	2	0	0	0	1	0
	1372	7	0	0	0	5.5	0
	1373	16.5	0	0	0	7.5	0
	1374	18.5	0	0	0	16.5	0
	1375	2.5	0	0	0	1	0
	1376	0.5	0	0	0	1	0
	1377	7	0	0	0	5.5	0
	1378	1	0	0	0	0.5	0
	1379	9.5	0	0.5	0	6.5	0
	1380	9.5	0	1	0	12.5	0
	1381	1.5	0	0	0	1.5	0
	1382	28.5	0	0.5	0	34.5	0
	1383	32.5	0	1.5	0	37.5	0
	1384	10.5	0	1	0	17.5	0
	1385	2	0	0	0	0.5	0
	1386	4	0	0	0	3	0
	1387	2.5	0	0	0	2	0
	1388	1	0	0	0	2	0
	1389	13	0	0	0	7.5	0
	1390	4	0	0	0	3	0
	1391	38.5	0	0	0	18.5	0
	1392	9.5	0	0	0	5	0
	1393	0.5	0	0	0	0	0
	1394	7	0	0	0	7	0
	1395	34.5	0	0	0	30	0
	1396	2.5	0	0	0	2.5	0
	1397	7.5	0	0	0	3.5	0
	1398	4	0	0	0	0.5	0
	1399	32	0	0	0	43.5	0
	1400	4.5	0	0	0	9	0
	1401	2	0	0	0	2.5	0
	1402	24	0	0	0	32	0
	1403	4.5	0	0	0	2.5	0
	1404	0.5	0	0	0	0	0
	1405	24.5	0	1.5	0	24.5	0
	1406	6	0	0.5	0	7	0
	1407	4.5	0	2	0	3.5	0
	1408	29.5	0	1.5	0	39	0
	1409	7	0	0	0	10.5	0
	1410	17	0	0	0	30	0
	1411	37	0	2	0	38.5	0
	1412	5.5	0	0	0	6	0
	1413	0	0	0	0	0	0
	1414	1	0	0	0	1.5	0
	1415	14.5	0	0	0	12.5	0
	1416	2.5	0	0	0	1	0
	1417	1	0	0	0	0.5	0
	1418	11.5	0	0	0	8.5	0
	1419	27.5	0	0.5	0	14.5	0
	1420	5	0	0	0	2	0
	1421	18	0	0	0	17.5	0
	1422	4	0	0	0	3.5	0
	1423	13.5	0	0	0	3.5	0
	1424	29	0	0	0	14	0
	1425	3	0	0	0	0.5	0
	1426	12	0	0	0	8.5	0
	1427	14	0	0	0	4.5	0
	1428	23	0	0	0	14	0
	1429	13	0	0	0	9.5	0
	1430	17.5	0	0	0	10.5	0
	1431	5	0	0	0	1.5	0
	1432	5	0	0.5	0	18.5	0
	1433	3	0	0	0	7	0
	1434	27.5	0	0	0	49.5	0
	1435	35.5	0	0.5	0	48	0
	1436	9	0	0.5	0	10.5	0
	1437	36.5	0	1	0	64.5	0
	1438	20	0	0	0	43	0
	1439	3.5	0	0	0	15.5	0
	1440	33	0	0.5	0	48.5	0
	1441	4	0	0	0	2.5	0
	1442	1	0	0	0	2.5	0
	1443	26	0	0.5	0	27	0
	1444	5.5	0	0	0	6	0
	1445	1.5	0	0.5	0	0	0
	1446	10	0	0	0	9	0
	1447	3	0	0	0	1	0
	1448	32.5	0	0	0	41	0
	1449	15.5	0	0	0	7	0
	1450	11.5	0	0	0	20	0
	1451	25	0	0	0	39.5	0
	1452	3.5	0	0.5	0	6.5	0
	1453	0	0	0	0	0	0
	1454	0	0	0	0	0	0
	1455	30.5	0	0	0	11.5	0
	1456	0.5	0	0.5	0	0	0
	1457	5.5	0	0	0	4	0
	1458	23	0	0	0	22	0
	1459	37	0	0	0	17.5	0
	1460	8.5	0	0	0	2	0
	1461	7.5	0	0	0	8.5	0
	1462	20.5	0	0	0	28	0
	1463	4	0	0	0	5.5	0
	1464	2	0	0	0	1.5	0
	1465	17.5	0	0	0	3	0
	1466	1	0	0	0	1	0
	1467	13.5	0	1	0	13	0
	1468	3.5	0	0	0	3.5	0
	1469	19.5	0	1.5	0	36	0
	1470	9.5	0	0	0	11.5	0
	1471	17.5	0	1	0	13	0
	1472	5	0	2	0	6	0
	1473	3.5	0	0	0	4.5	0
	1474	34	0	2.5	0	38	0
	1475	9	0	2	0	16.5	0
	1476	19.5	0	0.5	0	39	0
	1477	2	0	0	0	2.5	0
	1478	13.5	0	1.5	0	15.5	0
	1479	9	0	0.5	0	6	0
	1480	35	10.5	0	0	60.5	0
	1481	19	0	1.5	0	14.5	0
	1482	13	0	2.5	0	5.5	0
	1483	3	0	1	0	4	0
	1484	4.5	0	1	0	1.5	0
	1485	18	0	0	0	24.5	0
	1486	4	0	0.5	0	4.5	0
	1487	33	0	1.5	0	61	0
	1488	4.5	0	0.5	0	15	0
	1489	1	0	0	0	0	0
	1490	22	0	0.5	0	12	0
	1491	8.5	0	1.5	0	7.5	0
	1492	2.5	0	0.5	0	0	0
	1493	17.5	0	1.5	0	29	0
	1494	3	0	0	0	7.5	0
	1495	31.5	0	1	0	60	0
	1496	8	0	0	0	18	0
	1497	1.5	0	0	0	4.5	0
	1498	27.5	0	1.5	0	21	0
	1499	5.5	0	1.5	0	4	0
	1500	4	0	0.5	0	2.5	0
	1501	1	0	0	0	1.5	0
	1502	1.5	0	0	0	0	0
	1503	1.5	0	0	0	2.5	0
	1504	18.5	0	2.5	0	14	0
	1505	5	0	0	0	3	0
	1506	26	0	0.5	0	21.5	0
	1507	3	0	0	0	2.5	0
	1508	8	0	0	0	8.5	0
	1509	23	0	0.5	0	9	0
	1510	5.5	0	0.5	0	0.5	0
	1511	20	0	0	0	23	0
	1512	10	0	0	0	16.5	0
	1513	2	0	0	0	2	0
	1514	3.5	0	0	0	1	0
	1515	1	0	0	0	0	0
	1516	0	0	0	0	0.5	0
	1517	27	0	1	0	9	0
	1518	0	0	0	0	0	0
	1519	1	0	0.5	0	0	0
	1520	1	0	0	0	0.5	0
	1521	7	0	0	0	8	0
	1522	25.5	0	0	0	3	0
	1523	17	0	0	0	16.5	0
	1524	5.5	0	0	0	7	0
	1525	24.5	0	0.5	0	9.5	0
	1526	0	0	0	0	0	0
	1527	20.5	0	0	0	2	0
	1528	8	0	0	0	3.5	0
	1529	27.5	0.5	0	0	26.5	0
	1530	10.5	0	0	0	0	0
	1531	0.5	0	0	0	0	0
	1532	8.5	0	0	0	8	0
	1533	30.5	0	0	0	37	0
	1534	3.5	0	0	0	4	0
	1535	20.5	0	0	0	5	0
	1536	2	0	0	0	0	0
	1537	37.5	0	0.5	0	47	0
	1538	6	0	0	0	8	0
	1539	1	0	0	0	5.5	0
	1540	3	0	0	0	2.5	0
	1541	26	0	0	0	29	0
	1542	4.5	0	0	0	4	0
	1543	0.5	0	0	0	0.5	0
	1544	18.5	0	1.5	0	20	0
	1545	5.5	0	3.5	0	6	0
	1546	1	0	0.5	0	1	0
	1547	4	0	0.5	0	1.5	0
	1548	21.5	0	1.5	0	31.5	0
	1549	0.5	0	0	0	2	0
	1550	13.5	0	0	0	19	0
	1551	20	0	6	0	26	0
	1552	4	0	1	0	11	0
	1553	8.5	0	0	0	9	0
	1554	1.5	0	0	0	2.5	0
	1555	3.5	0	0	0	2	0
	1556	4.5	0	0	0	3.5	0
	1557	9	0	0	0	5	0
	1558	0	0	0	0	0	0
	1559	24	0	0	0	21	0
	1560	3.5	0	0	0	1	0
	1561	23.5	0	1	0	14	0
	1562	36	0	1	0	31.5	0
	1563	19	0	0	0	20	0
	1564	3.5	0	0	0	1	0
	1565	25.5	0	1.5	0	18.5	0
	1566	6	0	0	0	5	0
	1567	0.5	0	0	0	0	0
	1568	8	0	0	0	2.5	0
	1569	35	0	0	0	17	0
	1570	1.5	0	0	0	1.5	0
	1571	20.5	0	0	0	13.5	0
	1572	0.5	0	0	0	0.5	0
	1573	17.5	0	0	0	3.5	0
	1574	1.5	0	0	0	0	0
	1575	25	0	0.5	0	18	0
	1576	4.5	0	0	0	1.5	0
	1577	16	0	0	0	5	0
	1578	10.5	0	0	0	10.5	0
	1579	32.5	0	0	0	42	0
	1580	12.5	0	0	0	6	0
	1581	4	0	2	0	1.5	0
	1582	11.5	0	0.5	0	14.5	0
	1583	1.5	0	0.5	0	2	0
	1584	25	0	0	0	38	0
	1585	4	0	0	0	5.5	0
	1586	17.5	0	0.5	0	11.5	0
	1587	4.5	0	0	0	2	0
	1588	16.5	0	0	0	6.5	0
	1589	3.5	0	0	0	1.5	0
	1590	1.5	0	0	0	0	0
	1591	8	0	0	0	6.5	0
	1592	28	0	0	0	27	0
	1593	3	0	0	0	2.5	0
	1594	11	0	0	0	2.5	0
	1595	8.5	0	0	0	6	0
	1596	31.5	0	0	0	33.5	0
	1597	10	0	0	0	3	0
	1598	9.5	0	0	0	2	0
	1599	8.5	0	0	0	2.5	0
	1600	22.5	0	0	0	18.5	0
	1601	38.5	0	0	0	8.5	0
	1602	9	0	0	0	1	0
	1603	36	0	0	0	26	0
	1604	6	0	0	0	4.5	0
	1605	13	0	0	0	12	0
	1606	32	0	0	0	9.5	0
	1607	6	0	0	0	1	0
	1608	18	0	0	0	20.5	0
	1609	2.5	0	0	0	2.5	0
	1610	36	0	0	0	44	0
	1611	9	0	0	0	11.5	0
	1612	8.5	0	1.5	0	10	0
	1613	7	0	1	0	6	0
	1614	3.5	0	0	0	0.5	0
	1615	13.5	0	1	0	19.5	0
	1616	4.5	0	0.5	0	8	0
	1617	30	0	0.5	0	44.5	0
	1618	9	0	0	0	11.5	0
	1619	34	0	0.5	0	40	0
	1620	6	0	0	0	4.5	0
	1621	2	0	0	0	1.5	0
	1622	1.5	0	0	0	1	0
	1623	14	0	0.5	0	8.5	0
	1624	5	0	0	0	4	0
	1625	2.5	0	0	0	2	0
	1626	2	0	0	0	1	0
	1627	23.5	0	1	0	18	0
	1628	17.5	0	0.5	0	9	0
	1629	2	0	0	0	2	0
	1630	24	0	0.5	0	25	0
	1631	12	0	0	0	14.5	0
	1632	25	0	1.5	0	16	0
	1633	4.5	0	0	0	2	0
	1634	0	0	0	0	0	0
	1635	15	0	0	0	7	0
	1636	0.5	0	0	0	0	0
	1637	16.5	0	0	0	11	0
	1638	1.5	0	0	0	0.5	0
	1639	3.5	0	0	0	3	0
	1640	5.5	0	0	0	1	0
	1641	14.5	0	0	0	13.5	0
	1642	1.5	0	0	0	1	0
	1643	36	0	0	0	37	0
	1644	6	0	0	0	5.5	0
	1645	21.5	0	0	0	9.5	0
	1646	10	0	0	0	1.5	0
	1647	10.5	0	0	0	3.5	0
	1648	26.5	0	0	0	19	0
	1649	6	0	0	0	4.5	0
	1650	22.5	0	0	0	19.5	0
	1651	13	0	0	0	2	0
	1652	8	0	0	0	0.5	0
	1653	10.5	0	0	0	10	0
	1654	25.5	0	0	0	28.5	0
	1655	4.5	0	0	0	7	0
	1656	13.5	0	0	0	7	0
	1657	38	0	1	0	43	0
	1658	7.5	0	0	0	9	0
	1659	1.5	0	0	0	1	0
	1660	24	0	0	0	31	0
	1661	3.5	0	0	0	4	0
	1662	16.5	0	1.5	0	9.5	0
	1663	1	0	0	0	1.5	0
	1664	12.5	0	0	0	4.5	0
	1665	2	0	0	0	2	0
	1666	30	0	0	0	27.5	0
	1667	0	0	0	0	0	0
	1668	6	0	0	0	1.5	0
	1669	0.5	0	0	0	0	0
	1670	37.5	0	0	0	31.5	0
	1671	3.5	0	0	0	3.5	0
	1672	13.5	0	0.5	0	18	0
	1673	12.5	0	0.5	0	1	0
	1674	0.5	0	0	0	0	0
	1675	8.5	0	0	0	2	0
	1676	18	0	0	0	21.5	0
	1677	39.5	0.5	1	0	54.5	0
	1678	6	0	0	0	17.5	0
	1679	19.5	0	1	0	11.5	0
	1680	5.5	0	2	0	5.5	0
	1681	14	0	0.5	0	24	0
	1682	35	0	0	0	59.5	0
	1683	21.5	0	1	0	15	0
	1684	0	0	0	0	0.5	0
	1685	2.5	0	0	0	2.5	0
	1686	0	0	0	0	0	0
	1687	20.5	0	0.5	0	11	0
	1688	2.5	0	0.5	0	1.5	0
	1689	18	0	0.5	0	17	0
	1690	2	0	0	0	1.5	0
	1691	5	0	0	0	12	0
	1692	19	0	0.5	0	6	0
	1693	20	0	1	0	24.5	0
	1694	39.5	0.5	0.5	0	48	0
	1695	7	0	1	0	11	0
	1696	1	0	0	0	1.5	0
	1697	19.5	0	0	0	11	0
	1698	3.5	0	0	0	0.5	0
	1699	24.5	0	0	0	7.5	0
	1700	12.5	0	0	0	7	0
	1701	2.5	0	0	0	4	0
	1702	15.5	0	0	0	2	0
	1703	9.5	0	0	0	8.5	0
	1704	37.5	0	0	0	42	0
	1705	1	0	0	0	3	0
	1706	21	0	1	0	5.5	0
	1707	10.5	0	0	0	2	0
	1708	12.5	0	0	0	10.5	0
	1709	5.5	0	0	0	3	0
	1710	35.5	0	0.5	0	25	0
	1711	18	0	3	0	9.5	0
	1712	40	0	1.5	0	48	0
	1713	10.5	0	0.5	0	10.5	0
	1714	26	0	0.5	0	28.5	0
	1715	6	0	0	0	6.5	0
	1716	36	0	2	0	36.5	0
	1717	16.5	0	3	0	14	0.5
	1718	4	0	0	0	4	0
	1719	1	0	0	0	1.5	0
	1720	0.5	0	0	0	0	0
	1721	12.5	0	0	0	7.5	0
	1722	6	0	0	0	2.5	0
	1723	4.5	0	0	0	0	0
	1724	8.5	0	0	0	4.5	0
	1725	39.5	0	0	0	30.5	0
	1726	36	0	0.5	0	21	0
	1727	7	0	0	0	3.5	0
	1728	1	0	0.5	0	1	0
	1729	10.5	0	1	0	6	0
	1730	26	0	0	0	25	0
	1731	36	0	0.5	0	25	0
	1732	10.5	0	0.5	0	5.5	0
	1733	1	0	0	0	0.5	0
	1734	9	0	0	0	1.5	0
	1735	7.5	0	0	0	3	0
	1736	23	0	0	0	13.5	0
	1737	27	0	0	0	7.5	0
	1738	3.5	0	0	0	0.5	0
	1739	38.5	0	0	0	25	0
	1740	14.5	0	0	0	12	0
	1741	29.5	0	0	0	14.5	0
	1742	29.5	0	0	0	34.5	0
	1743	2	0	0	0	1	0
	1744	24.5	0	1.5	0	25	0
	1745	7.5	0	0.5	0	9.5	0
	1746	5.5	0	1.5	0	7	0
	1747	2.5	0	0.5	0	2.5	0
	1748	29.5	0	2.5	0	43.5	0
	1749	6	0	1	0	8	0
	1750	21.5	0	0	0	29.5	0
	1751	5.5	0	0	0	9	0
	1752	25.5	0	4	0	28	0
	1753	1	0	0	0	1	0
	1754	11	0	0	0	7.5	0
	1755	4.5	0	0	0	1	0
	1756	4	0	0	0	4	0
	1757	10.5	0	0	0	6.5	0
	1758	30.5	0	0	0	14	0
	1759	8.5	0	0.5	0	2.5	0
	1760	1.5	0	0	0	0	0
	1761	9	0	0	0	7.5	0
	1762	24	0	0	0	22	0
	1763	4	0	0	0	3.5	0
	1764	37	0	0	0	27.5	0
	1765	7	0	0	0	6	0
	1766	9	0	0	0	0.5	0
	1767	25	0	0	0	17.5	0
	1768	21	0	0	0	6	0
	1769	4	0	0	0	1	0
	1770	28	0	0	0	19.5	0
	1771	2.5	0	0	0	2	0
	1772	19	0	0	0	15	0
	1773	26.5	0	0	0	11	0
	1774	12.5	0	0	0	16	0
	1775	37	0	0	0	47	0
	1776	3.5	0	0	0	7	0
	1777	14	0	1.5	0	13	0
	1778	2	0	1	0	2	0
	1779	9.5	0	0.5	0	14.5	0
	1780	5	0	0.5	0	4.5	0
	1781	26.5	0	0	0	40.5	0
	1782	4.5	0	0	0	8	0
	1783	14.5	0	0.5	0	18.5	0
	1784	3.5	0	0	0	2	0
	1785	1	0	0	0	0	0
	1786	1.5	0	0	0	1	0
	1787	0	0	0	0	0	0
	1788	17	0	1.5	0	12.5	0
	1789	4	0	0	0	4	0
	1790	1.5	0	0	0	1.5	0
	1791	2.5	0	0	0	2	0
	1792	21.5	0	0	0	17	0
	1793	0	0	0	0	0	0
	1794	15.5	0	0	0	6	0
	1795	16	0	0	0	15	0
	1796	30.5	0	0	0	36	0
	1797	3.5	0	0	0	4.5	0
	1798	18.5	0	0	0	9	0
	1799	18	0	0	0	4.5	0
	1800	1	0	0	0	0.5	0
	1801	35.5	0	0	0	31	0
	1802	9	0	0	0	8	0
	1803	0.5	0	0	0	0	0
	1804	26.5	0	0	0	26.5	0
	1805	15	0	0	0	6	0
	1806	0	0	0	0	0	0
	1807	6	0	0	0	0.5	0
	1808	37.5	4	0	0	22	0
	1809	5.5	0	0	0	2	0
	1810	2.5	0	0	0	2	0
	1811	29.5	0	0	0	8.5	0
	1812	2	0	0	0	0	0
	1813	9	0	0	0	0	0
	1814	20	0	0.5	0	22	0
	1815	10.5	0	0	0	12.5	0
	1816	28.5	0	1	0	31	0
	1817	1	0	0	0	2	0
	1818	2	0	0.5	0	1.5	0
	1819	1.5	0	0.5	0	3	0
	1820	11	0	1.5	0	10.5	0
	1821	1.5	0	1	0	0.5	0
	1822	15	0	0.5	0	8.5	0
	1823	2	0	0	0	2.5	0
	1824	6	0	0	0	9.5	0
	1825	27	0	0.5	0	23	0
	1826	1	0	0	0	0.5	0
	1827	0	0	0	0	1	0
	1828	0.5	0	0	0	0	0
	1829	27	0	0	0	26.5	0
	1830	12.5	0	0	0	13.5	0
	1831	2	0	0	0	3	0
	1832	1.5	0	0	0	1.5	0
	1833	12	0	0	0	12	0
	1834	9.5	0	0	0	9	0
	1835	6	0	0	0	5.5	0
	1836	23	0	0	0	13	0
	1837	1	0	0	0	0.5	0
	1838	30	0	2	0	28	0
	1839	1	0	1	0	4	0
	1840	2.5	0	0.5	0	3.5	0
	1841	2	0	0	0	3	0
	1842	1	0	0	0	2.5	0
	1843	4.5	0	2.5	0	6	0
	1844	0.5	0	0	0	1	0
	1845	5.5	0	2.5	0	8	0
	1846	1.5	0	1	0	2	0
	1847	10.5	0	0	0	12.5	0
	1848	18.5	0	1	0	18	0
	1849	3.5	0	0.5	0	3.5	0
	1850	3	0	0	0	1	0
	1851	17.5	0	0	0	19	0
	1852	12	0	0	0	13.5	0
	1853	0	0	0	0	0	0
	1854	14	0	1	0	15	0
	1855	14.5	0	0	0	11.5	0
	1856	9	0	0	0	7.5	0
	1857	28	0	0.5	0	22.5	0
	1858	15	0	0	0	13.5	0
	1859	8.5	0	0	0	4.5	0
	1860	18	0	0	0	5.5	0
	1861	19	0	0.5	0	17	0
	1862	2.5	0	0	0	2	0
	1863	39.5	0	0	0	43.5	0
	1864	6	0	0	0	7.5	0
	1865	38	0	2	0	37.5	0
	1866	8	0	1.5	0	6.5	0
	1867	14	0	0	0	18	0
	1868	30	0	0	0	34.5	0
	1869	1.5	0	0	0	0.5	0
	1870	9	0	0	0	4	0
	1871	4	0	0	0	2	0
	1872	1.5	0	0	0	1	0
	1873	7	0	0	0	5	0
	1874	7.5	0	0	0	2.5	0
	1875	0	0	0	0	0	0
	1876	34.5	0	0	0	34	0
	1877	3	0	0	0	3	0
	1878	35.5	0	0	0	25.5	0
	1879	10.5	0	0	0	6	0
	1880	6.5	0	0	0	2.5	0
	1881	26.5	0	0	0	18	0
	1882	1.5	0	0	0	0.5	0
	1883	21	0	0	0	9.5	0
	1884	7	0	0	0	5	0
	1885	0.5	0	0	0	0.5	0
	1886	20	0	0	0	17.5	0
	1887	1	0	0	0	1	0
	1888	29	0	0	0	18.5	0
	1889	16	0	0	0	18	0
	1890	11.5	0	0	0	12.5	0
	1891	35.5	0	1.5	0	38	0
	1892	3	0	0	0	5.5	0
	1893	2.5	0	0	0	1	0
	1894	0	0	0	0	2	0
	1895	9.5	0	1	0	7.5	0
	1896	1.5	0	1	0	1	0
	1897	15	0	0	0	13	0
	1898	0	0	0	0	0	0
	1899	28.5	0	1.5	0	25	0
	1900	0	0	0	0	0.5	0
	1901	27.5	0	0	0	22	0
	1902	10	0	0	0	9.5	0
	1903	3.5	0	0	0	2.5	0
	1904	18.5	0	0.5	0	18	0
	1905	11.5	0	0	0	7	0
	1906	6.5	0	0	0	6	0
	1907	26	0	0	0	16	0
	1908	1	0	0	0	0.5	0
	1909	18.5	0	2.5	0	20	0
	1910	0.5	0	0	0	0.5	0
	1911	10.5	0	0	0	16.5	0
	1912	0	0	0	0	0	0
	1913	34.5	0	2	0	41	0
	1914	1	0	0.5	0	2	0
	1915	1.5	0	0	0	1.5	0
	1916	3	0	0.5	0	4	0
	1917	0.5	0	0	0	2	0
	1918	0.5	0	0.5	0	0.5	0
	1919	11	0	2	0	15	0
	1920	11	0	0.5	0	15.5	0
	1921	6	0	0.5	0	8	0
	1922	23	0	2.5	0	27.5	0
	1923	4	0	0	0	3	0
	1924	29.5	0	1	0	27.5	0
	1925	0	0	0	0	0	0
	1926	18	0	0	0	17.5	0
	1927	3	0	0	0	3.5	0
	1928	17	0	0	0	16	0
	1929	23	0	0	0	17.5	0
	1930	4.5	0	0	0	2.5	0
	1931	0.5	0	0	0	0.5	0
	1932	9	0	0	0	6.5	0
	1933	21	0	0	0	14.5	0
	1934	4.5	0	0	0	3	0
	1935	10	0	0	0	10	0
	1936	13	0	0.5	0	6.5	0
	1937	14	0	0	0	10	0
	1938	6.5	0	0	0	6.5	0
	1939	37.5	0	0	0	21	0
	1940	1.5	0	0	0	4	0
	1941	1.5	0	0	0	2.5	0
	1942	17	0	0	0	23.5	0
	1943	7	0	0	0	12.5	0
	1944	7	0	0	0	8.5	0
	1945	4	0	0	0	4.5	0
	1946	1.5	0	0	0	4	0
	1947	20.5	0	0	0	16	0
	1948	27.5	3.5	0	0	36	0
	1949	4.5	0	0	0	3	0
	1950	2.5	0	0	0	1	0
	1951	12.5	0	0	0	4.5	0
	1952	25.5	4	0	0	20	0
	1953	7	0	0	0	1	0
	1954	28	0	0	0	9	0
	1955	2.5	0	0	0	0	0
	1956	1.5	0	0	0	0	0
	1957	0	0	0	0	0	0
	1958	12.5	0	0	0	1.5	0
	1959	2	0	0	0	3	0
	1960	1	0	0	0	2.5	0
	1961	3	0	0	0	3	0
	1962	2	0	0.5	0	1	0
	1963	14	0	0	0	10.5	0
	1964	1.5	0	0	0	4.5	0
	1965	1	0	0	0	1.5	0
	1966	13	0	0	0	9	0
	1967	0.5	0	0	0	0.5	0
	1968	13	0	0.5	0	6	0
	1969	0.5	0	0	0	2	0
	1970	12.5	0	0	0	6.5	0
	1971	0.5	0	0	0	1	0
	1972	4	0	0	0	3	0
	1973	1	0	0	0	0.5	0
	1974	3	0	0	0	5	0
	1975	0.5	0	0	0	0.5	0
	1976	2.5	0	0	0	3	0
	1977	18	0	0	0	22	0
	1978	3.5	0	0	0	11	0
	1979	7.5	0	0	0	5	0
	1980	7	0	0	0	8	0
	1981	2	0	0	0	5	0
	1982	24	0	0	0	19	0
	1983	38.5	0.5	0	0	43	0
	1984	8.5	0	0.5	0	4.5	0
	1985	3.5	0	0.5	0	4	0
	1986	38.5	0	0	0	24.5	0
	1987	1.5	0	0	0	0	0
	1988	4	0	0	0	2.5	0
	1989	35	12	0	0	41	0.5
	1990	16	0	0	0	3.5	0
	1991	4.5	0	0	0	3	0
	1992	1.5	0	0	0	1	0
	1993	23	0	0	0	8	0
	1994	2	0	0	0	0	0
	1995	10.5	0	0	0	1.5	0
	1996	22	0	1.5	0	22	0
	1997	0	0	0	0	0	0
[truncated: 19,033 more rows]

## Sheet: Fig 4c
Distance dependent TC removal
	soma distance	doublets_25th_percentile	doublets_median	doublets_75th_percentile	triplets_25th_percentile	triplets_median	triplets_75th_percentile
	0000_0200	0.0527744	0.116942	0.241289	0.0434783	0.0909091	0.137608
	0050_0250	0.0442172	0.120253	0.24785	0.0243902	0.0574176	0.1
	0100_0300	0.0638119	0.157978	0.33706	0.0416667	0.0842703	0.139779
	0150_0350	0.115551	0.248123	0.457044	0.0943834	0.173262	0.256497
	0200_0400	0.204852	0.326213	0.553506	0.16625	0.257689	0.377463
	0250_0450	0.3176	0.449752	0.660872	0.290604	0.4	0.525016
	0300_0500	0.460872	0.589371	0.757333	0.395743	0.5	0.647148
	0350_0550	0.607148	0.703882	0.830523	0.5	0.632503	0.767171
	0400_0600	0.724321	0.804439	0.896856	0.593427	0.714286	0.848777
	0450_0650	0.788426	0.857557	0.923144	0.647879	0.770567	0.907697
	0500_0700	0.76487	0.856407	0.9175	0.551054	0.684157	0.905157
	0550_0750	0.775588	0.866973	0.922763	0.5	0.646973	0.890466
	0600_0800	0.75124	0.855071	0.918999	0.404032	0.562254	0.860248
	0650_0850	0.711644	0.827201	0.906162	0.242422	0.402797	0.755516
	0700_0900	0.735625	0.850195	0.927456	0.229963	0.377997	0.714783
	0750_0950	0.757369	0.868977	0.938221	0.233514	0.374575	0.715592
	0800_1000	0.78242	0.881928	0.951767	0.260168	0.406209	0.738595
	0850_1050	0.848781	0.929543	0.977021	0.414698	0.579231	0.887171
	0900_1100	0.898655	0.959749	0.987909	0.596703	0.736477	0.933239
	0950_1150	0.93174	0.969365	0.994224	0.710167	0.832397	0.967994

## Sheet: Fig 5c
	In silico data has too many datapoints for excel. Saved in zip file as .csv files!

## Sheet: Fig 5d
	In silico						In vivo
	biophysical model ID	L5PT location	CaAP %				Cell ID	CaAP %
	0	B1border	5.30933				0	0.0416667
		B2border	5.19832				1	0
		B3border	4.07799				2	0.02
		C1border	11.0731				3	0.153846
		C2center	11.7157				4	0.0416667
		C3border	4.1808				5	0.0238095
		D1border	25.7918				6	0
		D2border	19.0135				7	0
		D3border	7.03383				8	0
	1	B1border	0				9	0
		B2border	0.00464468				10	0
		B3border	0.0133964				11	0
		C1border	0.0176616				12	0.04
		C2center	0.0167103				13	0
		C3border	0				14	0
		D1border	0.114327				15	0.047619
		D2border	0.0423908				16	0
		D3border	0				17	0.0212766
	10	B1border	1.37129				18	0.0204082
		B2border	1.23769				19	0.04
		B3border	0.907171				20	0.0208333
		C1border	3.3144				21	0
		C2center	4.50958				22	0
		C3border	1.40598				23	0
		D1border	11.1263				24	0
		D2border	8.72682				25	0
		D3border	2.17215				26	0
	11	B1border	0.373945				27	0
		B2border	0.244566				28	0.0526316
		B3border	0.25226				29	0
		C1border	1.12411				30	0
		C2center	1.09829				31	0.04
		C3border	0.456864				32	0.0416667
		D1border	3.63941				33	0.0212766
		D2border	3.39605				34	0.0465116
		D3border	0.375657				35	0
	12	B1border	3.07177				36	0
		B2border	1.48571				37	0
		B3border	1.56564				38	0
		C1border	4.56237				39	0
		C2center	5.81803				40	0
		C3border	3.71343				41	0.0204082
		D1border	12.3933				42	0
		D2border	11.9482				43	0
		D3border	2.86696				44	0
	13	B1border	4.98276				45	0
		B2border	3.20138				46	0.0208333
		B3border	1.5668				47	0
		C1border	6.35204				48	0.0425532
		C2center	6.05526				49	0.0952381
		C3border	3.52756				50	0.0217391
		D1border	17.5575				51	0.0217391
		D2border	14.6313				52	0
		D3border	5.10417				53	0
	14	B1border	0.00615347				54	0
		B2border	0.00948317				55	0.06
		B3border	0				56	0
		C1border	0.0184911				57	0.0612245
		C2center	0.0859898				58	0.0625
		C3border	0				59	0
		D1border	0.336144				60	0
		D2border	0.327332				61	0.0408163
		D3border	0				62	0.0869565
	15	B1border	0.00869716				63	0
		B2border	0.00955657				64	0
		B3border	0.00951837				65	0
		C1border	0.00933707				66	0
		C2center	0.0524567				67	0
		C3border	0				68	0
		D1border	0.157741				69	0
		D2border	0.233419				70	0
		D3border	0.0143338				71	0
	16	B1border	0.56284				72	0
		B2border	0.298507				73	0
		B3border	0.0856498				74	0.0204082
		C1border	1.14078				75	0
		C2center	1.53411				76	0
		C3border	0.288739				77	0
		D1border	5.72111				78	0.0869565
		D2border	3.53555				79	0.0243902
		D3border	0.997391				80	0
	17	B1border	1.18847				81	0.0227273
		B2border	5.38885				82	0
		B3border	1.19923				83	0.255814
		C1border	0.973443				84	0
		C2center	2.75579				85	0.0232558
		C3border	1.20824				86	0.0681818
		D1border	2.61779				87	0.0238095
		D2border	4.56303				88	0.133333
		D3border	2.33525				89	0
	18	B1border	0.00536596				90	0.0217391
		B2border	0.0385672				91	0.0454545
		B3border	0.01876				92	0
		C1border	0.0221337				93	0.0408163
		C2center	0.203119				94	0.0212766
		C3border	0.121225				95	0
		D1border	0.549764				96	0.104167
		D2border	0.744938				97	0
		D3border	0.0951221				98	0
	19	B1border	0.0638774				99	0.0869565
		B2border	0.0386897				100	0.0434783
		B3border	0.0251225				101	0.275
		C1border	0.067945				102	0
		C2center	0.271624				103	0
		C3border	0.0316612				104	0.0208333
		D1border	1.18593				105	0.0208333
		D2border	0.533343				106	0.302326
		D3border	0.0868711				107	0.121951
	2	B1border	0				108	0.0697674
		B2border	0				109	0.0222222
		B3border	0				110	0.0714286
		C1border	0				111	0.047619
		C2center	0				112	0.0454545
		C3border	0				113	0.0930233
		D1border	0.0250188				114	0
		D2border	0.060049				115	0.075
		D3border	0				116	0.2
	20	B1border	0.0159524				117	0
		B2border	0.0393526				118	0.0425532
		B3border	0.0249447				119	0
		C1border	0.02213				120	0
		C2center	0.248033				121	0.0425532
		C3border	0.0910364				122	0
		D1border	0.577414				123	0
		D2border	0.34749				124	0.0227273
		D3border	0.117371				125	0.0222222
	21	B1border	0.0284192				126	0.0217391
		B2border	0.0298166				127	0
		B3border	0.00477829				128	0
		C1border	0.0262418				129	0.0212766
		C2center	0.168209				130	0.0652174
		C3border	0.010805				131	0
		D1border	0.379407				132	0
		D2border	0.363583				133	0
		D3border	0.0841847				134	0.0425532
	22	B1border	3.34877				135	0.0232558
		B2border	2.66621				136	0.0227273
		B3border	1.78812				137	0
		C1border	2.96464				138	0
		C2center	6.01732				139	0.0652174
		C3border	2.27001				140	0.0612245
		D1border	8.14239				141	0.0652174
		D2border	7.23035				142	0.0222222
		D3border	3.35909				143	0.121951
	23	B1border	3.03614				144	0.148936
		B2border	2.40559				145	0.0434783
		B3border	1.90424				146	0.0212766
		C1border	3.22865				147	0
		C2center	4.39945				148	0.0425532
		C3border	2.19357				149	0.106383
		D1border	6.5887				150	0.0425532
		D2border	8.20919				151	0.0212766
		D3border	3.97715				152	0
	24	B1border	0.014201				153	0.0652174
		B2border	0.019333				154	0
		B3border	0.0239303				155	0
		C1border	0.016626				156	0.0652174
		C2center	0.0880251				157	0.0425532
		C3border	0.0478723				158	0.0666667
		D1border	0.75923				159	0
		D2border	0.862485				160	0
		D3border	0.0998234				161	0.0212766
	25	B1border	2.54914				162	0
		B2border	1.9024				163	0.0416667
		B3border	1.85074				164	0
		C1border	1.93433				165	0
		C2center	3.70186				166	0
		C3border	1.9591				167	0
		D1border	5.92221				168	0
		D2border	6.72724				169	0.0444444
		D3border	2.11636				170	0.0638298
	27	B1border	0.0189376				171	0.0208333
		B2border	0				172	0.0444444
		B3border	0.0398788				173	0.12766
		C1border	0.0208127				174	0.148936
		C2center	0.0340384				175	0
		C3border	0				176	0.0212766
		D1border	0.496369				177	0
		D2border	0.236418				178	0.0425532
		D3border	0.0393989				179	0.0444444
	28	B1border	0.0537424				180	0
		B2border	0.0585556				181	0
		B3border	0.0731618				182	0.0222222
		C1border	0.111033				183	0.0208333
		C2center	0.352371				184	0.0930233
		C3border	0.0207652				185	0.0204082
		D1border	1.4113				186	0.0444444
		D2border	1.06725				187	0.0851064
		D3border	0.0616523				188	0
	29	B1border	0.477868				189	0
		B2border	0.289494				190	0.0851064
		B3border	0.291971				191	0.02
		C1border	0.859527				192	0.0408163
		C2center	0.894935				193	0
		C3border	0.404944				194	0.0454545
		D1border	2.83702				195	0
		D2border	3.82363				196	0
		D3border	0.277521				197	0
	3	B1border	0.0126678				198	0.0697674
		B2border	0.0199362				199	0.0638298
		B3border	0				200	0
		C1border	0.037561				201	0
		C2center	0.0542299				202	0.0652174
		C3border	0.00697058				203	0
		D1border	0.554047				204	0.0425532
		D2border	0.400972				205	0.0212766
		D3border	0				206	0.0434783
	30	B1border	5.35139				207	0
		B2border	4.72903				208	0.0888889
		B3border	4.57975				209	0.0454545
		C1border	8.27218				210	0
		C2center	10.4121				211	0.0217391
		C3border	8.26829				212	0
		D1border	18.0225				213	0
		D2border	16.624				214	0.113636
		D3border	6.22954				215	0
	31	B1border	2.6697				216	0.0652174
		B2border	1.67562				217	0.0204082
		B3border	1.27113				218	0.0652174
		C1border	3.4464				219	0.133333
		C2center	4.89239				220	0.0243902
		C3border	1.78786				221	0
		D1border	8.72264				222	0.0714286
		D2border	10.2475				223	0.0444444
		D3border	3.30752				224	0
	32	B1border	2.78603				225	0.0425532
		B2border	2.05029				226	0.0731707
		B3border	2.18343				227	0.0227273
		C1border	4.75713				228	0
		C2center	5.74743
		C3border	2.28562
		D1border	10.429
		D2border	11.1132
		D3border	4.07218
	33	B1border	1.55246
		B2border	1.91814
		B3border	1.33531
		C1border	1.68086
		C2center	4.14485
		C3border	1.97682
		D1border	7.96087
		D2border	5.38081
		D3border	2.92303
	34	B1border	0.521908
		B2border	0.306342
		B3border	0.209428
		C1border	0.571851
		C2center	1.23224
		C3border	0.486571
		D1border	3.48236
		D2border	3.06161
		D3border	0.38866
	35	B1border	0.480922
		B2border	0.185368
		B3border	0.176829
		C1border	0.326486
		C2center	0.908375
		C3border	0.22724
		D1border	2.76298
		D2border	1.87603
		D3border	0.224755
	36	B1border	2.34422
		B2border	2.32601
		B3border	1.51375
		C1border	4.02784
		C2center	3.95314
		C3border	2.0259
		D1border	9.11169
		D2border	7.02197
		D3border	3.3234
	37	B1border	2.00402
		B2border	2.18888
		B3border	1.64763
		C1border	3.42001
		C2center	4.32035
		C3border	2.09825
		D1border	8.88418
		D2border	9.24852
		D3border	2.88628
	38	B1border	5.03616
		B2border	4.4108
		B3border	3.97727
		C1border	8.28845
		C2center	9.88029
		C3border	5.19297
		D1border	17.7397
		D2border	17.9883
		D3border	4.73231
	39	B1border	1.35271
		B2border	0.932145
		B3border	0.639297
		C1border	2.0758
		C2center	2.55064
		C3border	1.21696
		D1border	3.58369
		D2border	6.19425
		D3border	1.19586
	4	B1border	0.635705
		B2border	0.255063
		B3border	0.10751
		C1border	1.1183
		C2center	2.49516
		C3border	0.579939
		D1border	5.11628
		D2border	4.95376
		D3border	0.666445
	40	B1border	1.85645
		B2border	1.52384
		B3border	1.21015
		C1border	2.67467
		C2center	3.49831
		C3border	1.4026
		D1border	6.66683
		D2border	8.51188
		D3border	2.80712
	5	B1border	0
		B2border	0
		B3border	0
		C1border	0
		C2center	0.0062422
		C3border	0
		D1border	0.044405
		D2border	0.0479893
		D3border	0.00755515
	6	B1border	0
		B2border	0
		B3border	0
		C1border	0.0510812
		C2center	0.0252632
		C3border	0
		D1border	0.324625
		D2border	0.185271
		D3border	0
	7	B1border	0
		B2border	0.0414473
		B3border	0.00620694
		C1border	0.0157604
		C2center	0.0303536
		C3border	0
		D1border	0.520638
		D2border	0.165929
		D3border	0
	8	B1border	0.0347745
		B2border	0.022214
		B3border	0
		C1border	0
		C2center	0.028875
		C3border	0.00980584
		D1border	0.537772
		D2border	0.251697
		D3border	0.033972
	9	B1border	2.71931
		B2border	1.69563
		B3border	1.34006
		C1border	4.33831
		C2center	5.61246
		C3border	2.65425
		D1border	12.7953
		D2border	12.8536
		D3border	3.55764

[truncated: 9 more sheets: Fig 5F, Fig 6b, Fig 7a, Fig 9c, Fig 9d, Fig 9f, Fig 9g, Fig 10c, Fig 10d]
